# Supplementary material for: Targeting BMK1 Impairs the Drug Resistance to Combined Inhibition of BRAF and MEK1/2 in Melanoma
Source: Sci Rep. 2017 Apr 7;7:46244. doi: 10.1038/srep46244 (PMC5384194; doi:10.1038/srep46244)
Supplement: Supplementary Dataset 1 [file srep46244-s2.xls]

## Sheet: Supplementary Table S1
IPI	GENE ID	Official Symbol	Dsecription	Peptide Sequence	Ratio(Light/Heavy)	Regression Factor	Determinant Factor	Light(Vem+Tra)	Heavy
IPI00014177.3	4735	SEPT2	Tax_Id=9606 Septin-2	K.IYHLPDAES*DEDEDFK.E	1.02	0.94	0.88	3458662	4171272
IPI00014177.3	4735	SEPT2	Tax_Id=9606 Septin-2	K.IYHLPDAESDEDEDFKEQT*R.L	1.04	1	1	122000000	119000000
IPI00014177.3	4735	SEPT2	Tax_Id=9606 Septin-2	K.IYHLPDAES*DEDEDFKEQTR.L	1.05	1	1	28300000	27300000
IPI00748715.1	10801	SEPT9	Tax_Id=9606 septin 9	R.AEVLGHKT*PEPAPR.R	0.79	0.66	0.44	1252950	592690
IPI00748715.1	10801	SEPT9	Tax_Id=9606 septin 9	R.S*FEVEEVETPNSTPPR.R	0.98	1	1	105000000	105000000
IPI00748715.1	10801	SEPT9	Tax_Id=9606 septin 9	R.HVDSLSQRS*PK.A	1.11	0.99	0.98	2745040	2033336
IPI00479760.3	22848	AAK1	Tax_Id=9606 AP2 associated kinase 1	R.ILS*DVTHSAVFGVPASK.S	0.75	1	1	12700000	16500000
IPI00479760.3	22848	AAK1	Tax_Id=9606 AP2 associated kinase 1	K.VGSLT*PPSSPK.T	0.82	0.9	0.81	1107410	997711
IPI00479760.3	22848	AAK1	Tax_Id=9606 AP2 associated kinase 1	K.VGSLT*PPSS*PK.T	0.97	0.98	0.96	6230000	7079572
IPI00479760.3	22848	AAK1	Tax_Id=9606 AP2 associated kinase 1	K.VQTT*PPPAVQGQK.V	1.01	1	1	9560000	9308987
IPI00479760.3	22848	AAK1	Tax_Id=9606 AP2 associated kinase 1	K.AGQTQPNPGILPIQPALT*PR.K	1.29	0.97	0.94	1620000	1295793
IPI00418374.2	92154	ABBA-1	Tax_Id=9606 Actin-bundling protein with BAIAP2 homology	R.GLS*LEHQK.S	0.8	0.58	0.34	1946261	611929
IPI00418374.2	92154	ABBA-1	Tax_Id=9606 Actin-bundling protein with BAIAP2 homology	K.GSDYSWSYQT*PPSS*PSSSSSR.K	1.02	0.99	0.98	9843746	9193681
IPI00418374.2	92154	ABBA-1	Tax_Id=9606 Actin-bundling protein with BAIAP2 homology	R.AGS*EECVFYTDETASPLAPDLAK.A	1.22	0.99	0.98	43900000	39400000
IPI00418374.2	92154	ABBA-1	Tax_Id=9606 Actin-bundling protein with BAIAP2 homology	K.RLS*LPNTAWGSPSPEAAGYPGAGAEDEQQQLAANR.H	1.28	0.98	0.96	2370000	2204830
IPI00418374.2	92154	ABBA-1	Tax_Id=9606 Actin-bundling protein with BAIAP2 homology	K.RLSLPNTAWGS*PSPEAAGYPGAGAEDEQQQLAANR.H	1.28	0.98	0.96	2372881	2204830
IPI00418374.2	92154	ABBA-1	Tax_Id=9606 Actin-bundling protein with BAIAP2 homology	K.TPTVPDS*PGYMGPTR.A	0.12	0.81	0.66	1090026	4771042
IPI00006675.1	10257	ABCC4	Tax_Id=9606 Multidrug resistance-associated protein 4	K.KDNEESEQPPVPGTPT*LR.N	0.57	0.95	0.9	2255400	2691654
IPI00006675.1	10257	ABCC4	Tax_Id=9606 Multidrug resistance-associated protein 4	K.DNEESEQPPVPGT*PTLR.N	0.82	0.99	0.98	5566613	7000971
IPI00006675.1	10257	ABCC4	Tax_Id=9606 Multidrug resistance-associated protein 4	K.KDNEESEQPPVPGT*PTLR.N	1.91	0.8	0.64	13600000	5843443
IPI00385383.2	10057	ABCC5	Tax_Id=9606 Multidrug resistance-associated protein 5	K.NATLAWDSSHS*SIQNSPK.L	1.04	0.98	0.96	2420000	1960373
IPI00385383.2	10057	ABCC5	Tax_Id=9606 Multidrug resistance-associated protein 5	K.NATLAWDSSHSSIQNS*PK.L	1.04	0.98	0.96	2420000	1960373
IPI00302146.4	23	ABCF1	Tax_Id=9606 Splice Isoform 1 of ATP-binding cassette sub-family F member 1	K.GGNVFAALIQDQS*EEEEEEEK.H	0.87	0.96	0.92	7590000	9064614
IPI00302146.4	23	ABCF1	Tax_Id=9606 Splice Isoform 1 of ATP-binding cassette sub-family F member 1	K.LSVPT*SDEEDEVPAPKPR.G	1.27	1	1	218000000	173000000
IPI00302146.4	23	ABCF1	Tax_Id=9606 Splice Isoform 1 of ATP-binding cassette sub-family F member 1	K.LSVPTS*DEEDEVPAPKPR.G	1.27	1	1	218000000	173000000
IPI00302146.4	23	ABCF1	Tax_Id=9606 Splice Isoform 1 of ATP-binding cassette sub-family F member 1	K.LS*VPTS*DEEDEVPAPKPR.G	1.32	0.99	0.98	11100000	8214017
IPI00302146.4	23	ABCF1	Tax_Id=9606 Splice Isoform 1 of ATP-binding cassette sub-family F member 1	K.LS*VPTSDEEDEVPAPKPR.G	1.33	0.99	0.98	10500000	8281720
IPI00302146.4	23	ABCF1	Tax_Id=9606 Splice Isoform 1 of ATP-binding cassette sub-family F member 1	K.LSVPT*S*DEEDEVPAPKPR.G	1.34	0.99	0.98	8556540	6483363
IPI00302146.4	23	ABCF1	Tax_Id=9606 Splice Isoform 1 of ATP-binding cassette sub-family F member 1	K.KLSVPTS*DEEDEVPAPKPR.G	1.74	0.87	0.76	2530000	1353790
IPI00431026.2	10006	ABI1	Tax_Id=9606 Splice Isoform 2 of Abl interactor 1	R.LGSQHS*PGR.T	1.33	0.99	0.98	379375	389103
IPI00221171.4	25	ABL1	Tax_Id=9606 Splice Isoform IB of Proto-oncogene tyrosine-protein kinase ABL1	K.AGGKPSQS*PSQEAAGEAVLGAK.T	1.09	1	1	2411056	2176391
IPI00221171.4	25	ABL1	Tax_Id=9606 Splice Isoform IB of Proto-oncogene tyrosine-protein kinase ABL1	K.GQGESDPLDHEPAVS*PLLPR.K	1.35	0.97	0.94	15900000	10000000
IPI00221171.4	25	ABL1	Tax_Id=9606 Splice Isoform IB of Proto-oncogene tyrosine-protein kinase ABL1	R.SCS*ASCVPHGAK.D	0.37	0.96	0.92	160000	371723
IPI00383728.1	27	ABL2	Tax_Id=9606 Splice Isoform IA of Tyrosine-protein kinase ABL2	K.GGFFSS*FMK.K	0.69	0.96	0.92	2120000	2576597
IPI00383728.1	27	ABL2	Tax_Id=9606 Splice Isoform IA of Tyrosine-protein kinase ABL2	R.DKS*PSSLLEDAK.E	0.99	0.99	0.98	16500000	17100000
IPI00383728.1	27	ABL2	Tax_Id=9606 Splice Isoform IA of Tyrosine-protein kinase ABL2	K.VPVLIS*PTLK.H	0.4	0.98	0.96	941097	2513281
IPI00719587.1	27	ABL2	Tax_Id=9606 Splice Isoform IC of Tyrosine-protein kinase ABL2	K.TGGSS*PEALHRPYGCDVEPQALNEAIR.W	1	0.99	0.98	2928483	2820930
IPI00455786.3	3983	ABLIM1	Tax_Id=9606 Actin binding LIM protein 1	R.S*TSQGSINSPVYSR.H	0.75	0.87	0.76	9970000	9310802
IPI00455786.3	3983	ABLIM1	Tax_Id=9606 Actin binding LIM protein 1	R.STS*QGSINSPVYSR.H	0.75	0.87	0.76	9970000	9310802
IPI00455786.3	3983	ABLIM1	Tax_Id=9606 Actin binding LIM protein 1	R.T*LSPTPSAEGYQDVR.D	1.07	0.99	0.98	25800000	28600000
IPI00455786.3	3983	ABLIM1	Tax_Id=9606 Actin binding LIM protein 1	R.TLS*PTPSAEGYQDVR.D	1.07	0.99	0.98	25800000	28600000
IPI00187164.11	84448	ABLIM2	Tax_Id=9606 Splice Isoform 3 of Actin-binding LIM protein 2	R.TSSESIISVPASSTSGS*PSR.V	1.06	1	1	9840000	9469666
IPI00477229.1	22885	ABLIM3	Tax_Id=9606 Splice Isoform 2 of Actin-binding LIM protein 3	R.ASS*PGYIDSPTYSR.Q	0.78	0.97	0.94	4730000	10800000
IPI00472339.1	31	ACACA	Tax_Id=9606 acetyl-Coenzyme A carboxylase alpha isoform 2	K.EGSLS*PASVGSDTLSDLGISSLQDGLALHIR.S	0.51	0.96	0.92	11100000	19800000
IPI00472339.1	31	ACACA	Tax_Id=9606 acetyl-Coenzyme A carboxylase alpha isoform 2	R.FIIGSVSEDNS*EDEISNLVK.L	0.96	1	1	113000000	119000000
IPI00472339.1	31	ACACA	Tax_Id=9606 acetyl-Coenzyme A carboxylase alpha isoform 2	R.SSMS*GLHLVK.Q	0.48	1	1	8441713	17100000
IPI00472339.1	31	ACACA	Tax_Id=9606 acetyl-Coenzyme A carboxylase alpha isoform 2	R.IFDEVMGCFSDS*PPQS*PTFPEAGHTSLYDEDKVPR.D	0.48	0.97	0.94	17700000	38500000
IPI00639852.3	65057	ACD	Tax_Id=9606 CDNA FLJ13664 fis, clone PLACE1011649	R.TPSS*PLQSCTPSLSPR.S	0.85	0.85	0.72	11700000	21700000
IPI00639852.3	65057	ACD	Tax_Id=9606 CDNA FLJ13664 fis, clone PLACE1011649	R.TPSS*PLQSCTPSLS*PR.S	0.85	0.98	0.96	31300000	44300000
IPI00639852.3	65057	ACD	Tax_Id=9606 CDNA FLJ13664 fis, clone PLACE1011649	R.SSSQPS*PAICSAPATLTPR.S	0.46	0.97	0.94	2989402	6254372
IPI00007334.1	22985	ACIN1	Tax_Id=9606 Splice Isoform 1 of Apoptotic chromatin condensation inducer in the nucleus	R.RLS*QPESAEK.H	0.66	0.99	0.98	737000	1012220
IPI00007334.1	22985	ACIN1	Tax_Id=9606 Splice Isoform 1 of Apoptotic chromatin condensation inducer in the nucleus	K.SLIPDIKPLAGQEAVVDLHADDSRIS*EDETERNGDDGTHDK.G	0.97	0.9	0.81	26600000	22200000
IPI00007334.1	22985	ACIN1	Tax_Id=9606 Splice Isoform 1 of Apoptotic chromatin condensation inducer in the nucleus	K.ASLVALPEQTAS*EEET*PPPLLTK.E	1.14	0.97	0.94	14900000	11900000
IPI00007334.1	22985	ACIN1	Tax_Id=9606 Splice Isoform 1 of Apoptotic chromatin condensation inducer in the nucleus	K.ASLVALPEQTASEEET*PPPLLTK.E	1.16	0.98	0.96	9892321	10400000
IPI00007334.1	22985	ACIN1	Tax_Id=9606 Splice Isoform 1 of Apoptotic chromatin condensation inducer in the nucleus	K.ASLVALPEQTAS*EEETPPPLLTK.E	1.18	0.99	0.98	19200000	18600000
IPI00007334.1	22985	ACIN1	Tax_Id=9606 Splice Isoform 1 of Apoptotic chromatin condensation inducer in the nucleus	K.SLIPDIKPLAGQEAVVDLHADDS*RISEDETER.N	1.19	0.99	0.98	23100000	19800000
IPI00007334.1	22985	ACIN1	Tax_Id=9606 Splice Isoform 1 of Apoptotic chromatin condensation inducer in the nucleus	R.LQPERGS*PK.K	1.21	0.98	0.96	372000	296313
IPI00007334.1	22985	ACIN1	Tax_Id=9606 Splice Isoform 1 of Apoptotic chromatin condensation inducer in the nucleus	K.SLIPDIKPLAGQEAVVDLHADDSRIS*EDETER.N	1.23	1	1	102000000	88400000
IPI00007334.1	22985	ACIN1	Tax_Id=9606 Splice Isoform 1 of Apoptotic chromatin condensation inducer in the nucleus	R.TAQVPS*PPR.G	1.24	1	1	60600000	49000000
IPI00007334.1	22985	ACIN1	Tax_Id=9606 Splice Isoform 1 of Apoptotic chromatin condensation inducer in the nucleus	K.AES*PAEKVPEESVLPLVQK.S	1.28	0.99	0.98	54600000	41700000
IPI00020226.1	8310	ACOX3	Tax_Id=9606 Acyl-coenzyme A oxidase 3, peroxisomal	R.EIHALASAS*KPLASWTT*QQGIQECR.E	1.17277	-1	1	4460000	3802953
IPI00413730.4	55902	ACSS2	Tax_Id=9606 Acetyl-coenzyme A synthetase, cytoplasmic	R.SWS*PPPEVSR.S	1.13	0.98	0.96	6750000	5587428
IPI00025058.1	103	ADAR	Tax_Id=9606 Splice Isoform 3 of Double-stranded RNA-specific adenosine deaminase	K.S*PVTTLLECMHK.L	0.81	0.98	0.96	3086458	3837366
IPI00025058.1	103	ADAR	Tax_Id=9606 Splice Isoform 3 of Double-stranded RNA-specific adenosine deaminase	K.TAESQT*PTPSATSFFSGK.S	0.12	0.99	0.98	35400000	255000000
IPI00220158.1	118	ADD1	Tax_Id=9606 Splice Isoform 3 of Alpha-adducin	K.YSDVEVPASVTGYSFASDGDS*GTCSPLRHSFQK.Q	0.79	0.98	0.96	7180000	10400000
IPI00220158.1	118	ADD1	Tax_Id=9606 Splice Isoform 3 of Alpha-adducin	K.EEEAHRPPS*PTEAPTEASPEPAPDPAPVAEEAAPSAVEEGAAADPGSDGSPGKS*PSK.K	0.89	0.95	0.9	10800000	11500000
IPI00220158.1	118	ADD1	Tax_Id=9606 Splice Isoform 3 of Alpha-adducin	R.SPGS*PVGEGTGSPPK.W	1.01	1	1	12300000	12200000
IPI00220158.1	118	ADD1	Tax_Id=9606 Splice Isoform 3 of Alpha-adducin	K.YSDVEVPASVTGYSFASDGDSGTCSPLRHS*FQK.Q	1.04	1	1	31100000	29300000
IPI00220158.1	118	ADD1	Tax_Id=9606 Splice Isoform 3 of Alpha-adducin	K.YSDVEVPASVTGYSFASDGDSGTCS*PLR.H	1.1	0.98	0.96	12800000	11800000
IPI00220158.1	118	ADD1	Tax_Id=9606 Splice Isoform 3 of Alpha-adducin	K.YSDVEVPASVTGYSFASDGDSGT*CSPLRHS*FQK.Q	1.26	0.93	0.86	12700000	8036189
IPI00220158.1	118	ADD1	Tax_Id=9606 Splice Isoform 3 of Alpha-adducin	R.AAVVTS*PPPTTAPHK.E	0.45	1	1	37700000	82800000
IPI00220754.1	120	ADD3	Tax_Id=9606 Splice Isoform 1 of Gamma-adducin	R.HKSDVEIPATVTAFSFEDDTVPLS*PLK.Y	0.75	0.97	0.94	12000000	10400000
IPI00220754.1	120	ADD3	Tax_Id=9606 Splice Isoform 1 of Gamma-adducin	K.SDVEIPATVTAFSFEDDTVPLS*PLK.Y	0.81	1	1	27400000	34000000
IPI00220754.1	120	ADD3	Tax_Id=9606 Splice Isoform 1 of Gamma-adducin	K.IEEVLSPEGS*PSKSPSKK.K	0.94	1	1	5720000	6061755
IPI00220754.1	120	ADD3	Tax_Id=9606 Splice Isoform 1 of Gamma-adducin	K.IEEVLSPEGSPSKS*PSKK.K	0.94	1	1	5720000	6061755
IPI00220754.1	120	ADD3	Tax_Id=9606 Splice Isoform 1 of Gamma-adducin	K.IEEVLSPEGSPSKS*PSK.K	1	1	1	33400000	33700000
IPI00220754.1	120	ADD3	Tax_Id=9606 Splice Isoform 1 of Gamma-adducin	R.VTQILQS*PAFREDLECLIQEQMK.K	0.45	0.92	0.85	3352503	9299932
IPI00022215.1	23394	ADNP	Tax_Id=9606 Activity-dependent neuroprotector	K.ADIPVKS*SPQAAVPYKK.D	1.02	0.97	0.94	578000	520623
IPI00022215.1	23394	ADNP	Tax_Id=9606 Activity-dependent neuroprotector	K.ADIPVKSS*PQAAVPYK.K	1.12	1	1	11300000	9634173
IPI00022215.1	23394	ADNP	Tax_Id=9606 Activity-dependent neuroprotector	R.LNQS*PSLAPVK.R	1.53	0.77	0.59	16600000	8884914
IPI00022215.1	23394	ADNP	Tax_Id=9606 Activity-dependent neuroprotector	R.YSLQSANASSLSSGQLKS*PSLSQSQASR.V	0.35	0.93	0.86	1160000	2590660
IPI00442167.3	121536	AEBP2	Tax_Id=9606 CDNA FLJ16400 fis, clone TUTER2000057, moderately similar to Mus musculus AE-1 binding protein AEBP2 mRNA	R.RGS*LEMSSDGEPLSR.M	0.81	0.92	0.85	3150120	2581741
IPI00442167.3	121536	AEBP2	Tax_Id=9606 CDNA FLJ16400 fis, clone TUTER2000057, moderately similar to Mus musculus AE-1 binding protein AEBP2 mRNA	R.LSPLPPGS*PGSAAR.G	1	0.91	0.83	2819173	2873979
IPI00442167.3	121536	AEBP2	Tax_Id=9606 CDNA FLJ16400 fis, clone TUTER2000057, moderately similar to Mus musculus AE-1 binding protein AEBP2 mRNA	R.LSPLPPGSPGS*AAR.G	1.03	0.89	0.79	3284671	3556795
IPI00442167.3	121536	AEBP2	Tax_Id=9606 CDNA FLJ16400 fis, clone TUTER2000057, moderately similar to Mus musculus AE-1 binding protein AEBP2 mRNA	R.SLS*PGAASSSSGDGDGKEGLEEPK.G	1.04	1	1	5484686	5541467
IPI00398154.2	60312	AFAP1	Tax_Id=9606 actin filament associated protein	K.KKPSTDEQT*SS*AEEDVPTCGYLNVLSNSR.W	0.53	0.76	0.58	2568940	1955458
IPI00398154.2	60312	AFAP1	Tax_Id=9606 actin filament associated protein	K.KKPSTDEQTS*S*AEEDVPTCGYLNVLSNSR.W	0.6	0.79	0.62	2580000	1845859
IPI00398154.2	60312	AFAP1	Tax_Id=9606 actin filament associated protein	K.KKPSTDEQT*SSAEEDVPTCGYLNVLSNSR.W	0.61	0.8	0.64	1559727	2632601
IPI00398154.2	60312	AFAP1	Tax_Id=9606 actin filament associated protein	K.EAYSGCSGPVDSECPPPPSS*PVHK.A	0.65	1	1	129000000	200000000
IPI00398154.2	60312	AFAP1	Tax_Id=9606 actin filament associated protein	K.EAYSGCSGPVDSECPPPPS*SPVHK.A	0.65	1	1	129000000	200000000
IPI00398154.2	60312	AFAP1	Tax_Id=9606 actin filament associated protein	K.KKPSTDEQTSS*AEEDVPTCGYLNVLSNSR.W	0.81	0.94	0.88	9260000	8678467
IPI00398154.2	60312	AFAP1	Tax_Id=9606 actin filament associated protein	K.KKPSTDEQTS*SAEEDVPTCGYLNVLSNSR.W	0.81	0.94	0.88	9260000	8678467
IPI00398154.2	60312	AFAP1	Tax_Id=9606 actin filament associated protein	K.LSSERPS*SDGEGVVENGITTCNGK.E	0.82	0.98	0.96	13100000	14200000
IPI00398154.2	60312	AFAP1	Tax_Id=9606 actin filament associated protein	K.LSSERPSS*DGEGVVENGITTCNGK.E	0.9	0.98	0.96	3700000	3923018
IPI00398154.2	60312	AFAP1	Tax_Id=9606 actin filament associated protein	R.T*LENSPISSCDTSDTEGPVPVNSAAVLK.K	0.96	1	1	34100000	34700000
IPI00398154.2	60312	AFAP1	Tax_Id=9606 actin filament associated protein	R.TLENSPISSCDTS*DTEGPVPVNSAAVLK.K	0.96	1	1	34100000	34700000
IPI00398154.2	60312	AFAP1	Tax_Id=9606 actin filament associated protein	K.KKPS*TDEQTSSAEEDVPTCGYLNVLSNSR.W	1	0.86	0.74	1260000	1343093
IPI00398154.2	60312	AFAP1	Tax_Id=9606 actin filament associated protein	R.TLENS*PISSCDTS*DTEGPVPVNSAAVLK.K	1.01	0.99	0.98	28000000	27700000
IPI00398154.2	60312	AFAP1	Tax_Id=9606 actin filament associated protein	R.HQWPSEEAS*MDLVK.D	1.07	0.98	0.96	20100000	19800000
IPI00398154.2	60312	AFAP1	Tax_Id=9606 actin filament associated protein	K.SGTSSPQS*PVFR.H	1.1	1	1	160000000	146000000
IPI00398154.2	60312	AFAP1	Tax_Id=9606 actin filament associated protein	R.TLENSPISSCDT*SDTEGPVPVNSAAVLK.K	1.23	0.95	0.9	11600000	11600000
IPI00382615.2	84632	AFAP1L2	Tax_Id=9606 Splice Isoform 3 of Protein KIAA1914	K.SFLHGPS*SAQAQASSPTLSCLDNATEALPADSGPGPTPDEPCIKCPENLGEQQLESLEPEDPSLR.I	1.15	0.75	0.56	5845622	4039786
IPI00004344.1	27125	AFF4	Tax_Id=9606 ALL1 fused gene from 5q31	K.VS*PASSVDSNIPSSQGYK.K	0.84	0.82	0.67	4539147	2807757
IPI00004344.1	27125	AFF4	Tax_Id=9606 ALL1 fused gene from 5q31	K.EKDLLPS*PAGPVPSKDPK.T	0.84	0.79	0.62	4993269	5568355
IPI00004344.1	27125	AFF4	Tax_Id=9606 ALL1 fused gene from 5q31	K.NSYNNSQAPS*PGLGSK.A	0.85	1	1	16400000	18900000
IPI00004344.1	27125	AFF4	Tax_Id=9606 ALL1 fused gene from 5q31	R.NQEIQQGEDAFPPSS*PLFAEPYK.V	0.88	0.93	0.86	41000000	51400000
IPI00004344.1	27125	AFF4	Tax_Id=9606 ALL1 fused gene from 5q31	K.AVGMPSPVS*PK.L	0.92	1	1	23400000	25800000
IPI00004344.1	27125	AFF4	Tax_Id=9606 ALL1 fused gene from 5q31	K.YPESNRTPVKPS*SVEEEDSFFR.Q	0.96	0.94	0.88	90400000	86700000
IPI00004344.1	27125	AFF4	Tax_Id=9606 ALL1 fused gene from 5q31	K.YPESNRT*PVKPSSVEEEDSFFR.Q	0.96	0.94	0.88	90400000	86700000
IPI00004344.1	27125	AFF4	Tax_Id=9606 ALL1 fused gene from 5q31	K.ELLS*PLSEPDDRYPLIVK.I	0.98	0.98	0.96	140000000	128000000
IPI00004344.1	27125	AFF4	Tax_Id=9606 ALL1 fused gene from 5q31	K.ELLSPLS*EPDDRYPLIVK.I	1.01	1	1	80500000	81600000
IPI00004344.1	27125	AFF4	Tax_Id=9606 ALL1 fused gene from 5q31	R.SKS*PRDPDANWDSPSR.V	1.09	0.93	0.86	2486242	2848033
IPI00004344.1	27125	AFF4	Tax_Id=9606 ALL1 fused gene from 5q31	K.LS*PGNSGNYSSGASSASASGSSVTIPQK.I	1.18	1	1	15000000	12500000
IPI00004344.1	27125	AFF4	Tax_Id=9606 ALL1 fused gene from 5q31	K.YPES*NRTPVKPSSVEEEDSFFR.Q	1.2	0.99	0.98	113000000	91700000
IPI00004344.1	27125	AFF4	Tax_Id=9606 ALL1 fused gene from 5q31	K.EKDLLPS*PAGPVPSK.D	1.2	0.99	0.98	30100000	26000000
IPI00004344.1	27125	AFF4	Tax_Id=9606 ALL1 fused gene from 5q31	K.YPESNRTPVKPSS*VEEEDSFFR.Q	1.21	0.98	0.96	13600000	11000000
IPI00004344.1	27125	AFF4	Tax_Id=9606 ALL1 fused gene from 5q31	K.ELLS*PLS*EPDDRYPLIVK.I	1.24	0.96	0.92	18900000	11300000
IPI00004344.1	27125	AFF4	Tax_Id=9606 ALL1 fused gene from 5q31	R.T*PVKPSSVEEEDSFFR.Q	1.3	0.99	0.98	10500000	10100000
IPI00004344.1	27125	AFF4	Tax_Id=9606 ALL1 fused gene from 5q31	R.TPVKPSS*VEEEDSFFR.Q	1.33	0.91	0.83	8602289	4895437
IPI00004344.1	27125	AFF4	Tax_Id=9606 ALL1 fused gene from 5q31	R.RNQEIQQGEDAFPPS*SPLFAEPYK.V	1.99	0.16	0.03	119000000	37700000
IPI00018027.2	55109	AGGF1	Tax_Id=9606 Splice Isoform 1 of Angiogenic factor with G patch and FHA domains 1	K.VTVPTSGNTIES*PLHENISNSTSFKDEK.I	0.97	0.97	0.94	2730911	3277212
IPI00018027.2	55109	AGGF1	Tax_Id=9606 Splice Isoform 1 of Angiogenic factor with G patch and FHA domains 1	K.VTVPTSGNT*IESPLHENISNSTSFK.D	1.1	1	1	4640000	4455317
IPI00010349.1	8540	AGPS	Tax_Id=9606 Alkyldihydroxyacetonephosphate synthase, peroxisomal precursor	R.AAS*AATAAPTATPAAQESGTIPK.K	1.15	1	1	6504321	5643597
IPI00010349.1	8540	AGPS	Tax_Id=9606 Alkyldihydroxyacetonephosphate synthase, peroxisomal precursor	R.RAASAAT*AAPTATPAAQESGTIPK.K	1.17	0.99	0.98	1302272	1024693
IPI00010349.1	8540	AGPS	Tax_Id=9606 Alkyldihydroxyacetonephosphate synthase, peroxisomal precursor	R.RAAS*AATAAPTATPAAQESGTIPK.K	1.17	0.99	0.98	1302272	1024693
IPI00170594.4	25909	AHCTF1	Tax_Id=9606 transcription factor ELYS	R.STPLAS*PSPSPGRS*PQR.L	0.52	0.97	0.94	1629396	2943644
IPI00170594.4	25909	AHCTF1	Tax_Id=9606 transcription factor ELYS	R.NLS*FNELYPSGTLK.L	0.77	0.7	0.49	15800000	20600000
IPI00170594.4	25909	AHCTF1	Tax_Id=9606 transcription factor ELYS	K.LEVFTT*PKK.C	0.81	0.99	0.98	5781035	6916102
IPI00170594.4	25909	AHCTF1	Tax_Id=9606 transcription factor ELYS	R.TTSFFLNS*PEKEHQEMDEGSQSLEK.L	0.91	0.99	0.98	31700000	40500000
IPI00170594.4	25909	AHCTF1	Tax_Id=9606 transcription factor ELYS	R.PSQCSEFIQQSSMKS*PLYLVSR.S	0.95	0.98	0.96	6187710	5775474
IPI00170594.4	25909	AHCTF1	Tax_Id=9606 transcription factor ELYS	K.LPISDS*PPDTQEIHVIEQEK.L	0.96	0.99	0.98	32500000	34000000
IPI00170594.4	25909	AHCTF1	Tax_Id=9606 transcription factor ELYS	K.ESAWS*PPPIEIR.L	1	1	1	28000000	27900000
IPI00170594.4	25909	AHCTF1	Tax_Id=9606 transcription factor ELYS	R.SLPSSSQLKGS*PQAISR.A	1.03	1	1	12100000	11500000
IPI00170594.4	25909	AHCTF1	Tax_Id=9606 transcription factor ELYS	R.SLPS*SSQLKGSPQAISR.A	1.03	1	1	12100000	11500000
IPI00170594.4	25909	AHCTF1	Tax_Id=9606 transcription factor ELYS	R.ASELHLLET*PLVVK.K	1.06	0.97	0.94	2969870	2684189
IPI00170594.4	25909	AHCTF1	Tax_Id=9606 transcription factor ELYS	K.NKLEDELKDDAQS*VETLGKPK.A	1.13	0.98	0.96	4321259	2939573
IPI00170594.4	25909	AHCTF1	Tax_Id=9606 transcription factor ELYS	K.DLLVAAEAFS*ELNHLSPVQGTEASLCAPSVYEGK.I	1.13	0.99	0.98	10200000	10000000
IPI00170594.4	25909	AHCTF1	Tax_Id=9606 transcription factor ELYS	R.GREVS*PSDVR.E	1.13	0.99	0.98	3620000	3331458
IPI00170594.4	25909	AHCTF1	Tax_Id=9606 transcription factor ELYS	R.GLSQNQQIPQNSVT*PR.R	1.14	0.99	0.98	5150000	4385618
IPI00170594.4	25909	AHCTF1	Tax_Id=9606 transcription factor ELYS	R.NT*PAKSENVDVGKPALGK.S	1.16	0.97	0.94	698000	482725
IPI00170594.4	25909	AHCTF1	Tax_Id=9606 transcription factor ELYS	R.LIS*PLASPADGVK.S	1.16	0.99	0.98	2610000	2337120
IPI00170594.4	25909	AHCTF1	Tax_Id=9606 transcription factor ELYS	R.LIS*PLAS*PADGVK.S	1.17	0.99	0.98	11200000	9889925
IPI00170594.4	25909	AHCTF1	Tax_Id=9606 transcription factor ELYS	R.LISPLAS*PADGVK.S	1.19	0.95	0.9	4180000	4467030
IPI00170594.4	25909	AHCTF1	Tax_Id=9606 transcription factor ELYS	K.AILLPDLSEPNNEPLFS*PASEVPR.K	1.39	0.94	0.88	13900000	8533794
IPI00170594.4	25909	AHCTF1	Tax_Id=9606 transcription factor ELYS	R.STPLAS*PSPSPGR.S	0.48	0.96	0.92	972000	1819888
IPI00217957.3	25909	AHCTF1	Tax_Id=9606 ELYS transcription factor-like protein TMBS62	K.WIPGAADDSKLEVFTT*PKK.C	0.76	0.95	0.9	1117271	1187195
IPI00217957.3	25909	AHCTF1	Tax_Id=9606 ELYS transcription factor-like protein TMBS62	R.S*LPSSSQLKGSPQAISR.A	1.03	1	1	12100000	11500000
IPI00217957.3	25909	AHCTF1	Tax_Id=9606 ELYS transcription factor-like protein TMBS62	K.S*PLYLVSR.S	1.11	0.97	0.94	5057750	4701667
IPI00397015.2	27245	AHDC1	Tax_Id=9606 Novel protein	K.LAS*PQPSYAADANDSK.A	1.17	0.79	0.62	2138515	1231182
IPI00397015.2	27245	AHDC1	Tax_Id=9606 Novel protein	R.TEAACLSAPHLAS*PPAT*PK.A	0.23	0.82	0.67	444050	2156855
IPI00397015.2	27245	AHDC1	Tax_Id=9606 Novel protein	R.GPAAAAAGYGCPLLSDLTLS*PVPR.D	0.31	0.98	0.96	2645156	7963448
IPI00397015.2	27245	AHDC1	Tax_Id=9606 Novel protein	K.AYS*PTCSPT*LGFK.E	0.48	0.98	0.96	2450626	5562192
IPI00555610.3	79026	AHNAK	Tax_Id=9606 313 kDa protein	R.EFSGPST*PTGTLEFEGGEVSLEGGK.V	0.66	0.99	0.98	22500000	34500000
IPI00555610.3	79026	AHNAK	Tax_Id=9606 313 kDa protein	R.IS*MSEVDLNVAAPK.V	0.86	0.9	0.81	6688908	2674055
IPI00555610.3	79026	AHNAK	Tax_Id=9606 313 kDa protein	K.ASLGSLEGEAEAEASS*PK.G	0.9	0.99	0.98	21500000	22800000
IPI00555610.3	79026	AHNAK	Tax_Id=9606 313 kDa protein	K.FGTFGGLGS*K.S	0.96	0.99	0.98	6233760	6291219
IPI00555610.3	79026	AHNAK	Tax_Id=9606 313 kDa protein	K.LQGSGVS*LASKK.S	1.07	0.99	0.98	1822225	1786408
IPI00555610.3	79026	AHNAK	Tax_Id=9606 313 kDa protein	K.LQGSGVSLAS*KK.S	1.07	0.99	0.98	1822225	1786408
IPI00555610.3	79026	AHNAK	Tax_Id=9606 313 kDa protein	K.GKGGVTGS*PEASISGSK.G	1.1	1	1	9991588	8954342
IPI00555610.3	79026	AHNAK	Tax_Id=9606 313 kDa protein	K.GGVTGS*PEASISGSK.G	1.11	1	1	17300000	15600000
IPI00555610.3	79026	AHNAK	Tax_Id=9606 313 kDa protein	R.IS*APNVDFNLEGPK.V	1.26	0.99	0.98	62200000	51800000
IPI00555610.3	79026	AHNAK	Tax_Id=9606 313 kDa protein	K.VSVGAPDLSLEASEGS*IKLPK.M	1.27	0.98	0.96	6686835	5293076
IPI00555610.3	79026	AHNAK	Tax_Id=9606 313 kDa protein	K.AS*LGSLEGEAEAEASSPK.G	1.36	0.99	0.98	22600000	18700000
IPI00555610.3	79026	AHNAK	Tax_Id=9606 313 kDa protein	K.ASLGS*LEGEAEAEASSPK.G	1.36	0.99	0.98	22600000	18700000
IPI00555610.3	79026	AHNAK	Tax_Id=9606 313 kDa protein	K.MYFPDVEFDIKS*PK.F	0.26	0.98	0.96	6093932	23600000
IPI00555610.3	79026	AHNAK	Tax_Id=9606 313 kDa protein	K.ADIKS*PSLDVTVPEAELNLETPEISVGGK.G	0.42	0.97	0.94	9339182	22400000
IPI00158627.1	8165	AKAP1	Tax_Id=9606 Splice Isoform 2 of A kinase anchor protein 1, mitochondrial precursor	K.AIT*PPLPESTVPFSNGVLK.G	1.07	0.98	0.96	19800000	17900000
IPI00007411.1	11215	AKAP11	Tax_Id=9606 A-kinase anchor protein 11	R.VTYAEKLS*PLTGQACR.Y	0.53	0.98	0.96	2265131	3750584
IPI00007411.1	11215	AKAP11	Tax_Id=9606 A-kinase anchor protein 11	R.VTYAEKLSPLT*GQACR.Y	0.53	0.98	0.96	2265131	3750584
IPI00007411.1	11215	AKAP11	Tax_Id=9606 A-kinase anchor protein 11	R.S*VSPTFLNPSDENLK.T	0.84	0.99	0.98	14700000	17900000
IPI00007411.1	11215	AKAP11	Tax_Id=9606 A-kinase anchor protein 11	R.SVS*PTFLNPSDENLK.T	0.84	0.99	0.98	14700000	17900000
IPI00007411.1	11215	AKAP11	Tax_Id=9606 A-kinase anchor protein 11	R.NVIPDT*PPSTPLVPSR.A	0.99	0.9	0.81	10100000	8767076
IPI00237884.2	9590	AKAP12	Tax_Id=9606 Splice Isoform 1 of A-kinase anchor protein 12	R.EGVTPWAS*FKK.M	1.1	0.97	0.94	7890000	9391145
IPI00237884.2	9590	AKAP12	Tax_Id=9606 Splice Isoform 1 of A-kinase anchor protein 12	R.EGVTPWAS*FK.K	1.27	0.97	0.94	3120000	2155869
IPI00163646.1	11214	AKAP13	Tax_Id=9606 Protein kinase A anchoring protein Ht31	R.IPSFFPSPEEPPS*PSAPSIAK.S	0.7	0.92	0.85	2950000	3766118
IPI00163646.1	11214	AKAP13	Tax_Id=9606 Protein kinase A anchoring protein Ht31	R.IPSFFPSPEEPPSPS*APSIAK.S	0.7	0.92	0.85	2950000	3766118
IPI00163646.1	11214	AKAP13	Tax_Id=9606 Protein kinase A anchoring protein Ht31	R.S*FSLEGLTGGAGVGNKPSSSLEVSSANAEELR.H	0.93	0.93	0.86	9490000	6929640
IPI00163646.1	11214	AKAP13	Tax_Id=9606 Protein kinase A anchoring protein Ht31	K.ALQLSNS*PGASSAFLK.A	0.99	0.97	0.94	6632350	6581616
IPI00163646.1	11214	AKAP13	Tax_Id=9606 Protein kinase A anchoring protein Ht31	R.S*AVLLVDETATTPIFANR.R	1.02	0.98	0.96	12700000	10800000
IPI00163646.1	11214	AKAP13	Tax_Id=9606 Protein kinase A anchoring protein Ht31	K.FLSHS*TDSLNK.I	1.04	0.95	0.9	1589407	1591913
IPI00163646.1	11214	AKAP13	Tax_Id=9606 Protein kinase A anchoring protein Ht31	K.FLSHST*DSLNK.I	1.04	0.95	0.9	1590000	1591913
IPI00163646.1	11214	AKAP13	Tax_Id=9606 Protein kinase A anchoring protein Ht31	R.S*LSRPSSLIEQEK.Q	1.25	0.99	0.98	5373512	4485205
IPI00163646.1	11214	AKAP13	Tax_Id=9606 Protein kinase A anchoring protein Ht31	R.SLS*RPSSLIEQEK.Q	1.25	0.99	0.98	5373512	4485205
IPI00163646.1	11214	AKAP13	Tax_Id=9606 Protein kinase A anchoring protein Ht31	K.SGSLDSELSVS*PK.R	1.49	0.99	0.98	11300000	8768140
IPI00171217.1	11217	AKAP2	Tax_Id=9606 Splice Isoform B of A-kinase anchor protein 2	R.DALGDSLQVPVS*PSSTTSSR.C	0.59	1	1	151000000	254000000
IPI00171217.1	11217	AKAP2	Tax_Id=9606 Splice Isoform B of A-kinase anchor protein 2	K.SEGDNYSATLLEPAASS*LSPDHK.N	0.73	0.96	0.92	3740000	4789042
IPI00171217.1	11217	AKAP2	Tax_Id=9606 Splice Isoform B of A-kinase anchor protein 2	K.GQKS*PGALETPSAAGSQGNTASQGK.E	0.78	1	1	17900000	23900000
IPI00171217.1	11217	AKAP2	Tax_Id=9606 Splice Isoform B of A-kinase anchor protein 2	K.GQKSPGALETPSAAGSQGNT*ASQGK.E	0.79	0.99	0.98	2840000	3549325
IPI00171217.1	11217	AKAP2	Tax_Id=9606 Splice Isoform B of A-kinase anchor protein 2	K.S*PGALETPSAAGSQGNTASQGK.E	0.8	1	1	21300000	27000000
IPI00171217.1	11217	AKAP2	Tax_Id=9606 Splice Isoform B of A-kinase anchor protein 2	K.SEGDNYSATLLEPAASSLS*PDHK.N	0.85	1	1	112000000	133000000
IPI00171217.1	11217	AKAP2	Tax_Id=9606 Splice Isoform B of A-kinase anchor protein 2	R.DGAEQQGPEATVEEAEAAAFGSEKPQSMFEPPQVSS*PVQEK.R	0.86	0.98	0.96	59600000	67400000
IPI00171217.1	11217	AKAP2	Tax_Id=9606 Splice Isoform B of A-kinase anchor protein 2	R.QVLQSTQS*PR.T	0.35	0.99	0.98	463548	1361258
IPI00012866.2	207	AKT1	Tax_Id=9606 RAC-alpha serine/threonine-protein kinase	K.DGATMKT*FCGTPEYLAPEVLEDNDYGR.A	1.45	0.78	0.61	7335487	4906339
IPI00012866.2	207	AKT1	Tax_Id=9606 RAC-alpha serine/threonine-protein kinase	K.TFCGT*PEYLAPEVLEDNDYGR.A	1.64	0.93	0.86	7928125	5786862
IPI00549786.4	84335	AKT1S1	Tax_Id=9606 AKT1S1 protein	K.S*LPVSVPVWGFK.E	1.1	1	1	145000000	135000000
IPI00219411.3	10000	AKT3	Tax_Id=9606 Splice Isoform 2 of RAC-gamma serine/threonine-protein kinase	K.EGITDAATMKT*FCGTPEYLAPEVLEDNDYGR.A	1.46	0.97	0.94	16500000	11100000
IPI00413659.3	54890	ALKBH5	Tax_Id=9606 Hypothetical protein ALKBH5	R.GS*FSSENYWR.K	0.74	0.99	0.98	5240000	6978295
IPI00413659.3	54890	ALKBH5	Tax_Id=9606 Hypothetical protein ALKBH5	R.RGS*FSSENYWR.K	0.75	0.99	0.98	1156071	1543694
IPI00419916.4	249	ALPL	Tax_Id=9606 Alkaline phosphatase, tissue-nonspecific isozyme precursor	R.NNVTDPS*LS*EMVVVAIQILR.K	28.37	0.95	0.9	188000000	10200000
IPI00295004.3	57679	ALS2	Tax_Id=9606 Splice Isoform 1 of Alsin	R.SES*PEPGYVVTSSGLLLPVLLPR.L	0.9	0.88	0.77	2155209	2581094
IPI00295004.3	57679	ALS2	Tax_Id=9606 Splice Isoform 1 of Alsin	R.SESPEPGY*VVTSSGLLLPVLLPR.L	0.9	0.88	0.77	2155209	2581094
IPI00295004.3	57679	ALS2	Tax_Id=9606 Splice Isoform 1 of Alsin	R.LSLPGLLSQVS*PR.L	1.02	0.98	0.96	1624511	1577223
IPI00295004.3	57679	ALS2	Tax_Id=9606 Splice Isoform 1 of Alsin	R.S*ESPEPGYVVTSSGLLLPVLLPR.L	1.05	0.9	0.81	3757989	5284647
IPI00298373.8	150864	ALS2CR13	Tax_Id=9606 amyotrophic lateral sclerosis 2 (juvenile) chromosome region, candidate 13	R.SQSVSPT*SFLTISNEGSEESPCSADDLLVDPR.D	0.87	0.94	0.88	9410000	10000000
IPI00298373.8	150864	ALS2CR13	Tax_Id=9606 amyotrophic lateral sclerosis 2 (juvenile) chromosome region, candidate 13	K.YAT*SPKPNNSYMFK.R	0.95	1	1	1790000	1937042
IPI00298373.8	150864	ALS2CR13	Tax_Id=9606 amyotrophic lateral sclerosis 2 (juvenile) chromosome region, candidate 13	K.Y*ATSPKPNNSYMFK.R	0.95	1	1	1790000	1937042
IPI00298373.8	150864	ALS2CR13	Tax_Id=9606 amyotrophic lateral sclerosis 2 (juvenile) chromosome region, candidate 13	R.SAS*WGSTDQLK.E	0.35	0.91	0.83	3940000	9469445
IPI00640753.1	267	AMFR	Tax_Id=9606 AMFR protein	R.PSSDQEEGET*S*AQTER.V	1.2	0.81	0.66	601198	746325
IPI00651638.1	154810	AMOTL1	Tax_Id=9606 Splice Isoform 2 of Angiomotin-like protein 1	R.LSTTPAHS*PVLK.H	0.84	0.34	0.12	5018627	1185406
IPI00184670.4	271	AMPD2	Tax_Id=9606 Splice Isoform Ex1A-2-3 of AMP deaminase 2	R.S*LPGPAPCLK.H	0.9	0.85	0.72	5699739	7709408
IPI00033907.1	64682	ANAPC1	Tax_Id=9606 Anaphase-promoting complex subunit 1	R.NFDFEGSLS*PVIAPK.K	0.63	0.97	0.94	10400000	14200000
IPI00033907.1	64682	ANAPC1	Tax_Id=9606 Anaphase-promoting complex subunit 1	K.LLGSLDEVVLLS*PVPELR.D	0.72	0.96	0.92	14000000	16300000
IPI00033907.1	64682	ANAPC1	Tax_Id=9606 Anaphase-promoting complex subunit 1	R.FNISSHNQS*PK.R	1.04	0.99	0.98	1290000	1471643
IPI00033907.1	64682	ANAPC1	Tax_Id=9606 Anaphase-promoting complex subunit 1	K.FSEQGGT*PQNVATSSSLTAHLR.S	1.09	0.93	0.86	1300000	1287193
IPI00033907.1	64682	ANAPC1	Tax_Id=9606 Anaphase-promoting complex subunit 1	R.SPS*ISNMAALSR.A	1.14	0.93	0.86	3412110	3298057
IPI00033907.1	64682	ANAPC1	Tax_Id=9606 Anaphase-promoting complex subunit 1	R.S*PSISNMAALSR.A	1.14	0.93	0.86	3410000	3298057
IPI00419201.2	29945	ANAPC4	Tax_Id=9606 anaphase-promoting complex subunit 4	K.IKEEVLSES*EAENQQAGAAALAPEIVIK.V	1.03	0.99	0.98	11800000	10900000
IPI00074962.2	287	ANK2	Tax_Id=9606 ankyrin 2 isoform 1	K.LNVPETMTEVLDVS*DEEGDDTMTGDGGEYLRPEDLK.E	1.17	0.91	0.83	5890000	6404133
IPI00472779.1	288	ANK3	Tax_Id=9606 Ankyrin-3	R.VLS*KGMRVKEETHITTTTRMVYHSPPGGEGASER.I	1.09	0.46	0.21	2140000	1604683
IPI00292914.3	54467	ANKIB1	Tax_Id=9606 PREDICTED: ankyrin repeat and IBR domain containing 1	R.GVAPADS*PEAPRR.S	0.87	0.97	0.94	404946	478653
IPI00744988.1	29123	ANKRD11	Tax_Id=9606 ankyrin repeat domain 11	K.FACLS*PGYYSPDYGLPSPK.V	1	0.95	0.9	9080000	8334145
IPI00744988.1	29123	ANKRD11	Tax_Id=9606 ankyrin repeat domain 11	K.VANS*PTMVNLLLGK.G	1.23	0.96	0.92	5166894	4146576
IPI00745557.1	26057	ANKRD17	Tax_Id=9606 ankyrin repeat domain protein 17 isoform a	K.NAS*ILLEELDLEK.L	0.92	0.98	0.96	3176530	3287527
IPI00745557.1	26057	ANKRD17	Tax_Id=9606 ankyrin repeat domain protein 17 isoform a	K.EHYPVSSPS*SPSPPAQPGGVSR.N	0.92	0.86	0.74	974562	960784
IPI00745557.1	26057	ANKRD17	Tax_Id=9606 ankyrin repeat domain protein 17 isoform a	K.EHYPVSSPSSPS*PPAQPGGVSR.N	0.97	0.99	0.98	1860000	1695527
IPI00745557.1	26057	ANKRD17	Tax_Id=9606 ankyrin repeat domain protein 17 isoform a	R.APS*PAPSSVPLGSEKPSNVSQDR.K	1.21	0.99	0.98	8392148	6742855
IPI00470559.1	25959	ANKRD25	Tax_Id=9606 ankyrin repeat domain 25	R.ERVPS*VAEAPQLR.P	0.39	0.98	0.96	1320000	3616937
IPI00409638.2	163782	ANKRD38	Tax_Id=9606 Novel protein	R.AS*SMPATLLHSR.A	1.12	0.91	0.83	9760000	9676194
IPI00409638.2	163782	ANKRD38	Tax_Id=9606 Novel protein	R.ASS*MPATLLHSR.A	1.87	0.79	0.62	39400000	26200000
IPI00395663.4	23294	ANKS1A	Tax_Id=9606 Ankyrin repeat and SAM domain-containing protein 1A	R.SES*LSNCSIGK.K	0.74	0.89	0.79	1322862	1720594
IPI00395663.4	23294	ANKS1A	Tax_Id=9606 Ankyrin repeat and SAM domain-containing protein 1A	R.S*LSKSDSDLLTCSPTEDATMGSR.S	0.8	0.95	0.9	3949388	4717179
IPI00395663.4	23294	ANKS1A	Tax_Id=9606 Ankyrin repeat and SAM domain-containing protein 1A	K.SPS*FASEWDEIEK.I	0.89	0.99	0.98	22200000	25100000
IPI00395663.4	23294	ANKS1A	Tax_Id=9606 Ankyrin repeat and SAM domain-containing protein 1A	K.EVDKT*PPPQPPLISSMDSISQK.S	0.9	0.77	0.59	12200000	11400000
IPI00335437.6	55139	ANKZF1	Tax_Id=9606 CDNA FLJ13144 fis, clone NT2RP3003278	R.LAAQLGAPTS*PIPDSAIVNTR.R	0.64	0.99	0.98	11500000	18000000
IPI00335437.6	55139	ANKZF1	Tax_Id=9606 CDNA FLJ13144 fis, clone NT2RP3003278	K.AQVPGPLT*PEMEAR.Q	0.88	0.99	0.98	33100000	39200000
IPI00657687.1	54443	ANLN	Tax_Id=9606 Splice Isoform 1 of Actin-binding protein anillin	R.ARQPLSEASNQQPLS*GGEEK.S	0.89	0.99	0.98	896889	828955
IPI00657687.1	54443	ANLN	Tax_Id=9606 Splice Isoform 1 of Actin-binding protein anillin	K.S*CSPS*PVSPQVQPQAADTISDSVAVPASLLGMR.R	0.95	0.94	0.88	12400000	11500000
IPI00657687.1	54443	ANLN	Tax_Id=9606 Splice Isoform 1 of Actin-binding protein anillin	K.SCS*PSPVS*PQVQPQAADTISDSVAVPASLLGMR.R	0.95	0.94	0.88	12400000	11500000
IPI00657687.1	54443	ANLN	Tax_Id=9606 Splice Isoform 1 of Actin-binding protein anillin	R.AESGDSLGS*EDRDLLYSIDAYR.S	1	0.99	0.98	26000000	24600000
IPI00657687.1	54443	ANLN	Tax_Id=9606 Splice Isoform 1 of Actin-binding protein anillin	K.S*TTPGGTGIKPFLER.F	1.04	0.99	0.98	9928566	9271119
IPI00657687.1	54443	ANLN	Tax_Id=9606 Splice Isoform 1 of Actin-binding protein anillin	K.STT*PGGTGIKPFLER.F	1.04	0.99	0.98	9930000	9271119
IPI00657687.1	54443	ANLN	Tax_Id=9606 Splice Isoform 1 of Actin-binding protein anillin	K.GFTECEMTKSS*PLK.I	1.07	1	1	10300000	9082109
IPI00657687.1	54443	ANLN	Tax_Id=9606 Splice Isoform 1 of Actin-binding protein anillin	K.TPIS*PLK.T	1.09	0.99	0.98	1840446	1502769
IPI00657687.1	54443	ANLN	Tax_Id=9606 Splice Isoform 1 of Actin-binding protein anillin	R.AESGDS*LGSEDRDLLYSIDAYR.S	1.12	0.99	0.98	11800000	10200000
IPI00657687.1	54443	ANLN	Tax_Id=9606 Splice Isoform 1 of Actin-binding protein anillin	K.ST*TPGGTGIKPFLER.F	1.12	0.98	0.96	3641378	2917700
IPI00657687.1	54443	ANLN	Tax_Id=9606 Splice Isoform 1 of Actin-binding protein anillin	K.TQS*LPVTEK.V	1.56	0.95	0.9	1260000	784864
IPI00418169.2	302	ANXA2	Tax_Id=9606 annexin A2 isoform 1	K.LSLEGDHS*TPPSAYGSVK.A	0.88	0.97	0.94	11300000	11300000
IPI00418169.2	302	ANXA2	Tax_Id=9606 annexin A2 isoform 1	K.LSLEGDHSTPPSAYGS*VK.A	1.15	0.98	0.96	130000000	105000000
IPI00418169.2	302	ANXA2	Tax_Id=9606 annexin A2 isoform 1	K.LSLEGDHST*PPSAYGSVK.A	1.16	1	1	90400000	77700000
IPI00418169.2	302	ANXA2	Tax_Id=9606 annexin A2 isoform 1	K.LS*LEGDHSTPPSAYGSVK.A	1.16	1	1	90400000	77700000
IPI00646410.1	221656	AOF1	Tax_Id=9606 Protein	K.ASFDHS*PDSLPLR.S	0.61	0.19	0.04	63400000	14900000
IPI00456631.5	23028	AOF2	Tax_Id=9606 Splice Isoform 1 of Lysine-specific histone demethylase 1	K.LPPPPPQAPPEEENES*EPEEPSGVEGAAFQSR.L	1.39	0.83	0.69	16200000	10400000
IPI00289608.3	8943	AP3D1	Tax_Id=9606 Splice Isoform 2 of AP-3 complex subunit delta-1	K.KAEDLDFWLSTT*PPPAPAPAPAPVPSTDECEDAK.T	1.1	0.93	0.86	2220000	2163820
IPI00411453.2	8943	AP3D1	Tax_Id=9606 Splice Isoform 1 of AP-3 complex subunit delta-1	R.NTETSKS*PEKDVPMVEK.K	1.06	0.97	0.94	5029325	4946036
IPI00020385.1	11154	AP4S1	Tax_Id=9606 Adaptor-related protein complex 4, sigma 1 subunit	R.VS*ELDVSFFNTVFHS*TWQMHSGPY*QEPIDELPK.I	0.73	0.96	0.92	3370000	4820493
IPI00020385.1	11154	AP4S1	Tax_Id=9606 Adaptor-related protein complex 4, sigma 1 subunit	R.VS*ELDVSFFNTVFHS*TWQMHS*GPYQEPIDELPK.I	0.96	1	1	12200000	13100000
IPI00020385.1	11154	AP4S1	Tax_Id=9606 Adaptor-related protein complex 4, sigma 1 subunit	R.VS*ELDVSFFNTVFHST*WQMHSGPY*QEPIDELPK.I	0.98	1	1	255000000	283000000
IPI00215877.2	324	APC	Tax_Id=9606 Splice Isoform Short of Adenomatous polyposis coli protein	R.S*PTGNTPPVIDSVSEK.A	0.89	0.99	0.98	5476786	5197815
IPI00215877.2	324	APC	Tax_Id=9606 Splice Isoform Short of Adenomatous polyposis coli protein	K.AVEFSSGAKSPS*K.S	1.01	0.93	0.86	878765	906539
IPI00215877.2	324	APC	Tax_Id=9606 Splice Isoform Short of Adenomatous polyposis coli protein	R.NDSLSS*LDFDDDDVDLSR.E	1.04915	-1	1	5340000	5089833
IPI00215877.2	324	APC	Tax_Id=9606 Splice Isoform Short of Adenomatous polyposis coli protein	R.SGRSPTGNT*PPVIDSVSEK.A	1.08	0.98	0.96	3335127	3196274
IPI00215877.2	324	APC	Tax_Id=9606 Splice Isoform Short of Adenomatous polyposis coli protein	R.S*GRSPTGNTPPVIDSVSEK.A	1.08	0.98	0.96	3335127	3196274
IPI00215877.2	324	APC	Tax_Id=9606 Splice Isoform Short of Adenomatous polyposis coli protein	K.RHS*GSYLVTSV.-	1.1	1	1	18900000	17100000
IPI00215877.2	324	APC	Tax_Id=9606 Splice Isoform Short of Adenomatous polyposis coli protein	K.RHSGS*YLVTSV.-	1.12	1	1	19100000	16900000
IPI00215877.2	324	APC	Tax_Id=9606 Splice Isoform Short of Adenomatous polyposis coli protein	K.SGISLGS*PFHLTPDQEEKPFTSNK.G	1.14	0.9	0.81	846000	633038
IPI00215877.2	324	APC	Tax_Id=9606 Splice Isoform Short of Adenomatous polyposis coli protein	K.AVEFSSGAKS*PSK.S	1.66	0.98	0.96	3040000	1842663
IPI00215877.2	324	APC	Tax_Id=9606 Splice Isoform Short of Adenomatous polyposis coli protein	K.ALEAELDAQHLSETFDNIDNLS*PK.A	0.42	0.83	0.69	16100000	24600000
IPI00215877.2	324	APC	Tax_Id=9606 Splice Isoform Short of Adenomatous polyposis coli protein	K.DIQRPDSEHGLS*PDSENFDWK.A	0.46	0.94	0.88	5820000	13600000
IPI00549730.2	51074	APIP	Tax_Id=9606 APAF1 interacting protein	K.DISGPS*PSKK.L	0.95	0.98	0.96	561469	604345
IPI00015836.1	26060	APPL1	Tax_Id=9606 DCC-interacting protein 13 alpha	R.VNQSALEAVTPS*PSFQQR.H	1.21	0.99	0.98	25200000	21900000
IPI00013717.1	363	AQP6	Tax_Id=9606 Aquaporin-6	K.T*LAQRLAILT*GTVEVGTGAR.A	1.31	0.15	0.02	1344597	141815
IPI00217354.3	55738	ARFGAP1	Tax_Id=9606 Splice Isoform 2 of ADP-ribosylation factor GTPase-activating protein 1	R.EWSLESSPAQNWT*PPQPR.T	0.89	0.71	0.5	16000000	20400000
IPI00217354.3	55738	ARFGAP1	Tax_Id=9606 Splice Isoform 2 of ADP-ribosylation factor GTPase-activating protein 1	R.YVGFGNT*PPPQK.K	0.96	0.86	0.74	7078340	9391571
IPI00002186.3	10564	ARFGEF2	Tax_Id=9606 Brefeldin A-inhibited guanine nucleotide-exchange protein 2	R.GSSLS*GTDDGAQEVVKDILEDVVTSAIK.E	0.98	0.92	0.85	2524019	2485021
IPI00002186.3	10564	ARFGEF2	Tax_Id=9606 Brefeldin A-inhibited guanine nucleotide-exchange protein 2	R.GS*SLSGTDDGAQEVVKDILEDVVTSAIK.E	1.09	1	1	4690741	4562883
IPI00002186.3	10564	ARFGEF2	Tax_Id=9606 Brefeldin A-inhibited guanine nucleotide-exchange protein 2	R.GSS*LSGTDDGAQEVVKDILEDVVTSAIK.E	1.09	1	1	4690741	4562883
IPI00002186.3	10564	ARFGEF2	Tax_Id=9606 Brefeldin A-inhibited guanine nucleotide-exchange protein 2	R.GSSLSGT*DDGAQEVVKDILEDVVTSAIK.E	1.09	1	1	4690741	4562883
IPI00290332.2	79658	ARHGAP10	Tax_Id=9606 Rho GTPase activating protein 10	R.TPPDTTFPEPTCLSAS*PPNAPPR.Q	0.73	0.89	0.79	7930000	7560432
IPI00290332.2	79658	ARHGAP10	Tax_Id=9606 Rho GTPase activating protein 10	R.TPPDTTFPEPTCLS*ASPPNAPPR.Q	0.73	0.89	0.79	7930000	7560432
IPI00477330.1	9824	ARHGAP11A	Tax_Id=9606 Rho GTPase activating protein 11A isoform 1	K.HNSNITSS*PLSGDENNMTK.E	0.82	0.56	0.31	3530000	2194624
IPI00477330.1	9824	ARHGAP11A	Tax_Id=9606 Rho GTPase activating protein 11A isoform 1	K.LASLGDTAS*PLVK.S	1.1	0.93	0.86	6990000	5972059
IPI00477330.1	9824	ARHGAP11A	Tax_Id=9606 Rho GTPase activating protein 11A isoform 1	R.IAQLSES*PVILT*PNAK.R	1.13	0.99	0.98	6300000	4703449
IPI00477330.1	9824	ARHGAP11A	Tax_Id=9606 Rho GTPase activating protein 11A isoform 1	K.S*VSCDGALSSCIESASK.D	1.13	0.92	0.85	3678815	4556190
IPI00477330.1	9824	ARHGAP11A	Tax_Id=9606 Rho GTPase activating protein 11A isoform 1	R.DFS*PLQTQTFNR.E	1.21	0.98	0.96	5470000	5050257
IPI00328279.1	94134	ARHGAP12	Tax_Id=9606 Splice Isoform 1 of Rho-GTPase-activating protein 12	R.S*FGHFPGPEFLDVEK.T	0.5	0.99	0.98	3043731	5823754
IPI00328279.1	94134	ARHGAP12	Tax_Id=9606 Splice Isoform 1 of Rho-GTPase-activating protein 12	R.ATT*PPNQGRPDSPVYANLQELK.I	0.84	0.99	0.98	3290979	3772552
IPI00328279.1	94134	ARHGAP12	Tax_Id=9606 Splice Isoform 1 of Rho-GTPase-activating protein 12	R.ATTPPNQGRPDS*PVYANLQELK.I	0.85	0.99	0.98	2815080	3258383
IPI00328279.1	94134	ARHGAP12	Tax_Id=9606 Splice Isoform 1 of Rho-GTPase-activating protein 12	R.AT*TPPNQGRPDS*PVYANLQELK.I	0.92	0.99	0.98	9142391	9106009
IPI00328279.1	94134	ARHGAP12	Tax_Id=9606 Splice Isoform 1 of Rho-GTPase-activating protein 12	R.ATT*PPNQGRPDS*PVYANLQELK.I	0.92	0.99	0.98	9142391	9106009
IPI00168527.1	55114	ARHGAP17	Tax_Id=9606 Hypothetical protein DKFZp564A1363	R.AESSSGGGTVPSSAGILEQGPSPGDGS*PPKPK.D	0.88	1	1	95400000	109000000
IPI00169307.2	57584	ARHGAP21	Tax_Id=9606 Rho GTPase activating protein 21	R.S*ASQGALTSPSVSFSNHR.T	0.56	0.96	0.92	1900000	1920263
IPI00169307.2	57584	ARHGAP21	Tax_Id=9606 Rho GTPase activating protein 21	R.SAS*QGALTSPSVSFSNHR.T	0.56	0.96	0.92	1900000	1920263
IPI00169307.2	57584	ARHGAP21	Tax_Id=9606 Rho GTPase activating protein 21	R.LRTS*TSDLSR.G	0.57	0.76	0.58	777000	1128261
IPI00169307.2	57584	ARHGAP21	Tax_Id=9606 Rho GTPase activating protein 21	R.RNSEGSELSCT*EGSLTSSLDSR.R	0.58	0.62	0.38	3970000	5609776
IPI00169307.2	57584	ARHGAP21	Tax_Id=9606 Rho GTPase activating protein 21	K.AQPSSS*EDELDNVFFK.K	0.89	0.96	0.92	5773184	5800722
IPI00169307.2	57584	ARHGAP21	Tax_Id=9606 Rho GTPase activating protein 21	R.SASQGALTS*PSVSFSNHR.T	0.9	0.99	0.98	1970177	2301729
IPI00169307.2	57584	ARHGAP21	Tax_Id=9606 Rho GTPase activating protein 21	R.SASQGALTSPS*VSFSNHR.T	0.9	0.99	0.98	1970177	2301729
IPI00169307.2	57584	ARHGAP21	Tax_Id=9606 Rho GTPase activating protein 21	R.LRT*STSDLSR.G	0.99	0.99	0.98	4330000	4504734
IPI00169307.2	57584	ARHGAP21	Tax_Id=9606 Rho GTPase activating protein 21	R.LRTST*SDLSR.G	0.99	0.99	0.98	4330000	4504734
IPI00169307.2	57584	ARHGAP21	Tax_Id=9606 Rho GTPase activating protein 21	R.LRTSTS*DLSR.G	0.99	0.99	0.98	4330000	4504734
IPI00169307.2	57584	ARHGAP21	Tax_Id=9606 Rho GTPase activating protein 21	R.LS*PEVQSVAESK.G	1.23	0.99	0.98	8395648	6771209
IPI00169307.2	57584	ARHGAP21	Tax_Id=9606 Rho GTPase activating protein 21	R.SELISEGRPVETDS*ESEFPVFPTALTSER.L	1.32	0.9	0.81	6780000	6556711
IPI00169307.2	57584	ARHGAP21	Tax_Id=9606 Rho GTPase activating protein 21	R.SELISEGRPVETDS*ES*EFPVFPTALTSER.L	1.37	0.91	0.83	20200000	9219840
IPI00169307.2	57584	ARHGAP21	Tax_Id=9606 Rho GTPase activating protein 21	K.GKS*TGSLLTPTR.G	0.45	0.97	0.94	442641	843428
IPI00740211.1	57636	ARHGAP23	Tax_Id=9606 PREDICTED: similar to Rho GTPase activating protein 21 isoform 3	K.VAPLATTEDSLASIPFIDEPTS*PSIDLQAK.H	0.53	0.95	0.9	4820000	7280317
IPI00740211.1	57636	ARHGAP23	Tax_Id=9606 PREDICTED: similar to Rho GTPase activating protein 21 isoform 3	K.RHS*TSDLSDATFSDIR.R	0.54	0.43	0.18	9820000	10700000
IPI00152011.4	9411	ARHGAP29	Tax_Id=9606 PTPL1-associated RhoGAP 1	R.S*LDSESISPGDFHR.K	0.63	0.61	0.37	1160755	1610140
IPI00152011.4	9411	ARHGAP29	Tax_Id=9606 PTPL1-associated RhoGAP 1	K.IFDGSLQPQDVMCSIGVVDQGCFPKPLLS*PEER.D	0.37	0.83	0.69	1420000	3376032
IPI00646885.1	394	ARHGAP5	Tax_Id=9606 Rho GTPase activating protein 5 isoform a	K.HNLDVVS*PIPANK.D	0.63	0.98	0.96	2510000	4130066
IPI00396352.4	23779	ARHGAP8	Tax_Id=9606 Splice Isoform 4 of Rho-GTPase-activating protein 8	R.S*KSYNTPLLNPVQEHEAEGAAAGGTSIR.R	1.02	0.95	0.9	5499939	4731947
IPI00396352.4	23779	ARHGAP8	Tax_Id=9606 Splice Isoform 4 of Rho-GTPase-activating protein 8	R.SKSYNT*PLLNPVQEHEAEGAAAGGTSIR.R	1.02	0.95	0.9	5500000	4731947
IPI00377085.1	9826	ARHGEF11	Tax_Id=9606 Rho guanine nucleotide exchange factor (GEF) 11 isoform 2	K.SLGGESSGGT*TPVGSFHTEAAR.W	0.56	0.98	0.96	1870000	3209078
IPI00377085.1	9826	ARHGEF11	Tax_Id=9606 Rho guanine nucleotide exchange factor (GEF) 11 isoform 2	K.SLGGESSGGTT*PVGSFHTEAAR.W	0.56	0.98	0.96	1871945	3209078
IPI00377085.1	9826	ARHGEF11	Tax_Id=9606 Rho guanine nucleotide exchange factor (GEF) 11 isoform 2	K.SLGGESS*GGTTPVGSFHTEAAR.W	0.84	0.95	0.9	2648633	3479041
IPI00377085.1	9826	ARHGEF11	Tax_Id=9606 Rho guanine nucleotide exchange factor (GEF) 11 isoform 2	K.SLGGES*SGGTTPVGSFHTEAAR.W	0.84	0.95	0.9	2648633	3479041
IPI00377085.1	9826	ARHGEF11	Tax_Id=9606 Rho guanine nucleotide exchange factor (GEF) 11 isoform 2	R.WTDGSLS*PPAKEPLASDSR.N	0.92	0.97	0.94	12200000	12400000
IPI00377085.1	9826	ARHGEF11	Tax_Id=9606 Rho guanine nucleotide exchange factor (GEF) 11 isoform 2	K.HQVLLEDPEQEGS*AEEEELGVLPCPSTSLDGENR.G	1.13	0.98	0.96	24900000	21900000
IPI00377085.1	9826	ARHGEF11	Tax_Id=9606 Rho guanine nucleotide exchange factor (GEF) 11 isoform 2	K.Y*EEDRSAPMDFALNTYMSHAGIRLR.E	1.15	0.9	0.81	789000	459485
IPI00377085.1	9826	ARHGEF11	Tax_Id=9606 Rho guanine nucleotide exchange factor (GEF) 11 isoform 2	R.TRNS*GIWESPELDR.N	0.05	0.83	0.69	11800000	299000000
IPI00339353.2	23365	ARHGEF12	Tax_Id=9606 Splice Isoform 2 of Rho guanine nucleotide exchange factor 12	R.T*ASQGPQTDSVIQNSENIK.A	0.52	0.99	0.98	5524442	10400000
IPI00339353.2	23365	ARHGEF12	Tax_Id=9606 Splice Isoform 2 of Rho guanine nucleotide exchange factor 12	R.TAS*QGPQTDSVIQNSENIK.A	0.52	0.99	0.98	5524442	10400000
IPI00339353.2	23365	ARHGEF12	Tax_Id=9606 Splice Isoform 2 of Rho guanine nucleotide exchange factor 12	K.HLSTPSSVS*PEPQDSAK.L	0.63	0.96	0.92	3381655	4054282
IPI00339353.2	23365	ARHGEF12	Tax_Id=9606 Splice Isoform 2 of Rho guanine nucleotide exchange factor 12	K.SETIQDTDTQSLVGS*PSTR.I	0.38	0.98	0.96	4130000	10000000
IPI00550506.2	27237	ARHGEF16	Tax_Id=9606 Splice Isoform 1 of Rho guanine nucleotide exchange factor 16	K.PGGQGDAIQLS*PK.L	0.99	0.95	0.9	4554043	4897584
IPI00550506.2	27237	ARHGEF16	Tax_Id=9606 Splice Isoform 1 of Rho guanine nucleotide exchange factor 16	R.HQS*FGAAVLSR.E	1.11	0.97	0.94	10200000	11200000
IPI00550506.2	27237	ARHGEF16	Tax_Id=9606 Splice Isoform 1 of Rho guanine nucleotide exchange factor 16	K.GS*FKDDPQLYQEIQER.G	1.15	0.99	0.98	10400000	9469203
IPI00152007.1	9828	ARHGEF17	Tax_Id=9606 Tumor endothelial marker 4	K.SLS*NPDIASETLTLLSFLR.S	0.95	0.96	0.92	1963359	2733639
IPI00640298.1	23370	ARHGEF18	Tax_Id=9606 113 kDa protein	R.RAETFAGYDCTNS*PTK.N	1.07	0.99	0.98	13200000	10900000
IPI00640298.1	23370	ARHGEF18	Tax_Id=9606 113 kDa protein	R.SLS*PILPGR.H	1.11	0.99	0.98	17200000	15400000
IPI00640298.1	23370	ARHGEF18	Tax_Id=9606 113 kDa protein	R.RAETFAGYDCTNS*PTKNGSFK.K	1.32	0.98	0.96	2570000	2289689
IPI00640298.1	23370	ARHGEF18	Tax_Id=9606 113 kDa protein	R.RAETFAGYDCTNSPT*KNGSFK.K	1.32	0.98	0.96	2570000	2289689
IPI00412782.5	9181	ARHGEF2	Tax_Id=9606 Guanine nucleotide exchange factor GEF-H1	R.EPALPLEPDSGGNTS*PGVTANGEAR.T	0.58	0.99	0.98	19800000	33900000
IPI00412782.5	9181	ARHGEF2	Tax_Id=9606 Guanine nucleotide exchange factor GEF-H1	R.LQDSSDPDTGSEEEGSSRLS*PPHS*PR.D	0.66	0.98	0.96	3600000	6436512
IPI00412782.5	9181	ARHGEF2	Tax_Id=9606 Guanine nucleotide exchange factor GEF-H1	K.SVSTTNIAGHFNDES*PLGLR.R	0.72	0.83	0.69	1190000	1729375
IPI00412782.5	9181	ARHGEF2	Tax_Id=9606 Guanine nucleotide exchange factor GEF-H1	R.ERPSS*AIYPSDSFR.Q	0.89	0.92	0.85	9310000	9698893
IPI00412782.5	9181	ARHGEF2	Tax_Id=9606 Guanine nucleotide exchange factor GEF-H1	R.ERPS*SAIYPSDSFR.Q	0.89	0.92	0.85	9310000	9698893
IPI00412782.5	9181	ARHGEF2	Tax_Id=9606 Guanine nucleotide exchange factor GEF-H1	R.ERPSSAIYPS*DSFR.Q	0.9	0.98	0.96	3422619	3939964
IPI00412782.5	9181	ARHGEF2	Tax_Id=9606 Guanine nucleotide exchange factor GEF-H1	R.ERPSSAIYPSDS*FR.Q	0.9	0.98	0.96	3420000	3939964
IPI00412782.5	9181	ARHGEF2	Tax_Id=9606 Guanine nucleotide exchange factor GEF-H1	K.SVSTT*NIAGHFNDESPLGLR.R	0.93	0.94	0.88	6820000	9377225
IPI00412782.5	9181	ARHGEF2	Tax_Id=9606 Guanine nucleotide exchange factor GEF-H1	K.SVST*TNIAGHFNDESPLGLR.R	0.93	0.94	0.88	6820000	9377225
IPI00412782.5	9181	ARHGEF2	Tax_Id=9606 Guanine nucleotide exchange factor GEF-H1	R.S*LPAGDALYLSFNPPQPSR.G	3.81	0.74	0.55	349000000	91600000
IPI00449906.3	8874	ARHGEF7	Tax_Id=9606 Splice Isoform 1 of Rho guanine nucleotide exchange factor 7	R.MS*GFIYQGK.I	0.84	0.95	0.9	5052129	5912250
IPI00449906.3	8874	ARHGEF7	Tax_Id=9606 Splice Isoform 1 of Rho guanine nucleotide exchange factor 7	R.KS*TAALEEDAQILK.V	0.99	0.99	0.98	5510000	4540858
IPI00643722.1	8289	ARID1A	Tax_Id=9606 Splice Isoform 1 of AT-rich interactive domain-containing protein 1A	R.GPS*PSPVGS*PASVAQSR.S	0.6	0.98	0.96	14900000	21400000
IPI00643722.1	8289	ARID1A	Tax_Id=9606 Splice Isoform 1 of AT-rich interactive domain-containing protein 1A	R.TLLDPGRFS*K.V	0.81	0.9	0.81	541000	551998
IPI00643722.1	8289	ARID1A	Tax_Id=9606 Splice Isoform 1 of AT-rich interactive domain-containing protein 1A	R.S*NSVGIQDAFNDGSDSTFQK.R	0.93	0.99	0.98	11500000	12700000
IPI00643722.1	8289	ARID1A	Tax_Id=9606 Splice Isoform 1 of AT-rich interactive domain-containing protein 1A	R.SNS*VGIQDAFNDGSDSTFQK.R	0.93	0.99	0.98	11500000	12700000
IPI00643722.1	8289	ARID1A	Tax_Id=9606 Splice Isoform 1 of AT-rich interactive domain-containing protein 1A	R.GPS*PSPVGSPASVAQSR.S	0.95	1	1	29600000	31000000
IPI00643722.1	8289	ARID1A	Tax_Id=9606 Splice Isoform 1 of AT-rich interactive domain-containing protein 1A	R.GPSPS*PVGSPASVAQSR.S	0.95	1	1	29600000	31000000
IPI00328828.4	51742	ARID4B	Tax_Id=9606 AT rich interactive domain 4B isoform 1	R.KAEFPSSGSNSVLNTPPTTPESPS*SVTVTEGSR.Q	1.04	0.96	0.92	5242162	4197202
IPI00455219.2	84159	ARID5B	Tax_Id=9606 Splice Isoform 2 of AT-rich interactive domain-containing protein 5B	K.VAEEAGEKGPT*PPLPSAPLAPEK.D	1.01	0.89	0.79	1797718	1777823
IPI00018260.1	55156	ARMC1	Tax_Id=9606 CDNA FLJ10511 fis, clone NT2RP2000656	K.SESGEEMLVPFQDTPVEVEQNTELPDYLPEDES*PTKEQDK.A	1.02	0.98	0.96	6814764	6569949
IPI00420014.2	23020	ASCC3L1	Tax_Id=9606 U5 small nuclear ribonucleoprotein 200 kDa helicase	R.EEAS*DDDMEGDEAVVR.C	1.22	1	1	6960000	5723049
IPI00642422.1	55870	ASH1L	Tax_Id=9606 Ash1	K.SFNEAPVEIPS*PSETPAKPSEPESTLQPVLSLIPR.E	0.59	0.72	0.52	13300000	7065177
IPI00642422.1	55870	ASH1L	Tax_Id=9606 Ash1	K.SFNEAPVEIPSPSET*PAKPSEPESTLQPVLSLIPR.E	0.7	0.76	0.58	10700000	6424724
IPI00642422.1	55870	ASH1L	Tax_Id=9606 Ash1	K.SFNEAPVEIPSPS*ETPAKPSEPESTLQPVLSLIPR.E	0.7	0.76	0.58	10700000	6424724
IPI00642422.1	55870	ASH1L	Tax_Id=9606 Ash1	R.AVQTLAGSQPTSDKPSQRPSEST*NCSPTR.K	1.08	1	1	3567802	3282842
IPI00642422.1	55870	ASH1L	Tax_Id=9606 Ash1	R.AVQTLAGSQPTSDKPS*QRPSESTNCSPTR.K	1.15	0.99	0.98	4530139	3964955
IPI00642422.1	55870	ASH1L	Tax_Id=9606 Ash1	K.SIDAVIATASAPPSSS*PGR.S	1.16	0.99	0.98	27800000	20900000
IPI00473037.2	171023	ASXL1	Tax_Id=9606 166 kDa protein	R.AS*ASPDRIPSLPQETVDQEPK.D	0.9	0.94	0.88	8830000	8986808
IPI00473037.2	171023	ASXL1	Tax_Id=9606 166 kDa protein	R.ASAS*PDRIPSLPQETVDQEPK.D	0.9	0.94	0.88	8828618	8986808
IPI00419431.4	55252	ASXL2	Tax_Id=9606 Hypothetical protein DKFZp686C1968	R.KVSSSS*PQSGCPS*PTIPAGK.V	0.734239	-1	1	775000	1055514
IPI00419431.4	55252	ASXL2	Tax_Id=9606 Hypothetical protein DKFZp686C1968	K.LYGS*PTQIGPSYR.G	0.92	0.94	0.88	3006403	2838865
IPI00419431.4	55252	ASXL2	Tax_Id=9606 Hypothetical protein DKFZp686C1968	K.APS*PTGPALIS*GASPVHCAADGTVELK.A	1.04	0.95	0.9	11400000	10500000
IPI00419431.4	55252	ASXL2	Tax_Id=9606 Hypothetical protein DKFZp686C1968	K.APS*PTGPALISGAS*PVHCAADGTVELK.A	1.04	0.95	0.9	11400000	10500000
IPI00419431.4	55252	ASXL2	Tax_Id=9606 Hypothetical protein DKFZp686C1968	R.IVPVVSQSECKEEALQMSS*PGR.K	1.2	0.99	0.98	3730000	3290027
IPI00419431.4	55252	ASXL2	Tax_Id=9606 Hypothetical protein DKFZp686C1968	K.SESQESLVTS*PSKPK.S	1.25	0.99	0.98	6240000	5051824
IPI00419431.4	55252	ASXL2	Tax_Id=9606 Hypothetical protein DKFZp686C1968	R.FCLSSPT*EALK.M	0.44	0.97	0.94	6060000	12300000
IPI00419431.4	55252	ASXL2	Tax_Id=9606 Hypothetical protein DKFZp686C1968	R.FCLSS*PTEALK.M	0.44	0.97	0.94	6064425	12300000
IPI00419431.4	55252	ASXL2	Tax_Id=9606 Hypothetical protein DKFZp686C1968	R.KSS*LTQEEAPVSWEK.R	0.46	0.89	0.79	2253227	3330020
IPI00170548.1	29028	ATAD2	Tax_Id=9606 Splice Isoform 1 of ATPase family AAA domain-containing protein 2	K.TLDSDISCPLLESDLAYSDDDVPS*VYENGLSQK.S	0.89	0.99	0.98	24900000	28300000
IPI00170548.1	29028	ATAD2	Tax_Id=9606 Splice Isoform 1 of ATPase family AAA domain-containing protein 2	K.TLDSDISCPLLESDLAYS*DDDVPSVYENGLSQK.S	0.9	0.97	0.94	14400000	17500000
IPI00170548.1	29028	ATAD2	Tax_Id=9606 Splice Isoform 1 of ATPase family AAA domain-containing protein 2	R.LS*SAGPRSPYCK.R	1.41	1	1	8695247	6275639
IPI00170548.1	29028	ATAD2	Tax_Id=9606 Splice Isoform 1 of ATPase family AAA domain-containing protein 2	K.TPST*PVACSTPAQLK.R	0.33	0.96	0.92	6456032	14700000
IPI00170548.1	29028	ATAD2	Tax_Id=9606 Splice Isoform 1 of ATPase family AAA domain-containing protein 2	K.T*PSTPVACSTPAQLK.R	0.33	0.96	0.92	6456032	14700000
IPI00470801.1	29028	ATAD2	Tax_Id=9606 Splice Isoform 2 of ATPase family AAA domain-containing protein 2	R.LSSAGPRS*PYCK.R	1.41	1	1	8695247	6275639
IPI00739581.1	54454	ATAD2B	Tax_Id=9606 PREDICTED: similar to ATPase family, AAA domain containing 2 isoform 1 isoform 4	R.ENTLFDIHRS*PAR.R	0.95	0.95	0.9	1756526	1981570
IPI00295992.4	55210	ATAD3A	Tax_Id=9606 Splice Isoform 2 of ATPase family AAA domain-containing protein 3A	R.KCSEVARLTEGMSGREIAQLAVSWQATAYAS*EDGVLT*EAMMDT*R.V	5.56	0.88	0.77	15300000	3560032
IPI00102575.2	79915	ATAD5	Tax_Id=9606 ATP(GTP)-binding protein	R.ISS*TPTTETIR.G	0.53	0.66	0.44	4769752	7044598
IPI00102575.2	79915	ATAD5	Tax_Id=9606 ATP(GTP)-binding protein	R.DVVDLSES*LPLAEELNLLK.K	0.95	0.99	0.98	13400000	14100000
IPI00102575.2	79915	ATAD5	Tax_Id=9606 ATP(GTP)-binding protein	R.KVPPPS*PK.S	1	0.94	0.88	373000	395208
IPI00102575.2	79915	ATAD5	Tax_Id=9606 ATP(GTP)-binding protein	K.SGYIS*ESENSEISQQVR.F	1.05	0.9	0.81	29100000	17000000
IPI00102575.2	79915	ATAD5	Tax_Id=9606 ATP(GTP)-binding protein	K.IKS*PESVPVDSNK.D	1.18	1	1	2950000	2211468
IPI00102575.2	79915	ATAD5	Tax_Id=9606 ATP(GTP)-binding protein	K.HSLYTAELITVPFDSES*PIR.M	1.18	0.8	0.64	8510000	6249315
IPI00219003.1	463	ATBF1	Tax_Id=9606 Splice Isoform B of Alpha-fetoprotein enhancer-binding protein	R.TLLS*PSSIK.V	0.59	0.96	0.92	1977894	2895634
IPI00219003.1	463	ATBF1	Tax_Id=9606 Splice Isoform B of Alpha-fetoprotein enhancer-binding protein	R.ALQESATGQPEPTS*SPDNKPFK.C	0.66	0.59	0.35	6280000	3269824
IPI00219003.1	463	ATBF1	Tax_Id=9606 Splice Isoform B of Alpha-fetoprotein enhancer-binding protein	R.LSSGLVS*PAPSFYSK.E	0.79	0.9	0.81	7800000	7101884
IPI00219003.1	463	ATBF1	Tax_Id=9606 Splice Isoform B of Alpha-fetoprotein enhancer-binding protein	K.ASQTPVPPGAPS*PDKDPAK.E	1	0.94	0.88	863000	628203
IPI00219003.1	463	ATBF1	Tax_Id=9606 Splice Isoform B of Alpha-fetoprotein enhancer-binding protein	K.IDS*RPPSPEPPK.Q	0.45	0.85	0.72	927000	1301465
IPI00386034.1	466	ATF1	Tax_Id=9606 FUS/ATF-1 protein (Fragment)	R.TTPSATSLPQTVVMTS*PVTLTSQTTK.T	0.79	0.99	0.98	15200000	18500000
IPI00386034.1	466	ATF1	Tax_Id=9606 FUS/ATF-1 protein (Fragment)	R.T*TPSATSLPQTVVMTS*PVTLTSQTTK.T	0.98	0.92	0.85	10200000	10500000
IPI00234446.1	1386	ATF2	Tax_Id=9606 activating transcription factor 2	R.T*QSEESRPQSLQQPATSTTETPASPAHTT*PQTQSTSGR.R	0.89	1	1	2160000	2542844
IPI00234446.1	1386	ATF2	Tax_Id=9606 activating transcription factor 2	K.NCEEVGLFNELAS*PFENEFKK.A	0.91	0.66	0.44	8390000	6666046
IPI00234446.1	1386	ATF2	Tax_Id=9606 activating transcription factor 2	R.TQS*EESRPQSLQQPATSTTETPAS*PAHTTPQTQSTSGR.R	0.91	1	1	3219516	3608258
IPI00234446.1	1386	ATF2	Tax_Id=9606 activating transcription factor 2	R.NDSVIVADQTPT*PTR.F	1.1	0.99	0.98	3890594	3466917
IPI00234446.1	1386	ATF2	Tax_Id=9606 activating transcription factor 2	R.TQSEESRPQSLQQPATSTTETPAS*PAHTTPQTQSTSGR.R	1.12	1	1	3730000	3303686
IPI00234446.1	1386	ATF2	Tax_Id=9606 activating transcription factor 2	R.TQSEESRPQSLQQPATST*TETPASPAHTTPQTQSTSGR.R	1.22	0.99	0.98	1683880	1376310
IPI00234446.1	1386	ATF2	Tax_Id=9606 activating transcription factor 2	R.TQSEESRPQSLQQPATSTTETPASPAHTTPQTQS*TSGR.R	1.32	0.95	0.9	1050000	748423
IPI00234446.1	1386	ATF2	Tax_Id=9606 activating transcription factor 2	K.MPLDLS*PLATPIIR.S	1.43	0.99	0.98	20100000	15400000
IPI00234446.1	1386	ATF2	Tax_Id=9606 activating transcription factor 2	K.NCEEVGLFNELAS*PFENEFK.K	1.67	0.94	0.88	16600000	10100000
IPI00641268.1	11016	ATF7	Tax_Id=9606 activating transcription factor 7	K.AAAGPLDMSLPST*PDIK.I	0.62	0.68	0.46	35300000	33200000
IPI00641268.1	11016	ATF7	Tax_Id=9606 activating transcription factor 7	K.AAAGPLDMS*LPSTPDIK.I	0.76	0.93	0.86	5430000	6044172
IPI00641268.1	11016	ATF7	Tax_Id=9606 activating transcription factor 7	K.AAAGPLDMS*LPS*TPDIK.I	1.04	1	1	45400000	44700000
IPI00641268.1	11016	ATF7	Tax_Id=9606 activating transcription factor 7	K.AAAGPLDMS*LPST*PDIK.I	1.04	1	1	45400000	44700000
IPI00641268.1	11016	ATF7	Tax_Id=9606 activating transcription factor 7	R.TDSVIIADQTPT*PTR.F	1.11	1	1	31900000	28400000
IPI00641268.1	11016	ATF7	Tax_Id=9606 activating transcription factor 7	K.KAAAGPLDMS*LPST*PDIK.I	1.18	0.96	0.92	5140000	4076707
IPI00641268.1	11016	ATF7	Tax_Id=9606 activating transcription factor 7	K.KAAAGPLDMSLPST*PDIK.I	1.26	0.99	0.98	4832534	3543313
IPI00641268.1	11016	ATF7	Tax_Id=9606 activating transcription factor 7	K.ESSEPTGS*PAPVIQHSSATAPSNGLSVR.S	1.35	1	1	83200000	62800000
IPI00641268.1	11016	ATF7	Tax_Id=9606 activating transcription factor 7	K.AAAGPLDMSLPS*TPDIK.I	1.4	0.99	0.98	14500000	10300000
IPI00641268.1	11016	ATF7	Tax_Id=9606 activating transcription factor 7	K.TQGYLES*PKESSEPTGSPAPVIQHSSATAPSNGLSVR.S	1.47	0.98	0.96	10300000	6853612
IPI00641268.1	11016	ATF7	Tax_Id=9606 activating transcription factor 7	K.TQGYLESPKESSEPT*GSPAPVIQHSSATAPSNGLSVR.S	1.47	0.98	0.96	10300000	6853612
IPI00641268.1	11016	ATF7	Tax_Id=9606 activating transcription factor 7	K.TQGYLESPKESS*EPT*GSPAPVIQHSSATAPSNGLSVR.S	1.54	0.97	0.94	5510000	3167627
IPI00641268.1	11016	ATF7	Tax_Id=9606 activating transcription factor 7	R.TDSVIIADQT*PTPTR.F	1.64	0.97	0.94	5140000	2961787
IPI00641268.1	11016	ATF7	Tax_Id=9606 activating transcription factor 7	R.TDSVIIADQT*PT*PTR.F	1.9	0.98	0.96	3130000	2155856
IPI00419693.4	55729	ATF7IP	Tax_Id=9606 activating transcription factor 7 interacting protein	K.NKQDDDLNCEPLS*PHNITPEPVSK.L	0.99	0.99	0.98	22700000	23300000
IPI00432751.1	55054	ATG16L1	Tax_Id=9606 Splice Isoform 3 of Autophagy-related protein 16-1	R.SVS*SFPVPQDNVDTHPGSGK.E	0.34	0.87	0.76	3016401	13100000
IPI00555659.3	79065	ATG9A	Tax_Id=9606 Splice Isoform 2 of Autophagy-related protein 9A	R.SFS*PLQPGQAPTGR.A	1.36	0.98	0.96	5209633	3804968
IPI00477923.1	1822	ATN1	Tax_Id=9606 Atrophin-1	K.TEQELPRPQSPSDLDS*LDGR.S	0.99	0.97	0.94	6966302	7629495
IPI00477923.1	1822	ATN1	Tax_Id=9606 Atrophin-1	K.TEQELPRPQSPS*DLDSLDGR.S	1	0.97	0.94	16700000	15000000
IPI00477923.1	1822	ATN1	Tax_Id=9606 Atrophin-1	K.TEQELPRPQS*PSDLDSLDGR.S	1	0.97	0.94	16700000	15000000
IPI00477923.1	1822	ATN1	Tax_Id=9606 Atrophin-1	K.RAPS*PGAYK.T	1	0.92	0.85	894765	948403
IPI00477923.1	1822	ATN1	Tax_Id=9606 Atrophin-1	K.TAS*PPGPPPYGK.R	1.01	0.99	0.98	31400000	33200000
IPI00396234.2	286410	ATP11C	Tax_Id=9606 Splice Isoform 1 of Probable phospholipid-transporting ATPase IG	K.GVTQEVDGLS*QTDGTLTYFDK.V	1.11	0.97	0.94	5670000	5823817
IPI00216526.1	490	ATP2B1	Tax_Id=9606 Splice Isoform A of Plasma membrane calcium-transporting ATPase 1	K.NS*LKEANHDGDFGITLAELR.A	1.17	0.94	0.88	5670820	3628333
IPI00216527.1	490	ATP2B1	Tax_Id=9606 Splice Isoform B of Plasma membrane calcium-transporting ATPase 1	K.SATSSSPGS*PLHSLETSL.-	1	1	1	26500000	26500000
IPI00216527.1	490	ATP2B1	Tax_Id=9606 Splice Isoform B of Plasma membrane calcium-transporting ATPase 1	K.SATSSSPGSPLHSLETS*L.-	1	1	1	61000000	61000000
IPI00216527.1	490	ATP2B1	Tax_Id=9606 Splice Isoform B of Plasma membrane calcium-transporting ATPase 1	K.SATSSSPGS*PLHSLET*SL.-	1	1	1	38800000	38800000
IPI00216527.1	490	ATP2B1	Tax_Id=9606 Splice Isoform B of Plasma membrane calcium-transporting ATPase 1	K.SATSSSPGS*PLHSLETS*L.-	1	1	1	38800000	38800000
IPI00216527.1	490	ATP2B1	Tax_Id=9606 Splice Isoform B of Plasma membrane calcium-transporting ATPase 1	R.S*SLYEGLEKPESR.S	1.46	0.96	0.92	4560000	6910154
IPI00297633.5	546	ATRX	Tax_Id=9606 Splice Isoform 4 of Transcriptional regulator ATRX	K.ATSSSNPSSPAPDWY*KDFVTDADAEVLEHSGK.M	0.99	0.96	0.92	12900000	12100000
IPI00297633.5	546	ATRX	Tax_Id=9606 Splice Isoform 4 of Transcriptional regulator ATRX	K.YVES*DDEKPLDDETVNEDASNENSENDITMQSLPK.E	1.07	0.98	0.96	7170386	6820736
IPI00297633.5	546	ATRX	Tax_Id=9606 Splice Isoform 4 of Transcriptional regulator ATRX	K.ATSS*SNPSS*PAPDWYKDFVTDADAEVLEHSGK.M	1.18	0.85	0.72	35800000	35200000
IPI00455359.1	6311	ATXN2	Tax_Id=9606 Splice Isoform 2 of Ataxin-2	K.GIS*PVVSEHR.K	0.6	0.59	0.35	1151312	1670614
IPI00455359.1	6311	ATXN2	Tax_Id=9606 Splice Isoform 2 of Ataxin-2	K.DSFIENSSSNCTSGSS*KPNS*PSISPSILSNTEHK.R	0.9	0.86	0.74	28800000	22200000
IPI00455359.1	6311	ATXN2	Tax_Id=9606 Splice Isoform 2 of Ataxin-2	K.ENIKPNET*SPSFSK.A	0.96	1	1	17900000	18100000
IPI00455359.1	6311	ATXN2	Tax_Id=9606 Splice Isoform 2 of Ataxin-2	K.DSFIENSSSNCTSGSS*KPNS*PS*ISPSILSNTEHK.R	0.98	0.99	0.98	38300000	41200000
IPI00455359.1	6311	ATXN2	Tax_Id=9606 Splice Isoform 2 of Ataxin-2	K.DSFIENSSSNCTSGSS*KPNS*PSIS*PSILSNTEHK.R	0.98	0.99	0.98	38300000	41200000
IPI00455359.1	6311	ATXN2	Tax_Id=9606 Splice Isoform 2 of Ataxin-2	K.DSFIENSSSNCTSGSS*KPNSPS*ISPSILSNTEHK.R	1.01	0.99	0.98	18200000	17100000
IPI00455359.1	6311	ATXN2	Tax_Id=9606 Splice Isoform 2 of Ataxin-2	K.DSFIENSSSNCTSGS*SKPNS*PSISPSILSNTEHK.R	1.01	0.99	0.98	18200000	17100000
IPI00455359.1	6311	ATXN2	Tax_Id=9606 Splice Isoform 2 of Ataxin-2	K.DSFIENSSSNCTSGSS*KPNS*PSISPS*ILSNTEHK.R	1.06	0.96	0.92	8420000	8657986
IPI00455359.1	6311	ATXN2	Tax_Id=9606 Splice Isoform 2 of Ataxin-2	K.DSFIENSSSNCTSGS*SKPNS*PS*ISPSILSNTEHK.R	1.06	0.96	0.92	8415546	8657986
IPI00455359.1	6311	ATXN2	Tax_Id=9606 Splice Isoform 2 of Ataxin-2	R.TS*PSGGTWSSVVSGVPR.L	1.08	1	1	182000000	181000000
IPI00455359.1	6311	ATXN2	Tax_Id=9606 Splice Isoform 2 of Ataxin-2	R.T*SPSGGTWSSVVSGVPR.L	1.08	1	1	182000000	181000000
IPI00455359.1	6311	ATXN2	Tax_Id=9606 Splice Isoform 2 of Ataxin-2	R.STS*HTSDFNPNSGSDQR.V	1.2	0.96	0.92	390319	350933
IPI00455359.1	6311	ATXN2	Tax_Id=9606 Splice Isoform 2 of Ataxin-2	K.RGPEVTSQGVQTS*SPACK.Q	1.22	1	1	20400000	16500000
IPI00455359.1	6311	ATXN2	Tax_Id=9606 Splice Isoform 2 of Ataxin-2	K.RGPEVTSQGVQTSS*PACK.Q	1.22	1	1	20400000	16500000
IPI00456361.3	11273	ATXN2L	Tax_Id=9606 Splice Isoform 2 of Ataxin-2-like protein	K.GPPQS*PVFEGVYNNSR.M	0.51	0.99	0.98	51800000	102000000
IPI00456361.3	11273	ATXN2L	Tax_Id=9606 Splice Isoform 2 of Ataxin-2-like protein	R.MYPPRS*PK.S	0.65	0.99	0.98	2600000	3535080
IPI00456361.3	11273	ATXN2L	Tax_Id=9606 Splice Isoform 2 of Ataxin-2-like protein	K.EKEVDGLLTSEPMGS*PVSSK.T	0.94	1	1	101000000	120000000
IPI00456361.3	11273	ATXN2L	Tax_Id=9606 Splice Isoform 2 of Ataxin-2-like protein	K.EVDGLLTSEPMGS*PVSSK.T	0.95	1	1	69300000	74600000
IPI00456361.3	11273	ATXN2L	Tax_Id=9606 Splice Isoform 2 of Ataxin-2-like protein	K.LQPSSS*PENSLDPFPPR.I	1.15	0.98	0.96	134000000	117000000
IPI00640237.1	127002	ATXN7L2	Tax_Id=9606 FLJ00381 protein (Fragment)	R.ENIEIIPSEGSSHWAEGS*PPEKEPSGTR.L	1.1	0.93	0.86	12400000	11400000
IPI00401194.4	56970	ATXN7L3	Tax_Id=9606 CDNA FLJ31440 fis, clone NT2NE2000763	R.LQWDGSSDLS*PSDSGSSK.T	1.18	0.98	0.96	13200000	12300000
IPI00646759.1	6790	AURKA	Tax_Id=9606 OTTHUMP00000031342	R.RTT*LCGTLDYLPPEMIEGR.M	0.95	0.88	0.77	8080000	7266821
IPI00023055.1	60370	AVPI1	Tax_Id=9606 NPD013	K.VPGS*AGTGGSQAPQATSTRSDT*DPGER.A	0.87	0.19	0.04	367000	79151
IPI00549517.1	22994	AZI1	Tax_Id=9606 5-azacytidine induced 1 isoform b	R.SVS*VVTGSEQK.R	0.51	0.54	0.29	508870	1379013
IPI00549517.1	22994	AZI1	Tax_Id=9606 5-azacytidine induced 1 isoform b	R.SGSPRPTEPT*DFLMLFEGSPSGK.K	0.83	0.97	0.94	2589376	3094877
IPI00549517.1	22994	AZI1	Tax_Id=9606 5-azacytidine induced 1 isoform b	R.S*GSPRPTEPTDFLMLFEGSPSGK.K	0.87	0.93	0.86	2129341	2292577
IPI00549517.1	22994	AZI1	Tax_Id=9606 5-azacytidine induced 1 isoform b	R.SGSPRPT*EPTDFLMLFEGSPSGK.K	0.89	0.98	0.96	5525275	6127839
IPI00549517.1	22994	AZI1	Tax_Id=9606 5-azacytidine induced 1 isoform b	R.SGS*PRPTEPTDFLMLFEGSPSGK.K	0.89	0.98	0.96	5530000	6127839
IPI00552038.1	571	BACH1	Tax_Id=9606 BTB and CNC homology 1 isoform b	K.AS*PPLQDSASQTYESMCLEK.D	1.84	0.94	0.88	15200000	7141036
IPI00641582.1	9531	BAG3	Tax_Id=9606 BAG family molecular chaperone regulator 3	R.AAPSTAPAEAT*PPKPGEAEAPPK.H	0.94	0.99	0.98	6770000	6969233
IPI00641582.1	9531	BAG3	Tax_Id=9606 BAG family molecular chaperone regulator 3	R.S*QSPAASDCSSSSSSASLPSSGR.S	1.03	1	1	8191309	7856388
IPI00641582.1	9531	BAG3	Tax_Id=9606 BAG family molecular chaperone regulator 3	R.SQS*PAASDCSSSSSSASLPSSGR.S	1.08	1	1	53700000	50000000
IPI00641582.1	9531	BAG3	Tax_Id=9606 BAG family molecular chaperone regulator 3	R.S*SLGSHQLPR.G	1.19	1	1	19200000	16100000
IPI00641582.1	9531	BAG3	Tax_Id=9606 BAG family molecular chaperone regulator 3	R.SSTPLHS*PSPIR.V	1.22	0.83	0.69	11600000	11500000
IPI00641582.1	9531	BAG3	Tax_Id=9606 BAG family molecular chaperone regulator 3	R.SSTPLHSPS*PIR.V	1.37	0.96	0.92	10000000	7701726
IPI00641582.1	9531	BAG3	Tax_Id=9606 BAG family molecular chaperone regulator 3	K.VPPAPVPCPPPS*PGPSAVPS*SPK.S	0.37	0.98	0.96	68200000	103000000
IPI00641582.1	9531	BAG3	Tax_Id=9606 BAG family molecular chaperone regulator 3	K.VPPAPVPCPPPS*PGPSAVPSS*PK.S	0.47	0.99	0.98	30000000	48400000
IPI00465088.3	22893	BAHD1	Tax_Id=9606 bromo adjacent homology domain containing 1	R.LAS*LNAEALNNLLLER.E	0.39	0.8	0.64	1829060	3205768
IPI00185159.7	10458	BAIAP2	Tax_Id=9606 Splice Isoform 4 of Brain-specific angiogenesis inhibitor 1-associated protein 2	K.NSYATTENKT*LPR.S	0.96	1	1	27400000	28100000
IPI00185159.7	10458	BAIAP2	Tax_Id=9606 Splice Isoform 4 of Brain-specific angiogenesis inhibitor 1-associated protein 2	K.LSDSYSNT*LPVRK.S	0.99	0.99	0.98	8450000	8546806
IPI00185159.7	10458	BAIAP2	Tax_Id=9606 Splice Isoform 4 of Brain-specific angiogenesis inhibitor 1-associated protein 2	R.AVQLMQQVASNGATLPSALSAS*K.S	1.17	1	1	19500000	17200000
IPI00179326.7	55971	BAIAP2L1	Tax_Id=9606 Insulin receptor tyrosine kinase substrate	K.YMNAT*LKR.Y	0.78	0.99	0.98	1500000	1779354
IPI00179326.7	55971	BAIAP2L1	Tax_Id=9606 Insulin receptor tyrosine kinase substrate	R.SVS*VATGLNMMK.K	0.85	0.99	0.98	12600000	14900000
IPI00179326.7	55971	BAIAP2L1	Tax_Id=9606 Insulin receptor tyrosine kinase substrate	R.AYTS*PLIDMFNNPATAAPNSQR.V	1.08	0.91	0.83	6390492	6247251
IPI00179326.7	55971	BAIAP2L1	Tax_Id=9606 Insulin receptor tyrosine kinase substrate	R.AYT*SPLIDMFNNPATAAPNSQR.V	1.08	0.91	0.83	6390492	6247251
IPI00179326.7	55971	BAIAP2L1	Tax_Id=9606 Insulin receptor tyrosine kinase substrate	K.TPASTPVSGTPQAS*PMIER.S	1.13	1	1	69600000	57600000
IPI00179326.7	55971	BAIAP2L1	Tax_Id=9606 Insulin receptor tyrosine kinase substrate	K.LLEENETEAVTVPTPS*PTPVR.S	1.14	1	1	164000000	144000000
IPI00179326.7	55971	BAIAP2L1	Tax_Id=9606 Insulin receptor tyrosine kinase substrate	K.TPASTPVS*GTPQAS*PMIER.S	1.39	0.97	0.94	3720000	2855689
IPI00179326.7	55971	BAIAP2L1	Tax_Id=9606 Insulin receptor tyrosine kinase substrate	K.TPASTPVSGT*PQAS*PMIER.S	1.5	1	1	43400000	31500000
IPI00179326.7	55971	BAIAP2L1	Tax_Id=9606 Insulin receptor tyrosine kinase substrate	K.TPASTPVSGT*PQASPMIER.S	1.74	0.97	0.94	11700000	8606163
IPI00465087.2	8314	BAP1	Tax_Id=9606 Ubiquitin carboxyl-terminal hydrolase BAP1	R.VPVRPPQQYS*DDEDDYEDDEEDDVQNTNSALR.Y	0.95	0.91	0.83	13400000	8597114
IPI00465087.2	8314	BAP1	Tax_Id=9606 Ubiquitin carboxyl-terminal hydrolase BAP1	K.SASNKS*PLVLEANR.A	1.01	0.99	0.98	9518948	10400000
IPI00465087.2	8314	BAP1	Tax_Id=9606 Ubiquitin carboxyl-terminal hydrolase BAP1	K.SAS*NKSPLVLEANR.A	1.03	0.99	0.98	4090933	3933012
IPI00465087.2	8314	BAP1	Tax_Id=9606 Ubiquitin carboxyl-terminal hydrolase BAP1	K.GSSPSIRPIQGSQGS*SSPVEK.E	1.1	0.92	0.85	1812751	1877842
IPI00465087.2	8314	BAP1	Tax_Id=9606 Ubiquitin carboxyl-terminal hydrolase BAP1	K.GSSPSIRPIQGSQGSS*SPVEK.E	1.1	0.92	0.85	1810000	1877842
IPI00465087.2	8314	BAP1	Tax_Id=9606 Ubiquitin carboxyl-terminal hydrolase BAP1	K.GSSPSIRPIQGSQGSSS*PVEK.E	1.12	0.99	0.98	4839536	4637750
IPI00465087.2	8314	BAP1	Tax_Id=9606 Ubiquitin carboxyl-terminal hydrolase BAP1	K.GSS*PSIRPIQGSQGSSS*PVEK.E	1.19	1	1	6246622	5351084
IPI00465087.2	8314	BAP1	Tax_Id=9606 Ubiquitin carboxyl-terminal hydrolase BAP1	K.GSSPS*IRPIQGSQGSSS*PVEK.E	1.19	1	1	6250000	5351084
IPI00465087.2	8314	BAP1	Tax_Id=9606 Ubiquitin carboxyl-terminal hydrolase BAP1	K.GSS*PSIRPIQGSQGSSSPVEK.E	1.47	0.96	0.92	1220000	883744
IPI00017746.1	580	BARD1	Tax_Id=9606 BRCA1-associated RING domain protein 1	K.DASAQQDSYEFVSPS*PPADVSER.A	1.16	0.96	0.92	17300000	15600000
IPI00418362.1	56033	BARX1	Tax_Id=9606 BARX1 protein	K.YLST*PDRIDLAESLGLSQLQVK.T	0.96	0.86	0.74	1760000	1319303
IPI00084746.2	7916	BAT2	Tax_Id=9606 229 kDa protein	K.LIPGPLS*PVAR.G	0.52	0.73	0.53	11700000	17600000
IPI00084746.2	7916	BAT2	Tax_Id=9606 229 kDa protein	K.EGPEPPEEVPPPT*TPPVPK.V	0.69	0.99	0.98	28100000	38300000
IPI00084746.2	7916	BAT2	Tax_Id=9606 229 kDa protein	K.EGPEPPEEVPPPTT*PPVPK.V	0.74	1	1	103000000	136000000
IPI00084746.2	7916	BAT2	Tax_Id=9606 229 kDa protein	R.SEGS*EYEEIPKR.R	0.76	0.91	0.83	3360000	2300400
IPI00084746.2	7916	BAT2	Tax_Id=9606 229 kDa protein	K.EAPPPVLLT*PK.A	0.8	0.99	0.98	24900000	29100000
IPI00084746.2	7916	BAT2	Tax_Id=9606 229 kDa protein	R.TASET*RS*EGSEYEEIPKR.R	0.96	0.99	0.98	1971757	1978975
IPI00084746.2	7916	BAT2	Tax_Id=9606 229 kDa protein	K.KGNS*PNSEPPTPK.T	1.07	0.92	0.85	294000	266222
IPI00084746.2	7916	BAT2	Tax_Id=9606 229 kDa protein	R.KQS*SSEISLAVER.A	0.11	0.96	0.92	1912204	15100000
IPI00739117.2	23215	BAT2D1	Tax_Id=9606 HBxAg transactivated protein 2	R.MLWGSDPYPHAEPQQATT*PK.A	0.65	0.99	0.98	3107087	4311483
IPI00739117.2	23215	BAT2D1	Tax_Id=9606 HBxAg transactivated protein 2	R.MLWGSDPYPHAEPQQAT*TPK.A	0.65	0.99	0.98	3107087	4311483
IPI00739117.2	23215	BAT2D1	Tax_Id=9606 HBxAg transactivated protein 2	R.SVSHGS*NHTQKPDEQR.S	0.91	0.99	0.98	987046	1120358
IPI00739117.2	23215	BAT2D1	Tax_Id=9606 HBxAg transactivated protein 2	R.SVSHGSNHT*QKPDEQR.S	0.91	0.99	0.98	987000	1120358
IPI00739117.2	23215	BAT2D1	Tax_Id=9606 HBxAg transactivated protein 2	R.S*VSHGSNHTQKPDEQR.S	0.91	0.99	0.98	987046	1120358
IPI00739117.2	23215	BAT2D1	Tax_Id=9606 HBxAg transactivated protein 2	K.LPDLS*PVENK.E	0.97	0.93	0.86	3900000	3116069
IPI00739117.2	23215	BAT2D1	Tax_Id=9606 HBxAg transactivated protein 2	R.DQMEGS*PNSSESFEHIAR.S	1.14	0.99	0.98	3634215	4026951
IPI00739117.2	23215	BAT2D1	Tax_Id=9606 HBxAg transactivated protein 2	K.AAGS*PSSSDQDEKLPGQDESTAGTSEQNDILK.V	1.2	1	1	13800000	12200000
IPI00739117.2	23215	BAT2D1	Tax_Id=9606 HBxAg transactivated protein 2	K.AAGSPS*SSDQDEKLPGQDESTAGTSEQNDILK.V	1.2	1	1	13800000	12200000
IPI00412415.1	11177	BAZ1A	Tax_Id=9606 Splice Isoform 1 of Bromodomain adjacent to zinc finger domain protein 1A	K.LGLHVTPSNVDQVST*PPAAK.K	1.03	0.98	0.96	1339038	1346855
IPI00412415.1	11177	BAZ1A	Tax_Id=9606 Splice Isoform 1 of Bromodomain adjacent to zinc finger domain protein 1A	R.GRSS*NAYDPSQMCAEK.Q	1.05	0.98	0.96	2375693	2175589
IPI00412415.1	11177	BAZ1A	Tax_Id=9606 Splice Isoform 1 of Bromodomain adjacent to zinc finger domain protein 1A	R.GRS*SNAYDPSQMCAEK.Q	1.05	0.98	0.96	2375693	2175589
IPI00412415.1	11177	BAZ1A	Tax_Id=9606 Splice Isoform 1 of Bromodomain adjacent to zinc finger domain protein 1A	K.IAEQDFSYFFPDDPPTFIFS*PANR.R	1.17	0.98	0.96	6220000	4554921
IPI00412415.1	11177	BAZ1A	Tax_Id=9606 Splice Isoform 1 of Bromodomain adjacent to zinc finger domain protein 1A	K.RQS*PEPSPVTLGR.R	1.35	1	1	10000000	8190108
IPI00216695.1	9031	BAZ1B	Tax_Id=9606 Splice Isoform 2 of Bromodomain adjacent to zinc finger domain protein 1B	K.TDNSSLSS*PLNPK.L	0.71	0.98	0.96	200000000	112000000
IPI00216695.1	9031	BAZ1B	Tax_Id=9606 Splice Isoform 2 of Bromodomain adjacent to zinc finger domain protein 1B	K.FEPQVDT*EAEDMISAVK.S	0.78	0.84	0.71	8031130	6820675
IPI00216695.1	9031	BAZ1B	Tax_Id=9606 Splice Isoform 2 of Bromodomain adjacent to zinc finger domain protein 1B	R.RQS*LELQK.C	1.09	0.99	0.98	1050000	915465
IPI00216695.1	9031	BAZ1B	Tax_Id=9606 Splice Isoform 2 of Bromodomain adjacent to zinc finger domain protein 1B	K.DHTVS*GDEDYCPR.S	1.12	0.99	0.98	2010395	1708256
IPI00216695.1	9031	BAZ1B	Tax_Id=9606 Splice Isoform 2 of Bromodomain adjacent to zinc finger domain protein 1B	R.RSDVQEES*EGSDT*DDNKDSAAFEDNEVQDEFLEK.L	1.16	0.97	0.94	27200000	24000000
IPI00216695.1	9031	BAZ1B	Tax_Id=9606 Splice Isoform 2 of Bromodomain adjacent to zinc finger domain protein 1B	K.KSDGACDSPSS*DKENSSQIAQDHQK.K	1.16	0.96	0.92	3910000	3418278
IPI00216695.1	9031	BAZ1B	Tax_Id=9606 Splice Isoform 2 of Bromodomain adjacent to zinc finger domain protein 1B	R.RSDVQEES*EGS*DTDDNKDSAAFEDNEVQDEFLEK.L	1.16	0.97	0.94	27200000	24000000
IPI00216695.1	9031	BAZ1B	Tax_Id=9606 Splice Isoform 2 of Bromodomain adjacent to zinc finger domain protein 1B	R.SDVQEES*EGSDT*DDNKDSAAFEDNEVQDEFLEK.L	1.17	0.97	0.94	7130000	6245015
IPI00216695.1	9031	BAZ1B	Tax_Id=9606 Splice Isoform 2 of Bromodomain adjacent to zinc finger domain protein 1B	R.LAEDEGDS*EPEAVGQSR.G	1.25	0.99	0.98	5441896	4243792
IPI00216695.1	9031	BAZ1B	Tax_Id=9606 Splice Isoform 2 of Bromodomain adjacent to zinc finger domain protein 1B	K.SKTDNS*SLSSPLNPK.L	1.26	0.96	0.92	8480000	5407736
IPI00216695.1	9031	BAZ1B	Tax_Id=9606 Splice Isoform 2 of Bromodomain adjacent to zinc finger domain protein 1B	K.SKTDNSSLSS*PLNPK.L	1.26	0.96	0.92	8480000	5407736
IPI00216695.1	9031	BAZ1B	Tax_Id=9606 Splice Isoform 2 of Bromodomain adjacent to zinc finger domain protein 1B	K.SKTDNSS*LSSPLNPK.L	1.26	0.96	0.92	8480000	5407736
IPI00216695.1	9031	BAZ1B	Tax_Id=9606 Splice Isoform 2 of Bromodomain adjacent to zinc finger domain protein 1B	K.KSLSGS*PLK.V	1.3	0.99	0.98	2106630	1616679
IPI00300222.5	56987	BBX	Tax_Id=9606 Splice Isoform 1 of HMG box transcription factor BBX	K.AEPLT*PMEDALPPSLSGQAKPEDSDCHR.K	0.61	0.92	0.85	13100000	17800000
IPI00300222.5	56987	BBX	Tax_Id=9606 Splice Isoform 1 of HMG box transcription factor BBX	R.TADGRVSPAGGT*LDDKPK.E	0.9	1	1	25400000	28000000
IPI00300222.5	56987	BBX	Tax_Id=9606 Splice Isoform 1 of HMG box transcription factor BBX	R.TADGRVS*PAGGTLDDKPK.E	0.9	1	1	25400000	28000000
IPI00300222.5	56987	BBX	Tax_Id=9606 Splice Isoform 1 of HMG box transcription factor BBX	R.VS*PAGGTLDDKPK.E	0.93	0.99	0.98	1500000	1379861
IPI00300222.5	56987	BBX	Tax_Id=9606 Splice Isoform 1 of HMG box transcription factor BBX	K.FNSLPQYS*PVTFDR.K	1.38	0.23	0.05	16600000	3683390
IPI00300222.5	56987	BBX	Tax_Id=9606 Splice Isoform 1 of HMG box transcription factor BBX	R.QSS*ESDIESVIYTIEAVAK.G	0.24	0.97	0.94	1313886	3822906
IPI00332095.1	54828	BCAS3	Tax_Id=9606 Splice Isoform 2 of Breast carcinoma amplified sequence 3	K.QGGRCSPVPGLSSSPSGS*PLHGK.L	0.91	0.76	0.58	644000	331050
IPI00021320.2	56257	BCDIN3	Tax_Id=9606 Bin3, bicoid-interacting 3	R.RVNS*DCDSVLPSNFLLGGNIFDPLNLNSLLDEEVSR.T	0.5	0.97	0.94	4599887	8579852
IPI00021320.2	56257	BCDIN3	Tax_Id=9606 Bin3, bicoid-interacting 3	R.TLNAET*PKSS*PLPAK.G	0.87	0.98	0.96	3128249	3202045
IPI00021320.2	56257	BCDIN3	Tax_Id=9606 Bin3, bicoid-interacting 3	R.TLNAET*PKS*SPLPAK.G	0.91	1	1	16000000	17300000
IPI00021320.2	56257	BCDIN3	Tax_Id=9606 Bin3, bicoid-interacting 3	K.DITDPLSLNTCTDEGHVVLAS*PLK.T	0.94	1	1	83700000	90300000
IPI00021320.2	56257	BCDIN3	Tax_Id=9606 Bin3, bicoid-interacting 3	R.TLNAETPKSS*PLPAK.G	0.96	1	1	11900000	10300000
IPI00021320.2	56257	BCDIN3	Tax_Id=9606 Bin3, bicoid-interacting 3	R.TLNAETPKS*SPLPAK.G	0.97	1	1	11100000	11300000
IPI00021320.2	56257	BCDIN3	Tax_Id=9606 Bin3, bicoid-interacting 3	R.CAPSAGS*PAAAVGR.E	0.99	0.89	0.79	1564303	2029867
IPI00021320.2	56257	BCDIN3	Tax_Id=9606 Bin3, bicoid-interacting 3	R.ES*PGAAATSSSGPQAQQHR.G	1.04	1	1	5114767	4693704
IPI00021320.2	56257	BCDIN3	Tax_Id=9606 Bin3, bicoid-interacting 3	R.VNS*DCDSVLPSNFLLGGNIFDPLNLNSLLDEEVSR.T	0.45	0.99	0.98	4410000	10100000
IPI00444329.1	593	BCKDHA	Tax_Id=9606 CDNA FLJ45695 fis, clone FEBRA2013570, highly similar to 2- oxoisovalerate dehydrogenase alpha subunit, mitochondrial	R.IGHHS*TSDDSSAYR.S	1.05	1	1	27800000	26300000
IPI00444329.1	593	BCKDHA	Tax_Id=9606 CDNA FLJ45695 fis, clone FEBRA2013570, highly similar to 2- oxoisovalerate dehydrogenase alpha subunit, mitochondrial	R.IGHHST*SDDSSAYR.S	1.06	0.99	0.98	3720000	3491386
IPI00444329.1	593	BCKDHA	Tax_Id=9606 CDNA FLJ45695 fis, clone FEBRA2013570, highly similar to 2- oxoisovalerate dehydrogenase alpha subunit, mitochondrial	R.S*VDEVNYWDK.Q	1.14	0.99	0.98	13300000	10800000
IPI00444329.1	593	BCKDHA	Tax_Id=9606 CDNA FLJ45695 fis, clone FEBRA2013570, highly similar to 2- oxoisovalerate dehydrogenase alpha subunit, mitochondrial	R.S*VDEVNYWDKQDHPISR.L	1.15	0.98	0.96	2602438	2020599
IPI00298612.1	10295	BCKDK	Tax_Id=9606 [3-methyl-2-oxobutanoate dehydrogenase [lipoamide]] kinase, mitochondrial precursor	R.STSATDT*HHVEMAR.E	1.03	0.96	0.92	707481	631792
IPI00298612.1	10295	BCKDK	Tax_Id=9606 [3-methyl-2-oxobutanoate dehydrogenase [lipoamide]] kinase, mitochondrial precursor	R.S*TSATDTHHVEMAR.E	1.04	0.87	0.76	1721146	1655400
IPI00298612.1	10295	BCKDK	Tax_Id=9606 [3-methyl-2-oxobutanoate dehydrogenase [lipoamide]] kinase, mitochondrial precursor	R.STSAT*DTHHVEMAR.E	1.2	0.98	0.96	14200000	16500000
IPI00298612.1	10295	BCKDK	Tax_Id=9606 [3-methyl-2-oxobutanoate dehydrogenase [lipoamide]] kinase, mitochondrial precursor	R.STS*ATDTHHVEMAR.E	1.2	0.98	0.96	14100000	16300000
IPI00298612.1	10295	BCKDK	Tax_Id=9606 [3-methyl-2-oxobutanoate dehydrogenase [lipoamide]] kinase, mitochondrial precursor	R.ST*SATDTHHVEMAR.E	1.2	0.98	0.96	14100000	16300000
IPI00400867.1	53335	BCL11A	Tax_Id=9606 Splice Isoform 2 of B-cell lymphoma/leukemia 11A	K.LLLGS*PSSLS*PFSK.R	0.78	0.87	0.76	4670000	6144856
IPI00400867.1	53335	BCL11A	Tax_Id=9606 Splice Isoform 2 of B-cell lymphoma/leukemia 11A	K.LLLGSPSSLS*PFSK.R	0.82	0.95	0.9	3905277	4325261
IPI00400867.1	53335	BCL11A	Tax_Id=9606 Splice Isoform 2 of B-cell lymphoma/leukemia 11A	K.AVDKPPS*PSPIEMK.K	1.04	0.95	0.9	3713230	3153371
IPI00400867.1	53335	BCL11A	Tax_Id=9606 Splice Isoform 2 of B-cell lymphoma/leukemia 11A	K.LLLGS*PSSLSPFSK.R	1.13	0.96	0.92	3209496	3142838
IPI00400867.1	53335	BCL11A	Tax_Id=9606 Splice Isoform 2 of B-cell lymphoma/leukemia 11A	R.IYLESEHGS*PLTPR.V	5.39	0.88	0.77	15500000	3624261
IPI00446541.1	9275	BCL7B	Tax_Id=9606 CDNA FLJ41503 fis, clone BRTHA2007603, highly similar to H.sapiens BCL7B protein	K.VDSSTNSSPSPQQSESLSPAHT*SDFR.T	0.75	0.97	0.94	19000000	27400000
IPI00446541.1	9275	BCL7B	Tax_Id=9606 CDNA FLJ41503 fis, clone BRTHA2007603, highly similar to H.sapiens BCL7B protein	K.VDSSTNSSPS*PQQSESLSPAHT*SDFR.T	1	0.96	0.92	8580000	7571627
IPI00447051.1	9274	BCL7C	Tax_Id=9606 BCL7C protein	K.GTEPSPGGT*PQPSRPVS*PAGPPEGVPEEAQPPR.L	1.14	0.99	0.98	26500000	22100000
IPI00447051.1	9274	BCL7C	Tax_Id=9606 BCL7C protein	K.GTEPSPGGT*PQPS*RPVSPAGPPEGVPEEAQPPR.L	1.2	1	1	47000000	38900000
IPI00447051.1	9274	BCL7C	Tax_Id=9606 BCL7C protein	K.GT*EPSPGGTPQPSRPVS*PAGPPEGVPEEAQPPR.L	1.2	0.99	0.98	40500000	33600000
IPI00447051.1	9274	BCL7C	Tax_Id=9606 BCL7C protein	K.GTEPS*PGGTPQPSRPVS*PAGPPEGVPEEAQPPR.L	1.2	0.99	0.98	40500000	33600000
IPI00160290.4	607	BCL9	Tax_Id=9606 B-cell lymphoma 9 protein	R.S*STPSHGQTTATEPTPAQK.T	0.78	0.85	0.72	279000	412244
IPI00160290.4	607	BCL9	Tax_Id=9606 B-cell lymphoma 9 protein	R.IPVEGPLS*PSR.G	0.81	0.94	0.88	15800000	15900000
IPI00160290.4	607	BCL9	Tax_Id=9606 B-cell lymphoma 9 protein	R.SST*PSHGQTTATEPTPAQK.T	0.97	0.99	0.98	1950000	1951998
IPI00160290.4	607	BCL9	Tax_Id=9606 B-cell lymphoma 9 protein	R.SSTPS*HGQTTATEPTPAQK.T	0.97	0.99	0.98	1950000	1951998
IPI00160290.4	607	BCL9	Tax_Id=9606 B-cell lymphoma 9 protein	R.S*ISADSFDQR.D	1.07596	-1	1	766000	711920
IPI00328798.1	283149	BCL9L	Tax_Id=9606 DLNB11 protein	K.TAMPS*PGVSQNK.Q	0.57	0.99	0.98	3310000	5430569
IPI00328798.1	283149	BCL9L	Tax_Id=9606 DLNB11 protein	R.GPGDLMGPQGLS*PEEMAR.V	0.79	0.91	0.83	8870000	8830046
IPI00328798.1	283149	BCL9L	Tax_Id=9606 DLNB11 protein	K.S*PQVLGSSLSVR.S	1.01	0.56	0.31	5970000	4775837
IPI00328798.1	283149	BCL9L	Tax_Id=9606 DLNB11 protein	R.GLLS*PPMGQSGLR.E	1.11	1	1	27700000	25400000
IPI00328798.1	283149	BCL9L	Tax_Id=9606 DLNB11 protein	K.SPT*LSQVHSPLVT*SPSANLK.S	1.46	0.98	0.96	7820000	5333166
IPI00328798.1	283149	BCL9L	Tax_Id=9606 DLNB11 protein	R.EAPGS*PPLSPR.G	2.81	0.97	0.94	11000000	4472160
IPI00413671.1	9774	BCLAF1	Tax_Id=9606 Splice Isoform 2 of Bcl-2-associated transcription factor 1	R.AEGEWEDQEALDY*FSDKESGK.Q	0.68	0.66	0.44	4832162	5648659
IPI00413671.1	9774	BCLAF1	Tax_Id=9606 Splice Isoform 2 of Bcl-2-associated transcription factor 1	R.AEGEWEDQEALDYFSDKES*GK.Q	0.88	0.74	0.55	1020000	1369621
IPI00413671.1	9774	BCLAF1	Tax_Id=9606 Splice Isoform 2 of Bcl-2-associated transcription factor 1	K.S*QEEPKDTFEHDPSESIDEFNK.S	1.07	0.94	0.88	12500000	11700000
IPI00413671.1	9774	BCLAF1	Tax_Id=9606 Splice Isoform 2 of Bcl-2-associated transcription factor 1	K.DLFDYS*PPLHK.N	1.19	0.99	0.98	16200000	13600000
IPI00413671.1	9774	BCLAF1	Tax_Id=9606 Splice Isoform 2 of Bcl-2-associated transcription factor 1	R.AEGEWEDQEALDYFS*DKESGK.Q	1.21	0.95	0.9	16400000	16200000
IPI00413671.1	9774	BCLAF1	Tax_Id=9606 Splice Isoform 2 of Bcl-2-associated transcription factor 1	K.STFREES*PLR.I	1.21	0.99	0.98	2070000	1708312
IPI00413671.1	9774	BCLAF1	Tax_Id=9606 Splice Isoform 2 of Bcl-2-associated transcription factor 1	R.RIDIS*PSTLR.K	1.23	1	1	150000000	121000000
IPI00413671.1	9774	BCLAF1	Tax_Id=9606 Splice Isoform 2 of Bcl-2-associated transcription factor 1	R.RIDISPS*TLR.K	1.23	1	1	150000000	121000000
IPI00413671.1	9774	BCLAF1	Tax_Id=9606 Splice Isoform 2 of Bcl-2-associated transcription factor 1	R.RIDISPST*LR.K	1.24	1	1	63300000	50700000
IPI00413671.1	9774	BCLAF1	Tax_Id=9606 Splice Isoform 2 of Bcl-2-associated transcription factor 1	R.QKS*PEIHR.R	1.29	1	1	3410000	2736220
IPI00413671.1	9774	BCLAF1	Tax_Id=9606 Splice Isoform 2 of Bcl-2-associated transcription factor 1	K.MAPVPLDDSNRPASLT*K.D	1.37	0.97	0.94	2670000	1347216
IPI00413671.1	9774	BCLAF1	Tax_Id=9606 Splice Isoform 2 of Bcl-2-associated transcription factor 1	K.MAPVPLDDSNRPAS*LTK.D	1.37	0.97	0.94	2670000	1347216
IPI00439548.1	54880	BCOR	Tax_Id=9606 Splice Isoform 1 of BCoR protein	R.QPVSEPPADQVASDMPHS*PTLR.V	0.87	0.97	0.94	5380000	5860241
IPI00439548.1	54880	BCOR	Tax_Id=9606 Splice Isoform 1 of BCoR protein	R.QPVS*EPPADQVASDMPHSPT*LR.V	1.24834	-1	1	3780000	3028032
IPI00426447.2	613	BCR	Tax_Id=9606 BCR	R.HQDGLPYIDDS*PSSSPHLSSK.G	0.55	0.76	0.58	2363972	4639442
IPI00472302.1	613	BCR	Tax_Id=9606 breakpoint cluster region isoform 2	R.ASASRPQPAPADGADPPPAEEPEARPDGEGS*PGK.A	1.03	0.99	0.98	6960000	6698201
IPI00337563.1	636	BICD1	Tax_Id=9606 Splice Isoform 3 of Cytoskeleton-like bicaudal D protein homolog 1	R.RGVS*SPVETR.T	0.77	0.91	0.83	814218	603568
IPI00337667.1	23299	BICD2	Tax_Id=9606 Splice Isoform 2 of Cytoskeleton-like bicaudal D protein homolog 2	K.EGLAPPSPSLVS*DLLSELNISEIQK.L	0.54	0.97	0.94	4190000	8186641
IPI00337667.1	23299	BICD2	Tax_Id=9606 Splice Isoform 2 of Cytoskeleton-like bicaudal D protein homolog 2	K.EGLAPPSPS*LVSDLLSELNISEIQK.L	0.62	0.71	0.5	10800000	12500000
IPI00337667.1	23299	BICD2	Tax_Id=9606 Splice Isoform 2 of Cytoskeleton-like bicaudal D protein homolog 2	R.ADGGTGDSSPSPGSSLPS*PLSDPR.R	0.64	0.93	0.86	11500000	16000000
IPI00337667.1	23299	BICD2	Tax_Id=9606 Splice Isoform 2 of Cytoskeleton-like bicaudal D protein homolog 2	R.S*PILLPK.G	0.97	1	1	65800000	67500000
IPI00220586.1	274	BIN1	Tax_Id=9606 Splice Isoform BIN1-13 of Myc box-dependent-interacting protein 1	K.GNKS*PSPPDGSPAATPEIR.V	1.01	0.97	0.94	1380000	1330114
IPI00220586.1	274	BIN1	Tax_Id=9606 Splice Isoform BIN1-13 of Myc box-dependent-interacting protein 1	K.GNKS*PSPPDGS*PAATPEIR.V	1.09	0.97	0.94	2160000	2219702
IPI00479631.1	641	BLM	Tax_Id=9606 159 kDa protein	K.DLDTS*DRKEDVLSTSK.D	1.12	0.99	0.98	3030000	2638058
IPI00479631.1	641	BLM	Tax_Id=9606 159 kDa protein	K.DLDT*SDRKEDVLSTSK.D	1.12	0.99	0.98	3030000	2638058
IPI00479631.1	641	BLM	Tax_Id=9606 159 kDa protein	K.YSEWTSPAEDSS*PGISLSSSR.G	1.28	0.98	0.96	14400000	11600000
IPI00479631.1	641	BLM	Tax_Id=9606 159 kDa protein	K.YSEWTSPAEDS*SPGISLSSSR.G	1.28	0.98	0.96	14400000	11600000
IPI00337426.1	55589	BMP2K	Tax_Id=9606 Splice Isoform 1 of BMP-2-inducible protein kinase	K.SES*NEDLFGLVPFDEITGSQQQK.V	1.28	0.97	0.94	10500000	7753869
IPI00337426.1	55589	BMP2K	Tax_Id=9606 Splice Isoform 1 of BMP-2-inducible protein kinase	K.S*ESNEDLFGLVPFDEITGSQQQK.V	1.28	0.97	0.94	10500000	7753869
IPI00152835.5	168667	BMPER	Tax_Id=9606 BMP-binding endothelial regulator protein precursor	R.TFNFQGT*CQY*VLTKDCS*SPASPFQVLVK.N	1.67	0.47	0.22	175000000	23100000
IPI00006099.1	9790	BMS1	Tax_Id=9606 Ribosome biogenesis protein BMS1 homolog	K.LGPQNFIDETS*DIENLLKEEEDYKEENNDSK.E	1.04	0.95	0.9	10800000	10000000
IPI00006099.1	9790	BMS1	Tax_Id=9606 Ribosome biogenesis protein BMS1 homolog	K.LGPQNFIDET*SDIENLLKEEEDYKEENNDSK.E	1.19	0.99	0.98	48000000	41800000
IPI00006099.1	9790	BMS1	Tax_Id=9606 Ribosome biogenesis protein BMS1 homolog	K.LGPQNFIDETS*DIENLLK.E	2.15	0.82	0.67	19500000	6592049
IPI00465099.1	54796	BNC2	Tax_Id=9606 Splice Isoform 1 of Zinc finger protein basonuclin-2	K.TEPACVS*PIQNSAPVSDLTK.T	0.92	0.97	0.94	22900000	26000000
IPI00030399.1	663	BNIP2	Tax_Id=9606 BCL2/adenovirus E1B 19-kDa protein-interacting protein 2	R.KGS*ITEYTAAEEK.E	0.71	0.98	0.96	3760000	5361963
IPI00376404.2	2186	BPTF	Tax_Id=9606 fetal Alzheimer antigen isoform 2	K.VGS*PATVTFQQNK.N	1	0.97	0.94	2797146	2906471
IPI00376404.2	2186	BPTF	Tax_Id=9606 fetal Alzheimer antigen isoform 2	K.LS*PQMQVHQDK.T	1.15	0.92	0.85	1269586	1153743
IPI00376404.2	2186	BPTF	Tax_Id=9606 fetal Alzheimer antigen isoform 2	R.VLDDVSIRS*PETK.C	1.17	1	1	31100000	28000000
IPI00303797.3	673	BRAF	Tax_Id=9606 B-Raf proto-oncogene serine/threonine-protein kinase	R.SSS*APNVHINTIEPVNIDDLIR.D	0.62	0.99	0.98	11700000	18900000
IPI00303797.3	673	BRAF	Tax_Id=9606 B-Raf proto-oncogene serine/threonine-protein kinase	R.S*SSAPNVHINTIEPVNIDDLIR.D	0.62	0.99	0.98	11700000	18900000
IPI00303797.3	673	BRAF	Tax_Id=9606 B-Raf proto-oncogene serine/threonine-protein kinase	R.SS*SAPNVHINTIEPVNIDDLIR.D	0.62	0.99	0.98	11700000	18900000
IPI00303797.3	673	BRAF	Tax_Id=9606 B-Raf proto-oncogene serine/threonine-protein kinase	R.SSSAPNVHINT*IEPVNIDDLIR.D	0.62	0.99	0.98	11700000	18900000
IPI00303797.3	673	BRAF	Tax_Id=9606 B-Raf proto-oncogene serine/threonine-protein kinase	R.RDS*SDDWEIPDGQITVGQR.I	0.93	0.86	0.74	21200000	18600000
IPI00303797.3	673	BRAF	Tax_Id=9606 B-Raf proto-oncogene serine/threonine-protein kinase	R.RDSS*DDWEIPDGQITVGQR.I	1.17	0.98	0.96	15800000	15000000
IPI00027277.2	672	BRCA1	Tax_Id=9606 breast cancer 1, early onset isoform BRCA1-delta11b	K.S*SEYPISQNPEGLSADKFEVSADSSTSK.N	0.98	0.89	0.79	6780000	8417830
IPI00027277.2	672	BRCA1	Tax_Id=9606 breast cancer 1, early onset isoform BRCA1-delta11b	K.VVDVEEQQLEES*GPHDLTETSYLPR.Q	1.09	0.98	0.96	30500000	23900000
IPI00027277.2	672	BRCA1	Tax_Id=9606 breast cancer 1, early onset isoform BRCA1-delta11b	R.NYPS*QEELIK.V	1.47	0.98	0.96	9930000	8279765
IPI00297234.1	672	BRCA1	Tax_Id=9606 breast cancer 1, early onset isoform BRCA1-delta9-10	K.SS*EYPISQNPEGLSADKFEVSADSSTSK.N	0.98	0.89	0.79	6780000	8417830
IPI00384471.1	23774	BRD1	Tax_Id=9606 BRD1 protein	R.CAS*ESSISSSNSPLCDSSFNAPK.C	0.83	0.98	0.96	7760020	9204321
IPI00384471.1	23774	BRD1	Tax_Id=9606 BRD1 protein	R.IVEYS*PPSAPR.R	1.41	0.99	0.98	74100000	52000000
IPI00440502.1	6046	BRD2	Tax_Id=9606 BRD2 protein	R.KADTTTPTPTAILAPGS*PASPPGS*LEPK.A	1.21	0.94	0.88	3938128	3058412
IPI00440502.1	6046	BRD2	Tax_Id=9606 BRD2 protein	R.KADTTTPTPTAILAPGS*PAS*PPGSLEPK.A	1.24	1	1	78700000	67000000
IPI00410716.1	8019	BRD3	Tax_Id=9606 Splice Isoform 2 of Bromodomain-containing protein 3	R.SES*PPPLSDPK.Q	0.53	0.19	0.04	11400000	5140765
IPI00410716.1	8019	BRD3	Tax_Id=9606 Splice Isoform 2 of Bromodomain-containing protein 3	R.KADTTT*PTTSAITASR.S	1.18	0.98	0.96	3450000	3783256
IPI00410716.1	8019	BRD3	Tax_Id=9606 Splice Isoform 2 of Bromodomain-containing protein 3	K.KGVKRKADTTT*PTTSAITASRSESPPPLSDPK.Q	1.33	0.45	0.2	5360000	2575315
IPI00440727.1	23476	BRD4	Tax_Id=9606 Splice Isoform 1 of Bromodomain-containing protein 4	R.SEPFS*PSLRPEPPK.H	0.86	1	1	14900000	17800000
IPI00440727.1	23476	BRD4	Tax_Id=9606 Splice Isoform 1 of Bromodomain-containing protein 4	R.SEPFSPS*LRPEPPK.H	0.86	1	1	14900000	17800000
IPI00440727.1	23476	BRD4	Tax_Id=9606 Splice Isoform 1 of Bromodomain-containing protein 4	K.IHS*PIIR.S	0.9	1	1	10300000	11500000
IPI00440727.1	23476	BRD4	Tax_Id=9606 Splice Isoform 1 of Bromodomain-containing protein 4	K.MPDEPEEPVVAVSS*PAVPPPTK.V	1.15	0.92	0.85	41700000	33700000
IPI00148057.2	10902	BRD8	Tax_Id=9606 Splice Isoform 2 of Bromodomain-containing protein 8	K.TEAS*PESMLSPSHGSNPIEDPLEAETQHK.F	0.59	0.96	0.92	7754713	11700000
IPI00148057.2	10902	BRD8	Tax_Id=9606 Splice Isoform 2 of Bromodomain-containing protein 8	K.AT*PPPSPLLSELLK.K	2	0.98	0.96	27200000	10400000
IPI00148057.2	10902	BRD8	Tax_Id=9606 Splice Isoform 2 of Bromodomain-containing protein 8	K.AT*PPPS*PLLSELLK.K	0.38	0.99	0.98	38000000	98000000
IPI00148057.2	10902	BRD8	Tax_Id=9606 Splice Isoform 2 of Bromodomain-containing protein 8	K.GSLLPTS*PR.L	0.45	0.98	0.96	7911817	16700000
IPI00549384.1	65980	BRD9	Tax_Id=9606 CDNA FLJ13441 fis, clone PLACE1002775, weakly similar to PEREGRIN	R.LSVGEQPDVTHDPYEFLQS*PEPAASAK.T	1.33	0.98	0.96	17800000	14000000
IPI00514398.1	83990	BRIP1	Tax_Id=9606 Splice Isoform 2 of Fanconi anemia group J protein	R.HFNYPST*PPSER.N	0.9	0.88	0.77	2070000	2848914
IPI00456620.1	7862	BRPF1	Tax_Id=9606 bromodomain and PHD finger-containing protein 1 isoform 1	R.GAGWLS*EDEDSPLDALDLVWAK.C	1.11	1	1	16300000	14200000
IPI00456620.1	7862	BRPF1	Tax_Id=9606 bromodomain and PHD finger-containing protein 1 isoform 1	R.ISIFDNLDVVS*EDEEAPEEAPENGSNKENTETPAATPK.S	1.11	0.96	0.92	15700000	13400000
IPI00008054.2	27154	BRPF3	Tax_Id=9606 Bromodomain and PHD finger-containing protein 3	R.GTHLPES*PKLEDFYR.F	0.89	0.92	0.85	8233999	9712469
IPI00604667.1	9024	BRSK2	Tax_Id=9606 Splice Isoform 4 of BR serine/threonine-protein kinase 2	K.S*LDIAEAHPQFSK.E	1.26	0.98	0.96	2181575	1911509
IPI00412364.5	84464	BTBD12	Tax_Id=9606 BTB/POZ domain-containing protein 12	R.DCRS*PGLLDTTPIR.G	1.14	0.41	0.17	4843688	2702238
IPI00412364.5	84464	BTBD12	Tax_Id=9606 BTB/POZ domain-containing protein 12	R.TGPLSTS*SPSR.R	1.2	0.97	0.94	514324	462824
IPI00412364.5	84464	BTBD12	Tax_Id=9606 BTB/POZ domain-containing protein 12	R.S*PGLLDTTPIR.G	1.29	0.97	0.94	5420202	3952912
IPI00045207.1	112939	BTBD14B	Tax_Id=9606 transcriptional repressor NAC1	K.VSSPSCDSQGLHAEEAPSSEPQS*PVAQTSGWPACSTPLPLVSR.V	0.8	0.96	0.92	1422638	1766797
IPI00141933.2	701	BUB1B	Tax_Id=9606 Mitotic checkpoint serine/threonine-protein kinase BUB1 beta	K.KLS*PIIEDSR.E	0.96	0.97	0.94	5474755	4482539
IPI00013743.3	84811	BUD13	Tax_Id=9606 Hypothetical protein BUD13	R.HDS*PDLAPNVTYSLPR.T	1.22	0.95	0.9	14800000	14900000
IPI00013743.3	84811	BUD13	Tax_Id=9606 Hypothetical protein BUD13	R.HDTPDPS*PLR.G	1.24	0.96	0.92	1336809	1038846
IPI00013743.3	84811	BUD13	Tax_Id=9606 Hypothetical protein BUD13	K.YEYDPDIS*PPR.K	1.74	0.94	0.88	27400000	17100000
IPI00478758.1	79892	C10orf119	Tax_Id=9606 74 kDa protein	R.VS*PSTSYTPSR.H	0.94	0.99	0.98	24800000	24600000
IPI00479893.6	54906	C10orf18	Tax_Id=9606 PREDICTED: similar to retinoblastoma-associated protein 140 isoform 4	K.ADRS*PSLSVAPQDR.M	0.93	0.84	0.71	1306400	2642400
IPI00479893.6	54906	C10orf18	Tax_Id=9606 PREDICTED: similar to retinoblastoma-associated protein 140 isoform 4	K.TGTLQDLIQHGS*PINNECHPSLER.K	1.04	0.91	0.83	1797843	1264771
IPI00479893.6	54906	C10orf18	Tax_Id=9606 PREDICTED: similar to retinoblastoma-associated protein 140 isoform 4	K.TGT*LQDLIQHGSPINNECHPSLER.K	1.04	0.91	0.83	1800000	1264771
IPI00647239.3	254427	C10orf47	Tax_Id=9606 Splice Isoform 2 of Protein C10orf47	R.MAGNEALS*PTSPFR.E	0.24	0.83	0.69	4402255	9471129
IPI00647239.3	254427	C10orf47	Tax_Id=9606 Splice Isoform 2 of Protein C10orf47	R.SRS*FTLDDESLK.Y	0.46	1	1	11100000	24000000
IPI00293188.5	55719	C10orf6	Tax_Id=9606 Protein C10orf6	R.LEDISKEPSDETDGS*SAGLAPSNSGNSGHHST*R.N	0.8	0.29	0.08	13100000	7030381
IPI00427808.4	118461	C10orf71	Tax_Id=9606 hypothetical protein LOC118461	R.TPSPPGQLNGY*QEKEPSECQSR.D	0.85	0.99	0.98	38800000	43700000
IPI00152627.3	56946	C11orf30	Tax_Id=9606 Splice Isoform 1 of Protein EMSY	R.ESCSS*PSTVGSSLTTR.K	1.9	0.71	0.5	8347838	5307026
IPI00413757.1	56946	C11orf30	Tax_Id=9606 Splice Isoform 2 of Protein EMSY	R.TNS*SSSSPVVLK.E	1.03	0.98	0.96	1897863	1698304
IPI00152160.1	25758	C11orf41	Tax_Id=9606 Hypothetical protein C11orf69	K.AQLAQCLAQQT*INTCK.L	0.35	0.92	0.85	25500000	47200000
IPI00149375.1	84067	C11orf56	Tax_Id=9606 Hypothetical protein DKFZp566M1046	R.YIADHS*YFCPVLATGLSALYSSLPR.K	0.9	0.67	0.45	1060000	1082815
IPI00003419.1	10944	C11orf58	Tax_Id=9606 Small acidic protein	K.RS*ASPDDDLGSSNWEAADLGNEER.K	0.9	0.98	0.96	5640000	5944212
IPI00003419.1	10944	C11orf58	Tax_Id=9606 Small acidic protein	K.RSAS*PDDDLGSSNWEAADLGNEER.K	0.9	0.98	0.96	5640000	5944212
IPI00003419.1	10944	C11orf58	Tax_Id=9606 Small acidic protein	R.SAS*PDDDLGSSNWEAADLGNEER.K	0.97	1	1	216000000	223000000
IPI00003419.1	10944	C11orf58	Tax_Id=9606 Small acidic protein	R.S*ASPDDDLGSSNWEAADLGNEER.K	0.97	1	1	216000000	223000000
IPI00016670.2	55004	C11orf59	Tax_Id=9606 FLJ20625 protein	R.KLLLDPSS*PPTK.A	1.07	0.94	0.88	2131662	1654672
IPI00016670.2	55004	C11orf59	Tax_Id=9606 FLJ20625 protein	R.LAVLSSS*LTHWK.K	1.27	0.93	0.86	696000	669832
IPI00748878.1	79684	C11orf61	Tax_Id=9606 Hypothetical protein FLJ23342	K.SPGLYAIGYEECIERPLS*PHMEQSSLDPGK.E	1.06	0.97	0.94	5580000	5867662
IPI00748878.1	79684	C11orf61	Tax_Id=9606 Hypothetical protein FLJ23342	R.GAS*PLGPGSAAGSGAAASGGLGLGLGGR.S	1.07	0.93	0.86	4699310	3646946
IPI00748878.1	79684	C11orf61	Tax_Id=9606 Hypothetical protein FLJ23342	R.GASPLGPGS*AAGSGAAASGGLGLGLGGR.S	1.29	0.87	0.76	1758499	2464064
IPI00550772.3	54934	C12orf41	Tax_Id=9606 Conserved hypothetical protein	R.ILDEDSWS*DGEQEPITVDQTWR.G	0.97	0.97	0.94	13100000	11900000
IPI00550772.3	54934	C12orf41	Tax_Id=9606 Conserved hypothetical protein	R.ILDEDS*WS*DGEQEPITVDQTWR.G	0.98	0.91	0.83	4992294	6150364
IPI00100930.1	64897	C12orf43	Tax_Id=9606 Hypothetical protein C12orf43	R.EAAVSASDILQESAIHS*PGTVEK.E	1.11	1	1	36600000	33500000
IPI00166861.3	121053	C12orf45	Tax_Id=9606 Hypothetical protein C12orf45	K.GKIEVLDS*PASK.K	1.06	1	1	11500000	10400000
IPI00472738.1	221150	C13orf3	Tax_Id=9606 Splice Isoform 2 of Protein C13orf3	K.S*PRSPQLSDFGLER.Y	0.45	0.96	0.92	1780000	2746573
IPI00465370.2	79596	C13orf7	Tax_Id=9606 Protein C13orf7	R.LKAEVDNRS*PQK.F	1.13	0.98	0.96	3168586	2538803
IPI00104907.3	55320	C14orf106	Tax_Id=9606 Splice Isoform 1 of Protein C14orf106	R.ASVQGVPLESS*NNDIFLPVK.Q	0.96	0.98	0.96	5120000	4802980
IPI00104907.3	55320	C14orf106	Tax_Id=9606 Splice Isoform 1 of Protein C14orf106	K.AVTDFVIPECQKKSPIS*K.S	0.96	0.99	0.98	2184572	1966339
IPI00104907.3	55320	C14orf106	Tax_Id=9606 Splice Isoform 1 of Protein C14orf106	R.NTSNIPVILEPET*EES*ENEFYIK.Q	0.96	0.99	0.98	21100000	22000000
IPI00104907.3	55320	C14orf106	Tax_Id=9606 Splice Isoform 1 of Protein C14orf106	K.DDHDDFFSTT*PLQHQR.I	0.98	0.98	0.96	3754051	3862629
IPI00104907.3	55320	C14orf106	Tax_Id=9606 Splice Isoform 1 of Protein C14orf106	K.AVTDFVIPECQKKS*PISK.S	0.99	0.98	0.96	1600262	1547811
IPI00104907.3	55320	C14orf106	Tax_Id=9606 Splice Isoform 1 of Protein C14orf106	R.NTSNIPVILEPETEES*ENEFYIK.Q	1.05	0.98	0.96	23500000	22900000
IPI00104907.3	55320	C14orf106	Tax_Id=9606 Splice Isoform 1 of Protein C14orf106	R.ILLPS*FQDSEDDDDILPNMDKNPTTPSSVIFPLVK.T	1.07	0.96	0.92	1970000	1654522
IPI00104907.3	55320	C14orf106	Tax_Id=9606 Splice Isoform 1 of Protein C14orf106	K.AYILVT*PLK.S	1.11	1	1	18700000	17000000
IPI00104907.3	55320	C14orf106	Tax_Id=9606 Splice Isoform 1 of Protein C14orf106	K.TPFNTDLGENS*GIGK.L	1.13	0.99	0.98	6686353	7267926
IPI00749192.1	55668	C14orf118	Tax_Id=9606 hypothetical protein LOC55668 isoform 1	K.S*PSSEWLVR.T	0.5	0.89	0.79	1342011	2514528
IPI00004958.2	63894	C14orf133	Tax_Id=9606 Splice Isoform 1 of Protein C14orf133	R.TRPGS*FQSLSDALSDTPAK.S	0.62	1	1	11000000	18000000
IPI00004958.2	63894	C14orf133	Tax_Id=9606 Splice Isoform 1 of Protein C14orf133	R.TRPGSFQSLS*DALSDTPAK.S	0.62	1	1	11000000	18000000
IPI00004958.2	63894	C14orf133	Tax_Id=9606 Splice Isoform 1 of Protein C14orf133	R.T*RPGSFQSLSDALSDTPAK.S	0.64	0.97	0.94	1619681	2854342
IPI00004958.2	63894	C14orf133	Tax_Id=9606 Splice Isoform 1 of Protein C14orf133	R.TRPGSFQS*LSDALSDTPAK.S	0.64	0.97	0.94	1620000	2854342
IPI00644591.2	64423	C14orf173	Tax_Id=9606 hypothetical protein LOC64423 isoform 2	K.DPTSLLGVLQAEADST*SEGLEDAVHSR.G	0.98	0.9	0.81	2300000	2127737
IPI00644591.2	64423	C14orf173	Tax_Id=9606 hypothetical protein LOC64423 isoform 2	R.RSSWY*VDASDVLTTEDPQCPQPLEGAWPVTLGDAQALKPLK.F	0.99	0.92	0.85	1252842	1144856
IPI00644591.2	64423	C14orf173	Tax_Id=9606 hypothetical protein LOC64423 isoform 2	K.DPTSLLGVLQAEADSTS*EGLEDAVHSR.G	1.08	0.94	0.88	3160000	2666310
IPI00644591.2	64423	C14orf173	Tax_Id=9606 hypothetical protein LOC64423 isoform 2	R.RSS*WYVDASDVLTTEDPQCPQPLEGAWPVTLGDAQALKPLK.F	1.09	0.99	0.98	2765199	2543995
IPI00644591.2	64423	C14orf173	Tax_Id=9606 hypothetical protein LOC64423 isoform 2	R.RS*SWYVDASDVLTTEDPQCPQPLEGAWPVTLGDAQALKPLK.F	1.09	0.99	0.98	2765199	2543995
IPI00019205.1	64207	C14orf4	Tax_Id=9606 Protein C14orf4	R.QS*PNSSSAAASVASR.R	0.82	0.93	0.86	1079499	1180275
IPI00019205.1	64207	C14orf4	Tax_Id=9606 Protein C14orf4	R.NSSS*PVSPAS*VPGQR.R	1.52	0.99	0.98	2737603	1721141
IPI00413144.3	90381	C15orf42	Tax_Id=9606 Hypothetical protein DKFZp686B18208	R.ISHTPQTPLYT*PER.L	0.67	0.49	0.24	3498560	3668886
IPI00413144.3	90381	C15orf42	Tax_Id=9606 Hypothetical protein DKFZp686B18208	R.SSDPGPDIGVVEES*PEKGDEISLR.R	0.88	0.41	0.17	22700000	7949720
IPI00413144.3	90381	C15orf42	Tax_Id=9606 Hypothetical protein DKFZp686B18208	K.SLLFGAMSEMIS*PSEK.G	0.9	0.88	0.77	6231330	4998608
IPI00413144.3	90381	C15orf42	Tax_Id=9606 Hypothetical protein DKFZp686B18208	R.THS*ASFYSVSQPK.S	1.05	0.99	0.98	3921960	3999851
IPI00413144.3	90381	C15orf42	Tax_Id=9606 Hypothetical protein DKFZp686B18208	R.SIVECQPDASATPGVGTADS*PAAPTDSRDDQK.G	1.08	0.98	0.96	7469516	7157816
IPI00413144.3	90381	C15orf42	Tax_Id=9606 Hypothetical protein DKFZp686B18208	R.LLYNS*PEYEASFPR.M	1.14	0.99	0.98	15200000	12900000
IPI00413144.3	90381	C15orf42	Tax_Id=9606 Hypothetical protein DKFZp686B18208	K.LHPDGS*PDVAGEK.G	1.14	0.93	0.86	825000	978128
IPI00413144.3	90381	C15orf42	Tax_Id=9606 Hypothetical protein DKFZp686B18208	R.NLFNQELLS*PSKR.S	1.16	0.99	0.98	3290000	2875811
IPI00413144.3	90381	C15orf42	Tax_Id=9606 Hypothetical protein DKFZp686B18208	K.LAGVLPTDFFSDDSMTQENKS*PLLSVPFLSSAR.R	1.28	0.96	0.92	3745682	3190651
IPI00063942.2	84331	C16orf14	Tax_Id=9606 HTB	R.RAPSTSPSFEGT*QETYTVAHEENVR.F	1.19	0.99	0.98	7206696	6678219
IPI00063942.2	84331	C16orf14	Tax_Id=9606 HTB	R.RAPSTS*PSFEGTQETYTVAHEENVR.F	1.19	0.99	0.98	7210000	6678219
IPI00063942.2	84331	C16orf14	Tax_Id=9606 HTB	R.RAPSTSPS*FEGTQETYTVAHEENVR.F	1.19	0.99	0.98	7210000	6678219
IPI00001600.1	79447	C16orf53	Tax_Id=9606 Hypothetical protein C16orf53	R.DLFSLDSEDPSPAS*PPLR.S	1.03	1	1	111000000	108000000
IPI00374163.1	29035	C16orf72	Tax_Id=9606 hypothetical protein LOC29035	R.SS*TPGSPTHVSSGSNASR.R	0.86	0.99	0.98	435743	470128
IPI00373869.4	124944	C17orf49	Tax_Id=9606 Homeodomain-like containing protein	K.LGELTMQLHPVADSS*PAGAK.W	0.96	0.98	0.96	1530000	1355888
IPI00373869.4	124944	C17orf49	Tax_Id=9606 Homeodomain-like containing protein	K.VYEDSGIPLPAES*PK.K	1	1	1	60000000	60200000
IPI00373869.4	124944	C17orf49	Tax_Id=9606 Homeodomain-like containing protein	R.KVYEDSGIPLPAES*PK.K	1.01	1	1	33100000	30700000
IPI00444617.2	146705	C17orf56	Tax_Id=9606 CDNA FLJ46895 fis, clone UTERU3020090	R.HFEASCGQLS*PAR.G	0.97	0.99	0.98	2242200	2320233
IPI00329748.7	54785	C17orf59	Tax_Id=9606 Similar to Collagen alpha 1	R.RAT*ISSPLELEGTVSR.H	1.37	0.98	0.96	5505400	3816785
IPI00386292.6	80233	C17orf70	Tax_Id=9606 Hypothetical protein DKFZp762H0213	R.APS*PLGPTR.D	1.16	0.88	0.77	2168179	2004344
IPI00152407.3	147339	C18orf25	Tax_Id=9606 Splice Isoform 2 of Protein C18orf25	R.RDSSESQLASTES*DKPTTGR.V	0.61	0.9	0.81	2540000	3015994
IPI00152407.3	147339	C18orf25	Tax_Id=9606 Splice Isoform 2 of Protein C18orf25	R.RDSSES*QLASTESDKPTTGR.V	0.61	0.9	0.81	2537923	3015994
IPI00152407.3	147339	C18orf25	Tax_Id=9606 Splice Isoform 2 of Protein C18orf25	R.RDSS*ESQLASTESDKPTTGR.V	0.67	0.92	0.85	893234	1659774
IPI00152407.3	147339	C18orf25	Tax_Id=9606 Splice Isoform 2 of Protein C18orf25	R.RDS*SESQLASTESDKPTTGR.V	0.67	0.92	0.85	893000	1659774
IPI00419849.3	8725	C19orf2	Tax_Id=9606 RNA polymerase II subunit 5-mediating protein	R.KNS*TGS*GHSAQELPTIR.T	0.771913	0	0	199000	257801
IPI00419849.3	8725	C19orf2	Tax_Id=9606 RNA polymerase II subunit 5-mediating protein	R.KNS*TGSGHSAQELPTIR.T	0.27	0.97	0.94	612506	2288132
IPI00217121.1	126353	C19orf21	Tax_Id=9606 Protein C19orf21	R.AVPTWASVQVVDDPGSLASVESPGT*PK.E	0.36	0.97	0.94	4529784	13700000
IPI00171000.8	255057	C19orf26	Tax_Id=9606 Splice Isoform 2 of Protein Dos	R.GGLTGATS*PAWTR.G	0.99	0.97	0.94	3828201	3930440
IPI00420019.1	255057	C19orf26	Tax_Id=9606 Splice Isoform 1 of Protein Dos	R.HAS*LDGASPYFK.V	0.96	1	1	3472662	3665534
IPI00420019.1	255057	C19orf26	Tax_Id=9606 Splice Isoform 1 of Protein Dos	R.AAS*ESTEQEEGDAPQEDFIQYIAR.A	0.97	0.99	0.98	13400000	12800000
IPI00420019.1	255057	C19orf26	Tax_Id=9606 Splice Isoform 1 of Protein Dos	R.AASEST*EQEEGDAPQEDFIQYIAR.A	0.97	0.99	0.98	13400000	12800000
IPI00420019.1	255057	C19orf26	Tax_Id=9606 Splice Isoform 1 of Protein Dos	R.AASES*TEQEEGDAPQEDFIQYIAR.A	0.97	0.99	0.98	13400000	12800000
IPI00420019.1	255057	C19orf26	Tax_Id=9606 Splice Isoform 1 of Protein Dos	R.LAEPVVATPALVAAAPTSPDHS*PA.-	1	1	1	5721107	5721107
IPI00420019.1	255057	C19orf26	Tax_Id=9606 Splice Isoform 1 of Protein Dos	R.LAEPVVATPALVAAAPTS*PDHSPA.-	1	1	1	4140000	4141790
IPI00031526.3	79002	C19orf43	Tax_Id=9606 Hypothetical protein C19orf43	R.WAESGSGTSPES*GDEEVSGAGSS*PVSGGVNLFANDGSFLELFK.R	0.84	0.93	0.86	7732562	4790281
IPI00031526.3	79002	C19orf43	Tax_Id=9606 Hypothetical protein C19orf43	R.WAESGSGTSPES*GDEEVSGAGSSPVSGGVNLFANDGSFLELFK.R	1.14	0.95	0.9	3640000	3030639
IPI00550720.3	79173	C19orf57	Tax_Id=9606 MGC11271 protein	R.MEDAT*NVVR.G	0.81	0.98	0.96	231220	348018
IPI00012669.1	56006	C19orf61	Tax_Id=9606 Hypothetical protein DKFZp564H1322	R.AGPGSS*PLFSLLPGYR.G	1.01	0.95	0.9	2238338	2425852
IPI00187011.4	23211	C19orf7	Tax_Id=9606 Zinc finger CCCH-type domain-containing protein C19orf7	R.AAKPGPAEAPSPTAS*PSGDAS*PPATAPYDPR.V	0.98	0.86	0.74	1716322	1550363
IPI00187011.4	23211	C19orf7	Tax_Id=9606 Zinc finger CCCH-type domain-containing protein C19orf7	R.ENEEGDTGNWYS*S*DEDEGGSSVTSILK.T	1.02	0.97	0.94	5240000	5380487
IPI00187011.4	23211	C19orf7	Tax_Id=9606 Zinc finger CCCH-type domain-containing protein C19orf7	K.TGSGS*PFAGNSPAR.E	1.11	0.99	0.98	4197841	3875482
IPI00187011.4	23211	C19orf7	Tax_Id=9606 Zinc finger CCCH-type domain-containing protein C19orf7	K.TGSGSPFAGNS*PAR.E	1.11	0.99	0.98	10500000	9662214
IPI00187011.4	23211	C19orf7	Tax_Id=9606 Zinc finger CCCH-type domain-containing protein C19orf7	R.AAKPGPAEAPSPT*ASPSGDASPPAT*APYDPR.V	1.14	1	1	27500000	23800000
IPI00187011.4	23211	C19orf7	Tax_Id=9606 Zinc finger CCCH-type domain-containing protein C19orf7	R.AAKPGPAEAPS*PTASPSGDAS*PPATAPYDPR.V	1.14	1	1	27500000	23800000
IPI00513772.2	128061	C1orf131	Tax_Id=9606 Novel protein	K.NGTLILS*PVDIKK.I	0.99	0.98	0.96	1986360	2004522
IPI00515006.1	64769	C1orf149	Tax_Id=9606 Novel protein	K.REPGSGT*ESDT*SPDFHNQENEPSQEDPEDLDGSVQGVKPQK.A	1.07	0.96	0.92	15100000	11500000
IPI00515006.1	64769	C1orf149	Tax_Id=9606 Novel protein	K.REPGSGTESDTS*PDFHNQENEPSQEDPEDLDGSVQGVKPQK.A	1.1	0.99	0.98	16000000	14200000
IPI00515006.1	64769	C1orf149	Tax_Id=9606 Novel protein	K.REPGS*GTESDTSPDFHNQENEPSQEDPEDLDGSVQGVKPQK.A	1.1	0.99	0.98	16000000	14200000
IPI00513779.1	339448	C1orf174	Tax_Id=9606 Novel protein	K.QNEPGLQTEDVQKPPLQMDNSVFLDDDS*NQPMPVSR.F	0.29	0.87	0.76	3822084	11400000
IPI00013912.1	84886	C1orf198	Tax_Id=9606 Novel protein	R.FTYFSSLS*PMAR.K	1.02	0.92	0.85	2390000	3692453
IPI00383800.3	10712	C1orf2	Tax_Id=9606 Cote1	R.SHS*DPGITTSSDTADFR.D	0.94	0.85	0.72	4738815	3643862
IPI00334914.2	81627	C1orf25	Tax_Id=9606 N2,N2-dimethylguanosine tRNA methyltransferase-like	K.YSTPTYTGGQSES*HVQSASEDTVTER.V	1.35	0.75	0.56	32500000	17600000
IPI00643818.1	163859	C1orf55	Tax_Id=9606 Novel protein	R.VVNTDHGS*PEQLQIPVTDSGR.H	1.17	0.99	0.98	8594990	9202308
IPI00479838.2	200095	C1orf67	Tax_Id=9606 Novel protein	K.ET*LEYKT*VRTFSESLK.S	1.43	0.27	0.07	18300000	5376702
IPI00016848.1	24141	C20orf103	Tax_Id=9606 Protein C20orf103 precursor	R.ENGT*T*CLMAEFAAK.F	1.24	0.14	0.02	1330000	178848
IPI00289086.3	140688	C20orf112	Tax_Id=9606 Splice Isoform 1 of Protein C20orf112	K.GGASTTSTTPTPTPSSTSTSRPVPT*AQLSPTEISAVR.Q	0.96	0.95	0.9	1770000	1732353
IPI00289086.3	140688	C20orf112	Tax_Id=9606 Splice Isoform 1 of Protein C20orf112	K.TTPES*PPYSSGSYDSIK.T	1.04	1	1	117000000	114000000
IPI00289086.3	140688	C20orf112	Tax_Id=9606 Splice Isoform 1 of Protein C20orf112	R.PVPTAQLS*PTEISAVR.Q	1.06	1	1	17900000	15900000
IPI00019451.3	55257	C20orf20	Tax_Id=9606 MRG-binding protein	K.VLTANSNPSS*PSAAK.R	0.84	0.98	0.96	496000	459835
IPI00014865.3	63935	C20orf67	Tax_Id=9606 Phosphorylated CTD-interacting factor 1	K.IEIPVTPTGQSVPSSPS*IPGT*PTLK.M	0.5	0.99	0.98	10300000	20000000
IPI00014865.3	63935	C20orf67	Tax_Id=9606 Phosphorylated CTD-interacting factor 1	R.EEASLLSHSPGTSNQSQPCS*PKPIR.L	0.81	0.97	0.94	1959206	2506763
IPI00014865.3	63935	C20orf67	Tax_Id=9606 Phosphorylated CTD-interacting factor 1	R.EEASLLSHSPGT*SNQSQPCS*PKPIR.L	0.87	0.99	0.98	8293146	9544351
IPI00014865.3	63935	C20orf67	Tax_Id=9606 Phosphorylated CTD-interacting factor 1	R.EEASLLSHS*PGTSNQSQPCS*PKPIR.L	0.89	0.94	0.88	1278359	1995069
IPI00014865.3	63935	C20orf67	Tax_Id=9606 Phosphorylated CTD-interacting factor 1	K.IEIPVTPTGQSVPS*SPSIPGTPTLK.M	0.99	1	1	17200000	17800000
IPI00014865.3	63935	C20orf67	Tax_Id=9606 Phosphorylated CTD-interacting factor 1	K.IEIPVTPTGQSVPSS*PSIPGTPTLK.M	0.99	1	1	17200000	17800000
IPI00009659.3	58490	C20orf77	Tax_Id=9606 Protein C20orf77	K.RTFQQIQEEEDDDYPGSYS*PQDPSAGPLLTEELIK.A	0.77	0.97	0.94	5610000	6719790
IPI00009659.3	58490	C20orf77	Tax_Id=9606 Protein C20orf77	R.TFQQIQEEEDDDYPGSYS*PQDPSAGPLLTEELIK.A	1.02	0.99	0.98	80300000	74100000
IPI00009659.3	58490	C20orf77	Tax_Id=9606 Protein C20orf77	K.LSMEDSKS*PPPK.A	1.11	0.99	0.98	19600000	18000000
IPI00009659.3	58490	C20orf77	Tax_Id=9606 Protein C20orf77	R.TFQQIQEEEDDDYPGSYSPQDPS*AGPLLTEELIK.A	1.16	0.99	0.98	11100000	10200000
IPI00382896.1	140862	C20orf82	Tax_Id=9606 Hypothetical protein FLJ23893	R.WPTARPTSSTAISARTS*AGRTPAGPR.R	0.18	0.81	0.66	1180651	6492122
IPI00024816.3	56947	C2orf33	Tax_Id=9606 Hypothetical protein FLJ22484	R.VLTLSERPLDFLDLERPPT*TPQNEEIR.A	1.02	1	1	71400000	68100000
IPI00024816.3	56947	C2orf33	Tax_Id=9606 Hypothetical protein FLJ22484	R.VLTLSERPLDFLDLERPPTT*PQNEEIR.A	1.02	1	1	71400000	68100000
IPI00031698.3	79074	C2orf49	Tax_Id=9606 Hypothetical protein MGC5509	K.SPPLSPVGTT*PVK.L	1.45	0.62	0.38	5116059	2367493
IPI00031698.3	79074	C2orf49	Tax_Id=9606 Hypothetical protein MGC5509	R.KLSNSSS*SVSPLILSSNLPVNNK.T	0.09	0.96	0.92	1500000	18600000
IPI00470909.1	25871	C3orf17	Tax_Id=9606 Splice Isoform 2 of Protein C3orf17	K.LFLINEQS*PR.A	0.97	0.93	0.86	2244710	2711367
IPI00607566.1	8603	C4orf8	Tax_Id=9606 Splice Isoform 4 of Protein C4orf8	R.LILTDSGSAPTFCS*DDEDVAPLSAK.F	1.69	0.94	0.88	17600000	14200000
IPI00010308.1	728	C5AR1	Tax_Id=9606 C5a anaphylatoxin chemotactic receptor	-.MNSFNYT*T*PDYGHYDDKDTLDLNTPVDK.T	0.64	0.89	0.79	662000000	707000000
IPI00010308.1	728	C5AR1	Tax_Id=9606 C5a anaphylatoxin chemotactic receptor	-.MNSFNY*TT*PDYGHYDDKDTLDLNTPVDK.T	0.64	0.89	0.79	662000000	707000000
IPI00010308.1	728	C5AR1	Tax_Id=9606 C5a anaphylatoxin chemotactic receptor	-.MNSFNY*T*TPDYGHYDDKDTLDLNTPVDK.T	0.94	1	1	83600000	88800000
IPI00062814.1	90355	C5orf30	Tax_Id=9606 Hypothetical protein LOC90355	R.STLTTLPFPGAEANS*PGK.A	1.09	0.79	0.62	33900000	21100000
IPI00654793.1	133686	C5orf33	Tax_Id=9606 CDNA FLJ30596 fis, clone BRAWH2009227	K.VTNEYNES*LLYSPEEPK.I	1.13	0.95	0.9	55400000	43200000
IPI00604547.2	55122	C6orf166	Tax_Id=9606 Protein C6orf166	R.TLDFDPLLSPAS*PKR.R	1.21	0.94	0.88	8272193	8459760
IPI00152083.3	136647	C7orf11	Tax_Id=9606 TTD nonphotosensitive 1 protein	R.MS*NELENYFK.P	0.74	0.89	0.79	2185754	2111379
IPI00031651.1	84310	C7orf50	Tax_Id=9606 MGC11257 protein	K.GEAVLRPGLDAEPELS*PEEQR.V	1.07	0.97	0.94	6373381	7274404
IPI00329753.1	51101	C8orf70	Tax_Id=9606 Hypothetical protein C8orf70	K.GIEGHS*PGNLPK.F	1.06	0.99	0.98	2950000	2648310
IPI00030968.3	286257	C9orf142	Tax_Id=9606 Hypothetical protein C9orf142	R.RLAAAEETAVS*PR.K	0.7	0.79	0.62	820000	1139387
IPI00550191.2	51759	C9orf78	Tax_Id=9606 Protein C9orf78	R.VGDTEKPEPERS*PPNR.K	1.07	1	1	7020000	6153918
IPI00303812.7	79886	C9orf82	Tax_Id=9606 Protein C9orf82	R.ST*DSSSVSGSLQQETK.Y	0.72	0.98	0.96	1586399	2281930
IPI00303812.7	79886	C9orf82	Tax_Id=9606 Protein C9orf82	R.S*TDSSSVSGSLQQETK.Y	0.72	0.98	0.96	1590000	2281930
IPI00303812.7	79886	C9orf82	Tax_Id=9606 Protein C9orf82	K.SVNEILGLAESS*PNEPK.A	1.06	0.99	0.98	22500000	20700000
IPI00385729.4	55684	C9orf86	Tax_Id=9606 OTTHUMP00000022614	R.LDRS*FLEDTTPAR.D	1.05	0.95	0.9	4500000	5314223
IPI00291427.2	91768	CABLES1	Tax_Id=9606 Splice Isoform 1 of CDK5 and ABL1 enzyme substrate 1	R.SS*LETLEDIEENAPLR.R	0.97	0.87	0.76	10900000	14600000
IPI00291427.2	91768	CABLES1	Tax_Id=9606 Splice Isoform 1 of CDK5 and ABL1 enzyme substrate 1	R.S*SLETLEDIEENAPLR.R	0.97	0.87	0.76	10900000	14600000
IPI00291427.2	91768	CABLES1	Tax_Id=9606 Splice Isoform 1 of CDK5 and ABL1 enzyme substrate 1	R.RNT*IDSTSSFSQFR.N	1.18	1	1	13200000	11700000
IPI00291427.2	91768	CABLES1	Tax_Id=9606 Splice Isoform 1 of CDK5 and ABL1 enzyme substrate 1	R.SSLET*LEDIEENAPLRR.C	1.18	0.92	0.85	5078400	4109595
IPI00301263.2	790	CAD	Tax_Id=9606 CAD protein	R.IHRAS*DPGLPAEEPK.E	1.1	1	1	13000000	12300000
IPI00333771.1	800	CALD1	Tax_Id=9606 Splice Isoform 5 of Caldesmon	R.AEFLNKS*VQK.S	0.56	0.74	0.55	3313140	2693251
IPI00333771.1	800	CALD1	Tax_Id=9606 Splice Isoform 5 of Caldesmon	K.RGS*IGENQIKDEK.I	0.92	1	1	12000000	12600000
IPI00333771.1	800	CALD1	Tax_Id=9606 Splice Isoform 5 of Caldesmon	K.GNVFSS*PTAAGT*PNKETAGLK.V	0.97	1	1	50400000	50700000
IPI00333771.1	800	CALD1	Tax_Id=9606 Splice Isoform 5 of Caldesmon	K.RGS*IGENQIK.D	1	1	1	6543129	6489027
IPI00333771.1	800	CALD1	Tax_Id=9606 Splice Isoform 5 of Caldesmon	R.INEWLTKT*PDGNK.S	1	0.97	0.94	3330000	2666841
IPI00333771.1	800	CALD1	Tax_Id=9606 Splice Isoform 5 of Caldesmon	K.GNVFSSPTAAGT*PNKETAGLK.V	1.01	1	1	13600000	13100000
IPI00333771.1	800	CALD1	Tax_Id=9606 Splice Isoform 5 of Caldesmon	R.S*LAALSQIAYQR.N	1.14	0.99	0.98	13300000	11600000
IPI00333771.1	800	CALD1	Tax_Id=9606 Splice Isoform 5 of Caldesmon	K.GNVFS*SPTAAGT*PNKETAGLK.V	1.36	0.82	0.67	22000000	13600000
IPI00395444.6	157922	CAMSAP1	Tax_Id=9606 Calmodulin regulated spectrin-associated protein 1	K.S*PNSHDSEPWTLLR.Q	0.55	0.99	0.98	5652219	9762228
IPI00395444.6	157922	CAMSAP1	Tax_Id=9606 Calmodulin regulated spectrin-associated protein 1	R.ADVVPQQADPEFPRAS*PR.A	0.55	0.58	0.34	3492342	9255026
IPI00395444.6	157922	CAMSAP1	Tax_Id=9606 Calmodulin regulated spectrin-associated protein 1	R.SS*PCLSTASQMSSVSMASGSVK.M	1.03	0.88	0.77	17300000	11600000
IPI00395444.6	157922	CAMSAP1	Tax_Id=9606 Calmodulin regulated spectrin-associated protein 1	R.S*SPCLSTASQMSSVSMASGSVK.M	1.03	0.88	0.77	17300000	11600000
IPI00642366.2	23271	CAMSAP1L1	Tax_Id=9606 calmodulin regulated spectrin-associated protein 1-like 1	K.WLKS*PTTPIDPEK.Q	0.61	1	1	10400000	16200000
IPI00642366.2	23271	CAMSAP1L1	Tax_Id=9606 calmodulin regulated spectrin-associated protein 1-like 1	K.WLKSPTT*PIDPEK.Q	0.61	1	1	10400000	16200000
IPI00642366.2	23271	CAMSAP1L1	Tax_Id=9606 calmodulin regulated spectrin-associated protein 1-like 1	R.SIS*NEGLTLNNSHVSK.H	0.88	1	1	20700000	23500000
IPI00642366.2	23271	CAMSAP1L1	Tax_Id=9606 calmodulin regulated spectrin-associated protein 1-like 1	R.S*ISNEGLTLNNSHVSK.H	0.88	1	1	20700000	23500000
IPI00642366.2	23271	CAMSAP1L1	Tax_Id=9606 calmodulin regulated spectrin-associated protein 1-like 1	R.SSS*MSYVDGFIGTWPK.E	0.9	0.99	0.98	10100000	11800000
IPI00642366.2	23271	CAMSAP1L1	Tax_Id=9606 calmodulin regulated spectrin-associated protein 1-like 1	R.SESVEGFLS*PSR.C	1.19	0.99	0.98	13800000	11700000
IPI00642366.2	23271	CAMSAP1L1	Tax_Id=9606 calmodulin regulated spectrin-associated protein 1-like 1	K.GALS*PITDNTEVDTGIHVPSEDIPETMDEDSSLR.D	1.29	0.94	0.88	60500000	29400000
IPI00642366.2	23271	CAMSAP1L1	Tax_Id=9606 calmodulin regulated spectrin-associated protein 1-like 1	R.EALS*PCPSTVSTK.S	2.11	0.89	0.79	3249992	2146403
IPI00020984.1	821	CANX	Tax_Id=9606 Calnexin precursor	K.AEEDEILNRS*PR.N	1.21	1	1	340000000	280000000
IPI00552929.2	10486	CAP2	Tax_Id=9606 Hypothetical protein DKFZp686D0714	K.SHTPSPT*SPK.S	1.09	0.94	0.88	437749	564487
IPI00011285.1	823	CAPN1	Tax_Id=9606 Calpain-1 catalytic subunit	K.T*LDTDLDGVVT*FDLFK.W	0.65	0.8	0.64	32200000	37500000
IPI00448322.2	84698	CAPS2	Tax_Id=9606 Splice Isoform 3 of Calcyphosin-2	K.S*NVT*HKQSPRNK.I	1.97	0.53	0.28	3123403	1051264
IPI00031392.1	79092	CARD14	Tax_Id=9606 caspase recruitment domain protein 14 isoform 2	K.AGDPHLDYELLDTADLPQLESS*LQPVSPGRLDVSESGVLMR.R	0.68	0.99	0.98	4560000	7034470
IPI00031392.1	79092	CARD14	Tax_Id=9606 caspase recruitment domain protein 14 isoform 2	K.AGDPHLDYELLDTADLPQLESSLQPVS*PGRLDVSESGVLMR.R	0.72	0.94	0.88	5170000	5955313
IPI00031392.1	79092	CARD14	Tax_Id=9606 caspase recruitment domain protein 14 isoform 2	K.AGDPHLDYELLDTADLPQLESSLQPVS*PGR.L	0.75	0.99	0.98	38600000	51600000
IPI00031392.1	79092	CARD14	Tax_Id=9606 caspase recruitment domain protein 14 isoform 2	R.S*SSPAPPSQQSLYK.R	1.15	0.99	0.98	4191507	4065110
IPI00304409.3	23589	CARHSP1	Tax_Id=9606 Calcium-regulated heat stable protein 1	R.GNVVPSPLPT*R.R	0.79	0.69	0.48	684524	599329
IPI00304409.3	23589	CARHSP1	Tax_Id=9606 Calcium-regulated heat stable protein 1	R.TFS*ATVR.A	0.91	1	1	13600000	14400000
IPI00304409.3	23589	CARHSP1	Tax_Id=9606 Calcium-regulated heat stable protein 1	R.GNVVPS*PLPTR.R	1.04	1	1	380000000	362000000
IPI00018956.4	8092	CART1	Tax_Id=9606 Cartilage homeoprotein 1	R.TS*PCQDSSVNYGITK.V	1.16	0.99	0.98	7231452	6437830
IPI00018956.4	8092	CART1	Tax_Id=9606 Cartilage homeoprotein 1	R.T*SPCQDSSVNYGITK.V	1.16	0.99	0.98	7231452	6437830
IPI00170766.3	57082	CASC5	Tax_Id=9606 Splice Isoform 2 of Protein CASC5	K.DVQS*PGFLNEPLSSK.S	0.26	0.96	0.92	1804508	5223872
IPI00335131.2	8573	CASK	Tax_Id=9606 Calcium/calmodulin-dependent serine protein kinase	K.GAVLAAVS*SHK.F	1	0.9	0.81	329000	339807
IPI00335131.2	8573	CASK	Tax_Id=9606 Calcium/calmodulin-dependent serine protein kinase	K.FNS*FYGDPPEELPDFSEDPTSSGAVSQVLDSLEEIHALTDCSEK.D	1.09	0.98	0.96	5090000	3987737
IPI00103516.1	57513	CASKIN2	Tax_Id=9606 Caskin-2	R.S*GEQIFTQDVRPEQLLEGK.D	0.53	0.93	0.86	6558241	15200000
IPI00220859.2	831	CAST	Tax_Id=9606 Splice Isoform 3 of Calpastatin	K.S*LTPAVPVESKPDKPSGK.S	1.07	0.99	0.98	1447450	1318634
IPI00413492.3	831	CAST	Tax_Id=9606 calpastatin isoform b	R.S*ESELIDELSEDFDR.S	0.88	0.99	0.98	2830000	3156710
IPI00413492.3	831	CAST	Tax_Id=9606 calpastatin isoform b	K.SLTPAVPVES*KPDKPSGK.S	1.07	0.99	0.98	1450000	1318634
IPI00413492.3	831	CAST	Tax_Id=9606 calpastatin isoform b	K.EGITGPPADSSKPIGPDDAIDALSSDFTCGS*PTAAGK.K	1.17	0.9	0.81	89200000	58400000
IPI00024871.1	865	CBFB	Tax_Id=9606 core-binding factor, beta subunit isoform 1	R.RQQDPS*PGSNLGGGDDLK.L	1.05	0.99	0.98	2970000	2306541
IPI00024871.1	865	CBFB	Tax_Id=9606 core-binding factor, beta subunit isoform 1	R.RQQDPSPGS*NLGGGDDLK.L	1.05	0.99	0.98	2966378	2306541
IPI00027269.1	867	CBL	Tax_Id=9606 E3 ubiquitin-protein ligase CBL	R.EFVSISS*PAHVAT.-	1	1	1	5102764	5102764
IPI00290429.7	79872	CBLL1	Tax_Id=9606 Hypothetical protein HAKAI	-.MDHT*DNELQGT*NSSGSLGGLDVRRRIPIK.L	0.85	0.5	0.25	14200000	17900000
IPI00297579.3	11335	CBX3	Tax_Id=9606 Chromobox protein homolog 3	R.LTWHS*CPEDEAQ.-	1	1	1	8700000	8701326
IPI00024662.1	23468	CBX5	Tax_Id=9606 Chromobox protein homolog 5	K.RKS*NFSNSADDIK.S	0.82	0.93	0.86	635000	633280
IPI00024662.1	23468	CBX5	Tax_Id=9606 Chromobox protein homolog 5	K.RKSNFS*NSADDIK.S	1.11	0.96	0.92	2974098	2898049
IPI00294926.5	23466	CBX6	Tax_Id=9606 Chromobox protein homolog 6	K.LLPETVSPS*APSWR.E	0.88	0.76	0.58	11200000	9811692
IPI00307659.2	57332	CBX8	Tax_Id=9606 Chromobox protein homolog 8	R.ILGDPEEESWSPS*LTNLEK.V	0.57	0.9	0.81	5908542	7191793
IPI00307659.2	57332	CBX8	Tax_Id=9606 Chromobox protein homolog 8	R.ILGDPEEESWS*PSLTNLEK.V	0.57	0.9	0.81	5910000	7191793
IPI00307659.2	57332	CBX8	Tax_Id=9606 Chromobox protein homolog 8	R.RQDSDLVQCGVTSPSS*AEATGK.L	0.97	0.96	0.92	2290000	2646623
IPI00307659.2	57332	CBX8	Tax_Id=9606 Chromobox protein homolog 8	R.RQDSDLVQCGVT*SPSSAEATGK.L	0.97	1	1	18500000	22700000
IPI00307659.2	57332	CBX8	Tax_Id=9606 Chromobox protein homolog 8	R.RQDSDLVQCGVTS*PSSAEATGK.L	0.97	1	1	18500000	22700000
IPI00307659.2	57332	CBX8	Tax_Id=9606 Chromobox protein homolog 8	R.RQDSDLVQCGVTSPS*SAEATGK.L	0.97	0.96	0.92	2293609	2646623
IPI00307659.2	57332	CBX8	Tax_Id=9606 Chromobox protein homolog 8	R.RQDS*DLVQCGVTSPSSAEATGK.L	1.34	0.99	0.98	3497551	2710573
IPI00022269.1	25776	CBY1	Tax_Id=9606 Protein Chibby	K.SAS*LSNLHSLDR.S	1.09	0.98	0.96	4630000	4710911
IPI00302647.4	54862	CC2D1A	Tax_Id=9606 Putative NFkB activating protein	K.GPAST*PTYS*PAPTQPAPR.I	1.08	0.86	0.74	2554715	2281639
IPI00217357.2	55749	CCAR1	Tax_Id=9606 Cell division cycle and apoptosis regulator protein 1	K.EIST*PTHWSK.L	1.12	1	1	36700000	31900000
IPI00061178.1	56267	CCBL2	Tax_Id=9606 RNA binding motif protein, X-linked-like 1	R.DYGHS*SSRDDYPSR.G	0.93	0.99	0.98	15700000	16300000
IPI00061178.1	56267	CCBL2	Tax_Id=9606 RNA binding motif protein, X-linked-like 1	K.DS*YSSRDYPSSR.D	0.96	0.99	0.98	736000	728028
IPI00061178.1	56267	CCBL2	Tax_Id=9606 RNA binding motif protein, X-linked-like 1	R.GFAFVTFES*PADAK.D	0.97	0.99	0.98	16700000	17000000
IPI00061178.1	56267	CCBL2	Tax_Id=9606 RNA binding motif protein, X-linked-like 1	R.DYGHSSS*RDDYPSR.G	1.02	0.96	0.92	798240	772263
IPI00061178.1	56267	CCBL2	Tax_Id=9606 RNA binding motif protein, X-linked-like 1	K.VEQATKPS*FER.G	1.07	0.98	0.96	8830000	7104694
IPI00059169.2	92922	CCDC102A	Tax_Id=9606 Hypothetical protein MGC10992	K.GSLLTILGSPS*PER.M	0.7	0.65	0.42	4410000	5108468
IPI00175146.4	196441	CCDC131	Tax_Id=9606 hypothetical protein LOC196441	R.RIST*SDILSEK.K	0.6	1	1	59700000	99600000
IPI00175146.4	196441	CCDC131	Tax_Id=9606 hypothetical protein LOC196441	R.RISTS*DILSEK.K	0.6	1	1	7190000	12000000
IPI00175146.4	196441	CCDC131	Tax_Id=9606 hypothetical protein LOC196441	R.RIS*TSDILSEK.K	0.64	0.98	0.96	41000000	52600000
IPI00175146.4	196441	CCDC131	Tax_Id=9606 hypothetical protein LOC196441	R.S*FLESNYFTKPNLK.H	0.68	1	1	17100000	24600000
IPI00175146.4	196441	CCDC131	Tax_Id=9606 hypothetical protein LOC196441	K.TSSSSPANS*DVEIDGIGR.I	1.08	0.97	0.94	5464178	4311104
IPI00175146.4	196441	CCDC131	Tax_Id=9606 hypothetical protein LOC196441	R.S*KSSDPDLRR.S	1.13	0.99	0.98	697996	553893
IPI00175146.4	196441	CCDC131	Tax_Id=9606 hypothetical protein LOC196441	R.KPISDNSFS*SDEEQSTGPIK.Y	1.16	1	1	15900000	13900000
IPI00175146.4	196441	CCDC131	Tax_Id=9606 hypothetical protein LOC196441	R.KPISDNS*FSSDEEQSTGPIK.Y	1.16	1	1	15900000	13900000
IPI00175146.4	196441	CCDC131	Tax_Id=9606 hypothetical protein LOC196441	R.KPISDNSFSS*DEEQSTGPIK.Y	1.16	1	1	15900000	13900000
IPI00175146.4	196441	CCDC131	Tax_Id=9606 hypothetical protein LOC196441	R.KPISDNSFS*S*DEEQSTGPIK.Y	1.23	0.98	0.96	7010000	6156439
IPI00175146.4	196441	CCDC131	Tax_Id=9606 hypothetical protein LOC196441	K.T*SSSSPANS*DVEIDGIGR.I	1.26	0.93	0.86	6881424	3798250
IPI00175146.4	196441	CCDC131	Tax_Id=9606 hypothetical protein LOC196441	K.TSSSS*PANS*DVEIDGIGR.I	1.26	0.93	0.86	6880000	3798250
IPI00043565.3	91603	CCDC16	Tax_Id=9606 Coiled-coil domain-containing protein 16	K.EEENADS*DDEGELQDLLSQDWR.V	1.14	0.98	0.96	12800000	10900000
IPI00043565.3	91603	CCDC16	Tax_Id=9606 Coiled-coil domain-containing protein 16	K.KEEENADS*DDEGELQDLLSQDWR.V	1.19	0.98	0.96	7510000	5870449
IPI00550977.1	64793	CCDC21	Tax_Id=9606 Splice Isoform 1 of Coiled-coil domain-containing protein 21	K.YPTEGISHVTS*PSSDVIQK.G	0.87	0.99	0.98	7125608	7905596
IPI00030274.4	84081	CCDC55	Tax_Id=9606 hypothetical protein LOC84081 isoform 1	K.PSVFGNDS*DDDDETSVSESLQR.E	1.19	1	1	22400000	20000000
IPI00000634.1	8030	CCDC6	Tax_Id=9606 Coiled-coil domain-containing protein 6	K.LDQPVSAPPS*PR.D	0.57	1	1	49800000	78600000
IPI00000634.1	8030	CCDC6	Tax_Id=9606 Coiled-coil domain-containing protein 6	K.LDQPVS*APPS*PR.D	0.57	1	1	19000000	32600000
IPI00000634.1	8030	CCDC6	Tax_Id=9606 Coiled-coil domain-containing protein 6	R.DISMEIDS*PENMMR.H	0.94	0.97	0.94	11400000	11000000
IPI00000634.1	8030	CCDC6	Tax_Id=9606 Coiled-coil domain-containing protein 6	K.SGGIVIS*PFRLEELTNR.L	0.98	0.99	0.98	9240000	8773851
IPI00000634.1	8030	CCDC6	Tax_Id=9606 Coiled-coil domain-containing protein 6	K.SGGIVIS*PFR.L	0.99	0.98	0.96	5962104	5136515
IPI00000634.1	8030	CCDC6	Tax_Id=9606 Coiled-coil domain-containing protein 6	R.TVSS*PIPYTPSPSSSR.P	1.06	0.98	0.96	41100000	43000000
IPI00000634.1	8030	CCDC6	Tax_Id=9606 Coiled-coil domain-containing protein 6	R.TVS*SPIPYTPSPSSSR.P	1.06	0.98	0.96	41100000	43000000
IPI00012199.1	79080	CCDC86	Tax_Id=9606 Hypothetical protein FLJ22321	R.QPEYSPES*PR.C	1.36	0.99	0.98	3105938	2676563
IPI00412260.2	79080	CCDC86	Tax_Id=9606 17 kDa protein	R.LGGLRPES*PESLTS*VSR.T	0.81	0.74	0.55	2700000	3769668
IPI00412260.2	79080	CCDC86	Tax_Id=9606 17 kDa protein	R.ALVEFESNPEETREPGS*PPS*VQR.A	1.18	0.96	0.92	15400000	10300000
IPI00412260.2	79080	CCDC86	Tax_Id=9606 17 kDa protein	R.ALVEFESNPEETREPGS*PPSVQR.A	1.19	1	1	562000000	469000000
IPI00412260.2	79080	CCDC86	Tax_Id=9606 17 kDa protein	R.LQQGAGLESPQGQPEPGAAS*PQR.Q	1.2	1	1	337000000	281000000
IPI00412260.2	79080	CCDC86	Tax_Id=9606 17 kDa protein	R.LQQGAGLES*PQGQPEPGAAS*PQR.Q	1.21	1	1	34900000	28600000
IPI00412260.2	79080	CCDC86	Tax_Id=9606 17 kDa protein	R.LGGLRPESPESLT*SVSR.T	1.22	1	1	1190000000	964000000
IPI00412260.2	79080	CCDC86	Tax_Id=9606 17 kDa protein	R.LGGLRPES*PESLTSVSR.T	1.22	1	1	1190000000	964000000
IPI00412260.2	79080	CCDC86	Tax_Id=9606 17 kDa protein	R.AGLGS*PERPPK.T	1.22	1	1	229000000	184000000
IPI00412260.2	79080	CCDC86	Tax_Id=9606 17 kDa protein	R.LGGLRPESPES*LTSVSR.T	1.23	1	1	1040000000	844000000
IPI00412260.2	79080	CCDC86	Tax_Id=9606 17 kDa protein	R.LGGLRPESPESLTS*VSR.T	1.37	0.98	0.96	2461371	2571162
IPI00654603.3	55704	CCDC88A	Tax_Id=9606 Hook-related protein 1	K.TGS*PGSEVVTLQQFLEESNK.L	0.98	0.98	0.96	9242126	9269950
IPI00177642.8	26093	CCDC9	Tax_Id=9606 Coiled-coil domain-containing protein 9	K.EGAASPAPETPQPT*SPETS*PK.E	0.78	0.97	0.94	1703703	1684797
IPI00177642.8	26093	CCDC9	Tax_Id=9606 Coiled-coil domain-containing protein 9	R.TTHLAGALS*PGEAWPFESV.-	1	1	1	16200000	16200000
IPI00177642.8	26093	CCDC9	Tax_Id=9606 Coiled-coil domain-containing protein 9	K.EGAASPAPETPQPTS*PETSPK.E	1.08	0.94	0.88	6000000	5536569
IPI00604494.1	80212	CCDC92	Tax_Id=9606 Limkain beta 2 variant (Fragment)	K.SLS*APLHPEFEEVYR.F	1.02	0.97	0.94	3477327	2833554
IPI00604494.1	80212	CCDC92	Tax_Id=9606 Limkain beta 2 variant (Fragment)	K.S*LSAPLHPEFEEVYR.F	1.02	0.97	0.94	3477327	2833554
IPI00619952.3	83605	CCM2	Tax_Id=9606 cerebral cavernous malformation 2 isoform 1	K.TISES*ELSASATELLQDYMLTLR.T	0.88	0.94	0.88	3893896	3785029
IPI00619952.3	83605	CCM2	Tax_Id=9606 cerebral cavernous malformation 2 isoform 1	R.GIITDS*FGR.H	1.15	0.99	0.98	17500000	15000000
IPI00216040.1	898	CCNE1	Tax_Id=9606 Splice Isoform E1S of G1/S-specific cyclin-E1	R.GS*PLPVLSWANR.E	0.9	0.96	0.92	4760000	5320149
IPI00431127.2	8812	CCNK	Tax_Id=9606 Splice Isoform 1 of Cyclin-K	K.KPSPQPS*SPR.Q	0.95	0.93	0.86	870866	986930
IPI00431127.2	8812	CCNK	Tax_Id=9606 Splice Isoform 1 of Cyclin-K	K.ENS*SPSVTSANLDHTKPCWYWDK.K	1.09	0.99	0.98	13500000	11400000
IPI00431127.2	8812	CCNK	Tax_Id=9606 Splice Isoform 1 of Cyclin-K	K.RAVVVS*PKEENK.A	1.14	1	1	105000000	91800000
IPI00431127.2	8812	CCNK	Tax_Id=9606 Splice Isoform 1 of Cyclin-K	R.AVVVS*PKEENK.A	1.14	1	1	4237250	3719759
IPI00654682.1	57018	CCNL1	Tax_Id=9606 Splice Isoform 1 of Cyclin-L1	K.AEEKS*PISINVK.T	1.23	1	1	41300000	32900000
IPI00654682.1	57018	CCNL1	Tax_Id=9606 Splice Isoform 1 of Cyclin-L1	R.LS*PTPSMQDGLDLPSETDLR.I	1.24	0.97	0.94	10600000	8711095
IPI00654682.1	57018	CCNL1	Tax_Id=9606 Splice Isoform 1 of Cyclin-L1	K.GLNPDGTPALSTLGGFS*PASKPS*SPR.E	1.36	1	1	35800000	25600000
IPI00654682.1	57018	CCNL1	Tax_Id=9606 Splice Isoform 1 of Cyclin-L1	K.GLNPDGTPALSTLGGFSPAS*KPS*SPR.E	1.36	1	1	35800000	25600000
IPI00654682.1	57018	CCNL1	Tax_Id=9606 Splice Isoform 1 of Cyclin-L1	K.GLNPDGTPALSTLGGFS*PAS*KPSSPR.E	1.36	1	1	29900000	21700000
IPI00654682.1	57018	CCNL1	Tax_Id=9606 Splice Isoform 1 of Cyclin-L1	K.GLNPDGTPALSTLGGFSPASKPS*S*PR.E	1.37	0.97	0.94	5769692	4528024
IPI00654682.1	57018	CCNL1	Tax_Id=9606 Splice Isoform 1 of Cyclin-L1	K.GLNPDGTPALSTLGGFS*PASKPSS*PR.E	1.42	0.99	0.98	6484673	4435695
IPI00066458.1	81669	CCNL2	Tax_Id=9606 Splice Isoform 1 of Cyclin-L2	K.GSKPS*PLSVK.N	1.14	1	1	8874400	7499598
IPI00066458.1	81669	CCNL2	Tax_Id=9606 Splice Isoform 1 of Cyclin-L2	R.GLLPGGTQVLDGTSGFS*PAPK.L	1.21	1	1	53800000	46700000
IPI00217564.1	905	CCNT2	Tax_Id=9606 Splice Isoform A of Cyclin-T2	K.QGQSQAASSSSVTS*PIK.M	0.82	0.81	0.66	4330000	4191013
IPI00217564.1	905	CCNT2	Tax_Id=9606 Splice Isoform A of Cyclin-T2	K.QGQSQAASSSSVT*SPIK.M	0.9	0.9	0.81	4892560	4644059
IPI00217564.1	905	CCNT2	Tax_Id=9606 Splice Isoform A of Cyclin-T2	R.S*PVGLSSDGISSSSSSSR.K	1.05	0.98	0.96	7870000	8219906
IPI00465457.4	219771	CCNY	Tax_Id=9606 Splice Isoform 1 of Cyclin fold protein 1	R.LES*YRPDTDLSR.E	0.68	0.98	0.96	8591734	12800000
IPI00465457.4	219771	CCNY	Tax_Id=9606 Splice Isoform 1 of Cyclin fold protein 1	K.YSS*CSTIFLDDSTVSQPNLK.Y	1.26	0.97	0.94	17900000	17900000
IPI00185371.4	151195	CCNYL1	Tax_Id=9606 CDNA FLJ40432 fis, clone TESTI2039227	K.KYS*SCSTIFLDDSTVSQPNLR.T	1	0.96	0.92	3380000	3752054
IPI00185371.4	151195	CCNYL1	Tax_Id=9606 CDNA FLJ40432 fis, clone TESTI2039227	K.KYSS*CSTIFLDDSTVSQPNLR.T	1	0.96	0.92	3380818	3752054
IPI00185371.4	151195	CCNYL1	Tax_Id=9606 CDNA FLJ40432 fis, clone TESTI2039227	R.SFS*ADNFIGIQR.S	1.11	1	1	35500000	32300000
IPI00185371.4	151195	CCNYL1	Tax_Id=9606 CDNA FLJ40432 fis, clone TESTI2039227	K.YSS*CSTIFLDDSTVSQPNLR.T	1.13	0.99	0.98	39100000	34100000
IPI00185371.4	151195	CCNYL1	Tax_Id=9606 CDNA FLJ40432 fis, clone TESTI2039227	K.YSSCS*TIFLDDSTVSQPNLR.T	1.13	0.99	0.98	39100000	34100000
IPI00552072.1	10574	CCT7	Tax_Id=9606 chaperonin containing TCP1, subunit 7 isoform b	R.T*IPGKQQLLIGAYAKALEIIPRQLCDNAGFDAT*NILNK.L	1.23	0.79	0.62	2590000	1882739
IPI00412771.1	23607	CD2AP	Tax_Id=9606 CD2-associated protein	K.ELEVTDDGETHEAQDDSETVLAGPTS*PIPSLGNVSETASGSVTQPK.K	0.74	0.98	0.96	19700000	26400000
IPI00412771.1	23607	CD2AP	Tax_Id=9606 CD2-associated protein	K.ANTTAFLT*PLEIK.A	1.01	0.9	0.81	4947170	2665601
IPI00412771.1	23607	CD2AP	Tax_Id=9606 CD2-associated protein	K.DTCYS*PKPSVYLSTPSSAS*K.A	1.32	0.97	0.94	33100000	21800000
IPI00412771.1	23607	CD2AP	Tax_Id=9606 CD2-associated protein	K.DTCYS*PKPSVYLSTPSSASK.A	0.45	0.99	0.98	5563966	11200000
IPI00006103.1	10421	CD2BP2	Tax_Id=9606 CD2 antigen cytoplasmic tail-binding protein 2	R.KGPGQPS*SPQR.L	1.29	0.99	0.98	3070000	2407908
IPI00006103.1	10421	CD2BP2	Tax_Id=9606 CD2 antigen cytoplasmic tail-binding protein 2	R.KGPGQPSS*PQR.L	1.29	0.99	0.98	3070890	2407908
IPI00645816.1	10849	CD3EAP	Tax_Id=9606 Splice Isoform 1 of RNA polymerase I-associated factor PAF49	R.FCAFGGNPPVT*GPR.S	0.98	0.92	0.85	1460000	1757683
IPI00645816.1	10849	CD3EAP	Tax_Id=9606 Splice Isoform 1 of RNA polymerase I-associated factor PAF49	K.QEQINTEPLEDTVLS*PTK.K	0.99	0.99	0.98	32400000	32300000
IPI00645816.1	10849	CD3EAP	Tax_Id=9606 Splice Isoform 1 of RNA polymerase I-associated factor PAF49	R.SALAPNLLTS*GKK.K	1.2	1	1	14700000	12200000
IPI00645816.1	10849	CD3EAP	Tax_Id=9606 Splice Isoform 1 of RNA polymerase I-associated factor PAF49	R.SALAPNLLTS*GK.K	1.22	0.99	0.98	10500000	8754830
IPI00376312.1	8881	CDC16	Tax_Id=9606 Splice Isoform 2 of Cell division cycle protein 16 homolog	K.NIIS*PPWDFR.E	0.81	0.95	0.9	9999676	11700000
IPI00026689.4	983	CDC2	Tax_Id=9606 Hypothetical protein DKFZp686L20222	K.IGEGTY*GVVYK.G	0.96	0.99	0.98	76200000	81800000
IPI00026689.4	983	CDC2	Tax_Id=9606 Hypothetical protein DKFZp686L20222	K.IGEGT*Y*GVVYK.G	0.96	1	1	13600000	12000000
IPI00026689.4	983	CDC2	Tax_Id=9606 Hypothetical protein DKFZp686L20222	K.IGEGT*Y*GVVYK.G	0.96	1	1	13600000	12000000
IPI00026689.4	983	CDC2	Tax_Id=9606 Hypothetical protein DKFZp686L20222	K.IGEGT*YGVVYK.G	1.03	0.95	0.9	78300000	70200000
IPI00026689.4	983	CDC2	Tax_Id=9606 Hypothetical protein DKFZp686L20222	R.VYT*HEVVTLWYR.S	1.07	1	1	33800000	33300000
IPI00026689.4	983	CDC2	Tax_Id=9606 Hypothetical protein DKFZp686L20222	R.VY*THEVVTLWYR.S	1.16	1	1	21700000	23400000
IPI00329526.3	991	CDC20	Tax_Id=9606 Cell division cycle protein 20 homolog	K.EAAGPAPS*PMR.A	1.19	0.96	0.92	677263	497003
IPI00329526.3	991	CDC20	Tax_Id=9606 Cell division cycle protein 20 homolog	K.VQTTPS*KPGGDR.Y	1.47	0.99	0.98	725000	562258
IPI00005822.1	8697	CDC23	Tax_Id=9606 Splice Isoform 1 of Cell division cycle protein 23 homolog	R.RVS*PLNLSSVTP.-	0.92	0.94	0.88	10300000	9458570
IPI00294575.7	996	CDC27	Tax_Id=9606 Cell division cycle protein 27 homolog	K.GGITQPNINDS*LEITK.L	0.93	0.97	0.94	11400000	6960021
IPI00071188.1	984	CDC2L1	Tax_Id=9606 Splice Isoform SV10 of PITSLRE serine/threonine-protein kinase CDC2L1	R.EY*GSPLKAYT*PVVVTLWYR.A	0.62	0.75	0.56	1860000	1858366
IPI00071188.1	984	CDC2L1	Tax_Id=9606 Splice Isoform SV10 of PITSLRE serine/threonine-protein kinase CDC2L1	R.EYGS*PLKAYT*PVVVTLWYR.A	0.95	0.78	0.61	3040000	2997068
IPI00071188.1	984	CDC2L1	Tax_Id=9606 Splice Isoform SV10 of PITSLRE serine/threonine-protein kinase CDC2L1	R.DLLSDLQDIS*DSERK.T	1.13	0.97	0.94	5760000	5079944
IPI00071188.1	984	CDC2L1	Tax_Id=9606 Splice Isoform SV10 of PITSLRE serine/threonine-protein kinase CDC2L1	K.AYT*PVVVTLWYR.A	1.13	1	1	140000000	122000000
IPI00071188.1	984	CDC2L1	Tax_Id=9606 Splice Isoform SV10 of PITSLRE serine/threonine-protein kinase CDC2L1	R.GTSPRPPEGGLGYS*QLGDDDLK.E	1.15	0.99	0.98	35000000	30400000
IPI00071188.1	984	CDC2L1	Tax_Id=9606 Splice Isoform SV10 of PITSLRE serine/threonine-protein kinase CDC2L1	R.GT*SPRPPEGGLGYSQLGDDDLK.E	1.15	0.99	0.98	35000000	30400000
IPI00071188.1	984	CDC2L1	Tax_Id=9606 Splice Isoform SV10 of PITSLRE serine/threonine-protein kinase CDC2L1	R.MEITIRNS*PYR.R	1.2	0.99	0.98	26200000	22200000
IPI00071188.1	984	CDC2L1	Tax_Id=9606 Splice Isoform SV10 of PITSLRE serine/threonine-protein kinase CDC2L1	R.GTS*PRPPEGGLGYSQLGDDDLK.E	1.21	0.95	0.9	20100000	18000000
IPI00071188.1	984	CDC2L1	Tax_Id=9606 Splice Isoform SV10 of PITSLRE serine/threonine-protein kinase CDC2L1	R.DLLSDLQDIS*DSER.K	1.28	0.99	0.98	101000000	71300000
IPI00099746.3	728642	CDC2L2	Tax_Id=9606 Splice Isoform SV6 of PITSLRE serine/threonine-protein kinase CDC2L2	K.AYT*PVVVTQWYR.A	1.06	0.98	0.96	15400000	14300000
IPI00456970.1	8621	CDC2L5	Tax_Id=9606 Splice Isoform 1 of Cell division cycle 2-like protein kinase 5	K.QTDPS*TPQQESSKPLGGIQPSSQTIQPK.V	0.79	0.55	0.3	8500000	3705274
IPI00456970.1	8621	CDC2L5	Tax_Id=9606 Splice Isoform 1 of Cell division cycle 2-like protein kinase 5	K.QTDPST*PQQESSKPLGGIQPSSQTIQPK.V	0.79	0.55	0.3	8500000	3705274
IPI00456970.1	8621	CDC2L5	Tax_Id=9606 Splice Isoform 1 of Cell division cycle 2-like protein kinase 5	R.CLLADLPLPPELPGGDDLSKS*PEEK.K	0.83	0.68	0.46	8914682	7540974
IPI00456970.1	8621	CDC2L5	Tax_Id=9606 Splice Isoform 1 of Cell division cycle 2-like protein kinase 5	R.ILELT*PEPDRPR.I	0.99	0.96	0.92	28900000	25800000
IPI00456970.1	8621	CDC2L5	Tax_Id=9606 Splice Isoform 1 of Cell division cycle 2-like protein kinase 5	R.LYSSEESRPYT*NK.V	1.12	0.99	0.98	33200000	25400000
IPI00456970.1	8621	CDC2L5	Tax_Id=9606 Splice Isoform 1 of Cell division cycle 2-like protein kinase 5	K.TKPLT*PSIGAK.E	1.16	0.99	0.98	2817445	2420920
IPI00456970.1	8621	CDC2L5	Tax_Id=9606 Splice Isoform 1 of Cell division cycle 2-like protein kinase 5	R.CLLADLPLPPELPGGDDLS*KSPEEK.K	1.17	0.87	0.76	26300000	16800000
IPI00456970.1	8621	CDC2L5	Tax_Id=9606 Splice Isoform 1 of Cell division cycle 2-like protein kinase 5	K.IEHAPS*PSSGGTLK.N	1.39	0.99	0.98	8503816	6646655
IPI00456970.1	8621	CDC2L5	Tax_Id=9606 Splice Isoform 1 of Cell division cycle 2-like protein kinase 5	R.KDLSLGLDDSRTNT*PQGVLPSSQLK.S	1.58	0.97	0.94	2830000	1804655
IPI00456970.1	8621	CDC2L5	Tax_Id=9606 Splice Isoform 1 of Cell division cycle 2-like protein kinase 5	R.KDLSLGLDDS*RTNTPQGVLPSSQLK.S	1.58	0.97	0.94	2830000	1804655
IPI00645857.2	51362	CDC40	Tax_Id=9606 CDC40 protein	K.S*PSSKPSLAVAVDSAPEVAVKEDLETGVHLDPAVK.E	1.12	0.99	0.98	12300000	10900000
IPI00645857.2	51362	CDC40	Tax_Id=9606 CDC40 protein	K.SPS*SKPSLAVAVDSAPEVAVK.E	1.14	1	1	62900000	54900000
IPI00645857.2	51362	CDC40	Tax_Id=9606 CDC40 protein	K.S*PSSKPSLAVAVDSAPEVAVK.E	1.14	1	1	62900000	54900000
IPI00645857.2	51362	CDC40	Tax_Id=9606 CDC40 protein	K.SPSS*KPSLAVAVDSAPEVAVK.E	1.14	1	1	62900000	54900000
IPI00220243.1	11135	CDC42EP1	Tax_Id=9606 Splice Isoform 2 of Cdc42 effector protein 1	K.LSFDS*SPTSSTDGHSSYGLDSGFCTISR.L	0.87	0.96	0.92	16400000	17100000
IPI00220243.1	11135	CDC42EP1	Tax_Id=9606 Splice Isoform 2 of Cdc42 effector protein 1	K.NAIS*LPQLNQAAYDSLVVGK.L	1.05	0.99	0.98	24700000	24100000
IPI00220243.1	11135	CDC42EP1	Tax_Id=9606 Splice Isoform 2 of Cdc42 effector protein 1	R.RSDS*LLSFR.L	1.08	0.99	0.98	2810000	2541642
IPI00220243.1	11135	CDC42EP1	Tax_Id=9606 Splice Isoform 2 of Cdc42 effector protein 1	R.RSDSLLS*FR.L	1.1	0.98	0.96	2230000	1983670
IPI00220243.1	11135	CDC42EP1	Tax_Id=9606 Splice Isoform 2 of Cdc42 effector protein 1	K.LS*PVGWVSSSQGK.R	1.35	0.9	0.81	9220000	5752788
IPI00220243.1	11135	CDC42EP1	Tax_Id=9606 Splice Isoform 2 of Cdc42 effector protein 1	R.MAS*PPAPSPAPPAIS*PIIK.N	1.58	0.96	0.92	15400000	11400000
IPI00015894.1	23580	CDC42EP4	Tax_Id=9606 Cdc42 effector protein 4	R.NGAAGPHS*PDPLLDEQAFGDLTDLPVVPK.A	0.25	0.96	0.92	2603142	7729872
IPI00465294.2	988	CDC5L	Tax_Id=9606 Cell division cycle 5-like protein	K.GGLNT*PLHESDFSGVTPQR.Q	0.94	0.95	0.9	2970572	2618747
IPI00465294.2	988	CDC5L	Tax_Id=9606 Cell division cycle 5-like protein	K.LVLPAPQIS*DAELQEVVK.V	0.95	0.98	0.96	6850000	6903448
IPI00465294.2	988	CDC5L	Tax_Id=9606 Cell division cycle 5-like protein	K.GGLNTPLHESDFSGVT*PQR.Q	1.25	0.96	0.92	3807451	3006134
IPI00014575.1	990	CDC6	Tax_Id=9606 Cell division control protein 6 homolog	R.LVFDNQLTIKS*PSK.R	1.36	0.99	0.98	9276299	6450977
IPI00465387.1	157313	CDCA2	Tax_Id=9606 Hypothetical protein DKFZp686P1573	R.VASDSPKPALT*LQQGQEFSAGGQNAENLCQFFK.I	0.75	0.99	0.98	4603705	6206999
IPI00465387.1	157313	CDCA2	Tax_Id=9606 Hypothetical protein DKFZp686P1573	R.VASDS*PKPALTLQQGQEFSAGGQNAENLCQFFK.I	0.75	0.99	0.98	4600000	6206999
IPI00465387.1	157313	CDCA2	Tax_Id=9606 Hypothetical protein DKFZp686P1573	R.VAS*DSPKPALTLQQGQEFSAGGQNAENLCQFFK.I	0.76	0.97	0.94	2630000	3455719
IPI00465387.1	157313	CDCA2	Tax_Id=9606 Hypothetical protein DKFZp686P1573	K.GSSDAVS*PDTFTAEVSSDAVPDVR.S	0.96	0.95	0.9	20000000	18100000
IPI00465387.1	157313	CDCA2	Tax_Id=9606 Hypothetical protein DKFZp686P1573	R.TICTFDSSGFESMS*PIKETVSSR.Q	1.04	0.99	0.98	9191318	8339895
IPI00465387.1	157313	CDCA2	Tax_Id=9606 Hypothetical protein DKFZp686P1573	R.TICTFDSSGFES*MSPIKETVSSR.Q	1.04	0.99	0.98	9190000	8339895
IPI00465387.1	157313	CDCA2	Tax_Id=9606 Hypothetical protein DKFZp686P1573	R.TICTFDSSGFESMS*PIK.E	1.13	0.95	0.9	5194915	5285041
IPI00465387.1	157313	CDCA2	Tax_Id=9606 Hypothetical protein DKFZp686P1573	R.TICTFDSSGFES*MSPIK.E	1.13	0.95	0.9	5194915	5285041
IPI00465387.1	157313	CDCA2	Tax_Id=9606 Hypothetical protein DKFZp686P1573	R.KS*PLAQDSPSQGSPALYR.N	1.27	0.9	0.81	909000	1547927
IPI00465387.1	157313	CDCA2	Tax_Id=9606 Hypothetical protein DKFZp686P1573	R.VTFGEDLSPEVFDES*LPANTPLRK.G	1.4	0.92	0.85	5510000	4361777
IPI00010428.3	83461	CDCA3	Tax_Id=9606 C8	R.SPS*AGILRT*PIQVESSPQPGLPAGEQLEGLK.H	0.69	0.9	0.81	1500000	1678403
IPI00010428.3	83461	CDCA3	Tax_Id=9606 C8	R.S*PS*AGILRTPIQVESSPQPGLPAGEQLEGLK.H	0.69	0.9	0.81	1500033	1678403
IPI00010428.3	83461	CDCA3	Tax_Id=9606 C8	R.S*PSAGILRT*PIQVESSPQPGLPAGEQLEGLK.H	0.71	0.92	0.85	2148411	2043456
IPI00010428.3	83461	CDCA3	Tax_Id=9606 C8	R.S*PLTILQDDNS*PGTLTLR.Q	0.94	0.85	0.72	6520000	5619942
IPI00010428.3	83461	CDCA3	Tax_Id=9606 C8	R.SPSAGILRT*PIQVESS*PQPGLPAGEQLEGLK.H	1.12	0.94	0.88	2169074	1583137
IPI00010428.3	83461	CDCA3	Tax_Id=9606 C8	K.HAQDSDPRSPT*LGIAR.T	1.16	0.94	0.88	792000	714887
IPI00061989.3	113130	CDCA5	Tax_Id=9606 Sororin	K.THS*VPATPTSTPVPNPEAESSSK.E	0.55	0.94	0.88	5600000	7720658
IPI00061989.3	113130	CDCA5	Tax_Id=9606 Sororin	R.KS*GSELPSILPEIWPK.T	0.58	0.86	0.74	3578655	6421587
IPI00061989.3	113130	CDCA5	Tax_Id=9606 Sororin	K.SGS*ELPSILPEIWPK.T	0.58	0.98	0.96	28400000	49400000
IPI00061989.3	113130	CDCA5	Tax_Id=9606 Sororin	K.PWAPDMTLPGIS*PPPEK.Q	0.84	0.92	0.85	5240000	5852534
IPI00061989.3	113130	CDCA5	Tax_Id=9606 Sororin	R.LETLGSAST*STPGRR.S	1.15	0.98	0.96	5700000	5047711
IPI00061989.3	113130	CDCA5	Tax_Id=9606 Sororin	R.LETLGSASTST*PGRR.S	1.28	0.96	0.92	1000000	1043198
IPI00061989.3	113130	CDCA5	Tax_Id=9606 Sororin	K.THSVPAT*PTSTPVPNPEAESSSK.E	0.25	0.97	0.94	2802071	11400000
IPI00061989.3	113130	CDCA5	Tax_Id=9606 Sororin	R.IVAHAVEVPAVQS*PR.R	0.42	0.99	0.98	16100000	39000000
IPI00657791.1	55536	CDCA7L	Tax_Id=9606 Transcription factor RAM2 splice variant c	K.EVADIFNAPS*DDEEFVGFR.D	1	1	1	53200000	51600000
IPI00303099.2	55143	CDCA8	Tax_Id=9606 cell division cycle associated 8	R.IYNISGNGS*PLADSK.E	1.04	1	1	43700000	41600000
IPI00031681.1	1017	CDK2	Tax_Id=9606 Cell division protein kinase 2	K.IGEGTY*GVVYK.A	0.96	0.99	0.98	76200000	81800000
IPI00031681.1	1017	CDK2	Tax_Id=9606 Cell division protein kinase 2	K.IGEGT*Y*GVVYK.A	0.96	1	1	13600000	12000000
IPI00031681.1	1017	CDK2	Tax_Id=9606 Cell division protein kinase 2	K.IGEGT*Y*GVVYK.A	0.96	1	1	13600000	12000000
IPI00031681.1	1017	CDK2	Tax_Id=9606 Cell division protein kinase 2	R.TY*THEVVTLWYR.A	1.02	1	1	23000000	22800000
IPI00031681.1	1017	CDK2	Tax_Id=9606 Cell division protein kinase 2	K.IGEGT*YGVVYK.A	1.03	0.95	0.9	78300000	70200000
IPI00031681.1	1017	CDK2	Tax_Id=9606 Cell division protein kinase 2	R.T*YTHEVVTLWYR.A	1.03	0.99	0.98	18100000	17700000
IPI00031681.1	1017	CDK2	Tax_Id=9606 Cell division protein kinase 2	R.TYT*HEVVTLWYR.A	1.03	0.99	0.98	18100000	17700000
IPI00000685.1	1022	CDK7	Tax_Id=9606 Cell division protein kinase 7	R.AYT*HQVVTR.W	1.07	1	1	28500000	26600000
IPI00552413.2	1025	CDK9	Tax_Id=9606 Splice Isoform 2 of Cell division protein kinase 9	R.KGS*QITQQSTNQSR.N	1.21	1	1	324000	274791
IPI00443485.2	54901	CDKAL1	Tax_Id=9606 CDNA FLJ46705 fis, clone TRACH3015346	K.NPLIEIISINTGCLNACTY*CK.T	0.86	0.29	0.08	4460000	3155007
IPI00746301.1	6792	CDKL5	Tax_Id=9606 116 kDa protein	R.SNS*KDIQNLSVGLPR.A	0.58	0.79	0.62	2530000	3815064
IPI00746301.1	6792	CDKL5	Tax_Id=9606 116 kDa protein	K.DLTNNNIPHLLS*PK.E	0.62	0.99	0.98	4950000	7579925
IPI00746301.1	6792	CDKL5	Tax_Id=9606 116 kDa protein	R.ADEGLPANESFLNGNLAGASLS*PLHTK.T	0.43	0.98	0.96	6090000	12400000
IPI00009862.4	1039	CDR2	Tax_Id=9606 Cerebellar degeneration-related protein 2	R.SSS*ETILSSLAGSDIVK.G	0.76	1	1	12600000	16600000
IPI00395950.1	30850	CDR2L	Tax_Id=9606 Paraneoplastic antigen	R.T*IHTFPCLK.E	0.81	0.85	0.72	701222	1630457
IPI00395950.1	30850	CDR2L	Tax_Id=9606 Paraneoplastic antigen	R.TIHT*FPCLK.E	0.83	0.94	0.88	871633	1046942
IPI00096899.6	81620	CDT1	Tax_Id=9606 DNA replication factor Cdt1	R.LRLS*VDEVSSPSTPEAPDIPACPSPGQK.I	0.44	0.96	0.92	1686059	3288352
IPI00014197.1	55573	CDV3	Tax_Id=9606 Hypothetical protein	R.KT*PQGPPEIYSDTQFPSLQSTAK.H	0.98	0.98	0.96	3520139	2877923
IPI00010388.1	1059	CENPB	Tax_Id=9606 Major centromere autoantigen B	R.TPAAPAS*PAAVPSEGSGGSTTGWR.A	1	1	1	19900000	19700000
IPI00304885.1	1060	CENPC1	Tax_Id=9606 Centromere protein C 1	K.DENIHTSHIT*QDEFQR.N	0.71	0.72	0.52	2000000	4236559
IPI00304885.1	1060	CENPC1	Tax_Id=9606 Centromere protein C 1	K.DENIHTS*HITQDEFQR.N	0.71	0.72	0.52	2000922	4236559
IPI00304885.1	1060	CENPC1	Tax_Id=9606 Centromere protein C 1	R.S*WITIPR.K	0.95	0.95	0.9	4966124	4512762
IPI00304885.1	1060	CENPC1	Tax_Id=9606 Centromere protein C 1	K.IKDTCIQSPS*KECQK.S	1.09	0.99	0.98	2503985	2173862
IPI00304885.1	1060	CENPC1	Tax_Id=9606 Centromere protein C 1	K.IKDTCIQS*PSKECQK.S	1.09	0.99	0.98	2503985	2173862
IPI00304885.1	1060	CENPC1	Tax_Id=9606 Centromere protein C 1	K.ILATDVSSKNTPDS*KK.I	1.12	1	1	4279963	3803748
IPI00304885.1	1060	CENPC1	Tax_Id=9606 Centromere protein C 1	K.SEES*PVYSNSSVR.N	1.16	0.96	0.92	2490000	2567830
IPI00304885.1	1060	CENPC1	Tax_Id=9606 Centromere protein C 1	K.ILATDVSSKNT*PDSKK.I	1.17	0.98	0.96	930000	746499
IPI00304885.1	1060	CENPC1	Tax_Id=9606 Centromere protein C 1	K.ILATDVSSKNT*PDSK.K	1.23	1	1	13400000	10900000
IPI00304885.1	1060	CENPC1	Tax_Id=9606 Centromere protein C 1	K.LVLPSNT*PNVR.R	1.28	0.96	0.92	1918206	1737528
IPI00027157.1	1063	CENPF	Tax_Id=9606 CENP-F kinetochore protein	K.IFTTPLT*PSQYYSGSK.Y	0.72	0.78	0.61	5630000	7335930
IPI00027157.1	1063	CENPF	Tax_Id=9606 CENP-F kinetochore protein	K.VAQRS*PVDSGTILR.E	1.1	0.99	0.98	5375581	5452772
IPI00027157.1	1063	CENPF	Tax_Id=9606 CENP-F kinetochore protein	K.LALS*PLSLGK.E	1.29	0.97	0.94	4760000	3898777
IPI00645096.1	55839	CENPN	Tax_Id=9606 41 kDa protein	R.S*LGLDINMDSR.I	0.96	0.97	0.94	6540593	6012256
IPI00645096.1	55839	CENPN	Tax_Id=9606 41 kDa protein	K.SGLNGS*ILAER.E	1.25	0.98	0.96	3969024	3447903
IPI00465368.3	80152	CENPT	Tax_Id=9606 C16orf56 protein	R.AAS*PESASSTPESLQAR.R	1.15	0.75	0.56	3528372	7579470
IPI00465368.3	80152	CENPT	Tax_Id=9606 C16orf56 protein	R.ALLETAS*PR.K	1.17	0.95	0.9	1500000	1432166
IPI00014264.5	23527	CENTB2	Tax_Id=9606 Centaurin-beta 2	K.YSISLS*PPEQQKK.F	0.75	0.83	0.69	3590000	3597014
IPI00441964.1	116985	CENTD2	Tax_Id=9606 FLJ00357 protein (Fragment)	R.ARLS*SAYLLGVPGSEQPDR.A	1.14	1	1	6129933	5314667
IPI00441964.1	116985	CENTD2	Tax_Id=9606 FLJ00357 protein (Fragment)	R.ARLSS*AYLLGVPGSEQPDR.A	1.21	0.99	0.98	4450000	3985531
IPI00639996.2	116985	CENTD2	Tax_Id=9606 centaurin delta 2 isoform c	R.LFPEFDDS*DYDEVPEEGPGAPAR.V	0.96	0.99	0.98	59700000	60300000
IPI00639996.2	116985	CENTD2	Tax_Id=9606 centaurin delta 2 isoform c	R.ARLSSAY*LLGVPGSEQPDR.A	1.06	0.96	0.92	586000	598113
IPI00456244.2	116987	CENTG2	Tax_Id=9606 Splice Isoform 2 of Centaurin-gamma 2	K.TNGLSKDMSSLHISPNSDTGLGDSVCSSPSISSTTS*PK.L	0.34	1	1	92500000	239000000
IPI00477477.3	9859	CEP170	Tax_Id=9606 KARP-1-binding protein	R.SES*LDPDSSMDTTLILK.D	0.92	0.96	0.92	27300000	35300000
IPI00477477.3	9859	CEP170	Tax_Id=9606 KARP-1-binding protein	R.S*ESLDPDSSMDTTLILK.D	0.92	0.96	0.92	27300000	35300000
IPI00477477.3	9859	CEP170	Tax_Id=9606 KARP-1-binding protein	R.DNSISPES*DVDTASTISLVTGETER.K	0.98	0.93	0.86	10600000	14100000
IPI00477477.3	9859	CEP170	Tax_Id=9606 KARP-1-binding protein	R.DNS*ISPESDVDTASTISLVTGETER.K	0.98	0.93	0.86	10600000	14100000
IPI00477477.3	9859	CEP170	Tax_Id=9606 KARP-1-binding protein	K.SIKS*DVPVYLK.R	1.3	0.98	0.96	4440000	3327486
IPI00643356.1	9859	CEP170	Tax_Id=9606 KARP-1-binding protein	R.DNSIS*PES*DVDTASTISLVTGETER.K	0.69	0.82	0.67	5677131	8007128
IPI00643356.1	9859	CEP170	Tax_Id=9606 KARP-1-binding protein	K.QKS*EEPSVSIPFLQTALLR.S	1.09	0.93	0.86	2787089	2665754
IPI00456708.3	55125	CEP192	Tax_Id=9606 hypothetical protein LOC55125 isoform 1	K.SGLSCQVGSATSHPVSCQEPIDEDQRIS*PK.D	0.77	0.97	0.94	1680000	2256247
IPI00101532.5	55165	CEP55	Tax_Id=9606 Splice Isoform 1 of Protein C10orf3	K.VAASPKS*PTAALNESLVECPK.C	0.24	0.95	0.9	1720000	4056944
IPI00101532.5	55165	CEP55	Tax_Id=9606 Splice Isoform 1 of Protein C10orf3	K.SPT*AALNESLVECPK.C	0.34	0.99	0.98	20600000	44800000
IPI00101532.5	55165	CEP55	Tax_Id=9606 Splice Isoform 1 of Protein C10orf3	K.S*PTAALNESLVECPK.C	0.34	0.99	0.98	20600000	44800000
IPI00101532.5	55165	CEP55	Tax_Id=9606 Splice Isoform 1 of Protein C10orf3	K.VAAS*PKSPTAALNESLVECPK.C	0.35	0.99	0.98	4200000	11000000
IPI00465040.3	55722	CEP72	Tax_Id=9606 Centrosomal protein of 72 kDa	R.HLLS*PQLVQYQCGDSGK.Q	0.92	0.99	0.98	6863940	7246971
IPI00023177.3	10036	CHAF1A	Tax_Id=9606 chromatin assembly factor 1, subunit A	R.S*PSTTYLHTPTPSEDAAIPSK.S	0.9	1	1	53200000	58700000
IPI00023177.3	10036	CHAF1A	Tax_Id=9606 chromatin assembly factor 1, subunit A	R.SPS*TTYLHTPTPSEDAAIPSK.S	0.92	1	1	29400000	32500000
IPI00023177.3	10036	CHAF1A	Tax_Id=9606 chromatin assembly factor 1, subunit A	R.SPSTT*YLHTPTPSEDAAIPSK.S	0.92	1	1	29400000	32500000
IPI00023177.3	10036	CHAF1A	Tax_Id=9606 chromatin assembly factor 1, subunit A	K.S*PDLEASLDTLENNCHVGSDIDFRPK.L	1.01	1	1	77400000	75100000
IPI00023177.3	10036	CHAF1A	Tax_Id=9606 chromatin assembly factor 1, subunit A	K.QHSSTS*PFPTSTPLR.R	1.11	0.94	0.88	4110000	3917036
IPI00023177.3	10036	CHAF1A	Tax_Id=9606 chromatin assembly factor 1, subunit A	K.EDSGSVPSTGPSQGT*PISLK.R	1.12	0.97	0.94	3100000	2538781
IPI00011857.1	8208	CHAF1B	Tax_Id=9606 Chromatin assembly factor 1 subunit B	R.PVVET*GVELMS*LPYR.L	0.84	0.8	0.64	4360000	3243017
IPI00011857.1	8208	CHAF1B	Tax_Id=9606 Chromatin assembly factor 1 subunit B	K.TDTPPSSVPTSVISTPSTEEIQSETPGDAQGS*PPELK.R	1.11	0.99	0.98	47100000	44000000
IPI00011857.1	8208	CHAF1B	Tax_Id=9606 Chromatin assembly factor 1 subunit B	R.GSS*PGPRPVEGTPASR.T	1.15	1	1	58500000	50800000
IPI00011857.1	8208	CHAF1B	Tax_Id=9606 Chromatin assembly factor 1 subunit B	R.DPPSITPAVKS*PLPGPSEEK.T	0.39	0.88	0.77	4110000	10700000
IPI00015833.1	54927	CHCHD3	Tax_Id=9606 Coiled-coil-helix-coiled-coil-helix domain-containing protein 3	R.YS*GAYGASVSDEELK.R	1.17	0.99	0.98	5805959	5997957
IPI00015833.1	54927	CHCHD3	Tax_Id=9606 Coiled-coil-helix-coiled-coil-helix domain-containing protein 3	R.Y*SGAYGASVSDEELK.R	1.17	0.99	0.98	5805959	5997957
IPI00411592.2	1107	CHD3	Tax_Id=9606 Splice Isoform 2 of Chromodomain helicase-DNA-binding protein 3	K.GGSYVFQSDEGPEPEAEES*DLDSGSVHSASGRPDGPVR.T	0.84	0.93	0.86	4720675	5637370
IPI00411592.2	1107	CHD3	Tax_Id=9606 Splice Isoform 2 of Chromodomain helicase-DNA-binding protein 3	K.METEADAPS*PAPS*LGER.L	0.9	0.96	0.92	3346920	3373439
IPI00411592.2	1107	CHD3	Tax_Id=9606 Splice Isoform 2 of Chromodomain helicase-DNA-binding protein 3	K.TSPTT*PEASATNS*PCTSKPATPAPSEK.G	1.24	1	1	12500000	10200000
IPI00411592.2	1107	CHD3	Tax_Id=9606 Splice Isoform 2 of Chromodomain helicase-DNA-binding protein 3	K.ELQGDGPPSS*PTNDPTVK.Y	1.35	0.93	0.86	4695830	4137653
IPI00455210.1	1108	CHD4	Tax_Id=9606 Splice Isoform 2 of Chromodomain helicase-DNA-binding protein 4	K.MSQPGS*PSPKTPT*PSTPGDTQPNTPAPVPPAEDGIK.I	0.7	1	1	20500000	30900000
IPI00455210.1	1108	CHD4	Tax_Id=9606 Splice Isoform 2 of Chromodomain helicase-DNA-binding protein 4	K.MSQPGSPSPKTPT*PS*TPGDTQPNTPAPVPPAEDGIK.I	0.72	0.99	0.98	3469361	5354503
IPI00455210.1	1108	CHD4	Tax_Id=9606 Splice Isoform 2 of Chromodomain helicase-DNA-binding protein 4	K.STAPETAIECTQAPAPAS*EDEKVVVEPPEGEEKVEK.A	0.96	0.92	0.85	10600000	7326340
IPI00455210.1	1108	CHD4	Tax_Id=9606 Splice Isoform 2 of Chromodomain helicase-DNA-binding protein 4	K.TPTPST*PGDTQPNTPAPVPPAEDGIK.I	1	0.97	0.94	7157995	7186989
IPI00455210.1	1108	CHD4	Tax_Id=9606 Splice Isoform 2 of Chromodomain helicase-DNA-binding protein 4	K.TPTPS*TPGDTQPNTPAPVPPAEDGIK.I	1	0.97	0.94	7157995	7186989
IPI00455210.1	1108	CHD4	Tax_Id=9606 Splice Isoform 2 of Chromodomain helicase-DNA-binding protein 4	R.EIIKQEES*VDPDYWEK.L	1.01	0.91	0.83	14500000	11900000
IPI00455210.1	1108	CHD4	Tax_Id=9606 Splice Isoform 2 of Chromodomain helicase-DNA-binding protein 4	K.TPTPST*PGDTQPNT*PAPVPPAEDGIK.I	1.01	0.99	0.98	41900000	43300000
IPI00455210.1	1108	CHD4	Tax_Id=9606 Splice Isoform 2 of Chromodomain helicase-DNA-binding protein 4	K.TPTPSTPGDTQPNT*PAPVPPAEDGIK.I	1.06	0.99	0.98	25700000	23300000
IPI00455210.1	1108	CHD4	Tax_Id=9606 Splice Isoform 2 of Chromodomain helicase-DNA-binding protein 4	K.STAPETAIECTQAPAPAS*EDEKVVVEPPEGEEK.V	1.12	0.99	0.98	32200000	27100000
IPI00455210.1	1108	CHD4	Tax_Id=9606 Splice Isoform 2 of Chromodomain helicase-DNA-binding protein 4	K.STAPETAIECTQAPAPAS*EDEK.V	1.14	0.99	0.98	5568209	4486491
IPI00472901.2	55636	CHD7	Tax_Id=9606 chromodomain helicase DNA binding protein 7	K.RTS*LSAEDAEVTK.A	0.57	0.96	0.92	1588586	1872211
IPI00472901.2	55636	CHD7	Tax_Id=9606 chromodomain helicase DNA binding protein 7	K.RTSLS*AEDAEVTK.A	0.57	0.96	0.92	1588586	1872211
IPI00472901.2	55636	CHD7	Tax_Id=9606 chromodomain helicase DNA binding protein 7	R.TPFKDEIDEFANS*PSEDKEESMEIHATGK.H	0.79	0.56	0.31	39500000	28400000
IPI00719073.1	57680	CHD8	Tax_Id=9606 Splice Isoform 2 of Chromodomain-helicase-DNA-binding protein 8	R.APGYPSS*PVTTASGTTLR.L	0.83	1	1	55800000	64800000
IPI00719073.1	57680	CHD8	Tax_Id=9606 Splice Isoform 2 of Chromodomain-helicase-DNA-binding protein 8	K.S*PEETATQVPSLESLTLK.L	0.99	0.76	0.58	3420000	3746068
IPI00719073.1	57680	CHD8	Tax_Id=9606 Splice Isoform 2 of Chromodomain-helicase-DNA-binding protein 8	R.TAS*PLPLRPDAPVEKS*PEETATQVPSLESLTLK.L	1.08	0.99	0.98	6961322	6459546
IPI00719073.1	57680	CHD8	Tax_Id=9606 Splice Isoform 2 of Chromodomain-helicase-DNA-binding protein 8	R.VS*PSDTTPLVSR.S	1.09	1	1	63700000	59300000
IPI00719073.1	57680	CHD8	Tax_Id=9606 Splice Isoform 2 of Chromodomain-helicase-DNA-binding protein 8	R.T*ASPLPLRPDAPVEKS*PEETATQVPSLESLTLK.L	1.17	0.99	0.98	18200000	15100000
IPI00719073.1	57680	CHD8	Tax_Id=9606 Splice Isoform 2 of Chromodomain-helicase-DNA-binding protein 8	K.VLSASEVAALSS*PASSAPHSGGK.T	1.21	0.94	0.88	1783558	1116858
IPI00719073.1	57680	CHD8	Tax_Id=9606 Splice Isoform 2 of Chromodomain-helicase-DNA-binding protein 8	R.T*ASPLPLRPDAPVEK.S	1.22	1	1	74900000	61400000
IPI00719073.1	57680	CHD8	Tax_Id=9606 Splice Isoform 2 of Chromodomain-helicase-DNA-binding protein 8	R.TAS*PLPLRPDAPVEK.S	1.23	0.99	0.98	25600000	20200000
IPI00643741.2	80205	CHD9	Tax_Id=9606 Splice Isoform 2 of Chromodomain-helicase-DNA-binding protein 9	K.LLDS*PGAATEYSEPSVPTPPGAGVK.E	1.14	0.98	0.96	8335749	7191041
IPI00023664.3	1111	CHEK1	Tax_Id=9606 Serine/threonine-protein kinase Chk1	R.TGLSLWDT*SPSYIDK.L	0.7	0.97	0.94	9442472	14000000
IPI00023664.3	1111	CHEK1	Tax_Id=9606 Serine/threonine-protein kinase Chk1	K.HIQSNLDFS*PVNSASSEENVK.Y	0.79	0.98	0.96	4761220	5795184
IPI00023664.3	1111	CHEK1	Tax_Id=9606 Serine/threonine-protein kinase Chk1	R.VTS*GGVSESPSGFSK.H	0.14	0.99	0.98	2370000	7363900
IPI00414657.4	63922	CHTF18	Tax_Id=9606 CTF18, chromosome transmission fidelity factor 18 homolog	R.VENSPQVDGS*PPGLEGLLGGIGEK.G	1.01	0.99	0.98	20100000	20400000
IPI00414657.4	63922	CHTF18	Tax_Id=9606 CTF18, chromosome transmission fidelity factor 18 homolog	R.GGGQLDLLGVSLAS*LKK.Q	1.05	0.98	0.96	3080000	2870824
IPI00414657.4	63922	CHTF18	Tax_Id=9606 CTF18, chromosome transmission fidelity factor 18 homolog	R.GGGQLDLLGVS*LASLKK.Q	1.05	0.98	0.96	3080000	2870824
IPI00387130.1	57019	CIAPIN1	Tax_Id=9606 Splice Isoform 1 of Anamorsin	K.KS*SPSVKPAVDPAAAK.L	1.02	0.98	0.96	1058534	968170
IPI00045360.1	23152	CIC	Tax_Id=9606 Protein capicua homolog	R.VPGGS*PLGVSLVYSDK.K	0.54	0.93	0.86	4350000	7768240
IPI00045360.1	23152	CIC	Tax_Id=9606 Protein capicua homolog	R.TQS*LSALPK.E	0.98	0.9	0.81	4480411	4111290
IPI00045360.1	23152	CIC	Tax_Id=9606 Protein capicua homolog	R.RTQS*LSALPK.E	1.07	1	1	8720000	8263071
IPI00045360.1	23152	CIC	Tax_Id=9606 Protein capicua homolog	R.FAELPEFRPEEVLPS*PTLQSLATS*PR.A	1.11	1	1	75400000	68800000
IPI00045360.1	23152	CIC	Tax_Id=9606 Protein capicua homolog	K.AQSVS*PVQAPPPGGSAQLLPGK.V	1.25	0.95	0.9	3460000	2432081
IPI00045360.1	23152	CIC	Tax_Id=9606 Protein capicua homolog	R.FAELPEFRPEEVLPS*PT*LQSLATSPR.A	1.26	0.97	0.94	3208100	2735104
IPI00045360.1	23152	CIC	Tax_Id=9606 Protein capicua homolog	R.FAELPEFRPEEVLPS*PTLQSLAT*SPR.A	1.26	0.97	0.94	3210000	2735104
IPI00045360.1	23152	CIC	Tax_Id=9606 Protein capicua homolog	R.SMSET*GTAAAPGVSSELLSVAAQTLLSSDTK.A	1.55	1	1	23200000	15800000
IPI00045360.1	23152	CIC	Tax_Id=9606 Protein capicua homolog	R.S*MSETGTAAAPGVSSELLSVAAQTLLSSDTK.A	1.55	1	1	23200000	15800000
IPI00045360.1	23152	CIC	Tax_Id=9606 Protein capicua homolog	R.SMS*ETGTAAAPGVSSELLSVAAQTLLSSDTK.A	1.55	1	1	23200000	15800000
IPI00396279.2	23332	CLASP1	Tax_Id=9606 CLIP-associating protein 1	R.VLSTS*TDLEAAVADALK.K	0.86	0.98	0.96	16200000	18600000
IPI00396279.2	23332	CLASP1	Tax_Id=9606 CLIP-associating protein 1	R.SRS*DIDVNAAASAK.S	0.89	0.97	0.94	5350000	5521267
IPI00396279.2	23332	CLASP1	Tax_Id=9606 CLIP-associating protein 1	K.VSSSSGTTPFSSAAALPPGSYAS*LGR.I	0.93	0.99	0.98	43800000	43900000
IPI00396279.2	23332	CLASP1	Tax_Id=9606 CLIP-associating protein 1	K.NSSNTSVGS*PSNTIGR.T	0.95	0.98	0.96	2097219	2049839
IPI00396279.2	23332	CLASP1	Tax_Id=9606 CLIP-associating protein 1	K.NSSNTSVGS*PSNTIGRT*PSR.H	1.07	0.98	0.96	3178995	3133497
IPI00396279.2	23332	CLASP1	Tax_Id=9606 CLIP-associating protein 1	K.NSSNT*SVGSPSNTIGRT*PSR.H	1.07	0.98	0.96	3178995	3133497
IPI00396279.2	23332	CLASP1	Tax_Id=9606 CLIP-associating protein 1	R.RQSS*GSATNVASTPDNR.G	0.44	0.99	0.98	729000	1503547
IPI00168165.2	23122	CLASP2	Tax_Id=9606 CDNA FLJ34132 fis, clone FCBBF3010586, weakly similar to Microtubule associated-protein orbit.	R.DYNPYNYSDSIS*PFNK.S	0.5	0.98	0.96	14400000	29800000
IPI00168165.2	23122	CLASP2	Tax_Id=9606 CDNA FLJ34132 fis, clone FCBBF3010586, weakly similar to Microtubule associated-protein orbit.	R.SRS*DIDVNAAAGAK.A	0.72	0.97	0.94	1430000	1550450
IPI00168165.2	23122	CLASP2	Tax_Id=9606 CDNA FLJ34132 fis, clone FCBBF3010586, weakly similar to Microtubule associated-protein orbit.	R.VLNTGS*DVEEAVADALK.K	0.77	1	1	39700000	49600000
IPI00168165.2	23122	CLASP2	Tax_Id=9606 CDNA FLJ34132 fis, clone FCBBF3010586, weakly similar to Microtubule associated-protein orbit.	R.S*RSDIDVNAAAGAK.A	0.9	1	1	10800000	11700000
IPI00168165.2	23122	CLASP2	Tax_Id=9606 CDNA FLJ34132 fis, clone FCBBF3010586, weakly similar to Microtubule associated-protein orbit.	K.DKS*FDDEESVDGNRPSSAASAFK.V	0.93	1	1	6780000	7204754
IPI00103756.1	23155	CLCC1	Tax_Id=9606 Mid-1-related chloride channel 4	R.FQTGNKS*PEVLR.A	1.18	1	1	8414451	7344522
IPI00397519.3	9685	CLINT1	Tax_Id=9606 Splice Isoform 2 of Epsin-4	K.TIDLGAAAHYTGDKAS*PDQNASTHT*PQSSVK.T	1.07	0.99	0.98	7790000	7735126
IPI00397519.3	9685	CLINT1	Tax_Id=9606 Splice Isoform 2 of Epsin-4	K.TIDLGAAAHYTGDKAS*PDQNASTHTPQSSVK.T	1.09	0.98	0.96	13200000	11800000
IPI00397519.3	9685	CLINT1	Tax_Id=9606 Splice Isoform 2 of Epsin-4	K.TIDLGAAAHYT*GDKASPDQNASTHTPQSSVK.T	1.11	0.98	0.96	10200000	9679591
IPI00397519.3	9685	CLINT1	Tax_Id=9606 Splice Isoform 2 of Epsin-4	K.ASPDQNASTHT*PQSSVK.T	1.13	0.97	0.94	490969	423278
IPI00217113.1	6249	CLIP1	Tax_Id=9606 Splice Isoform Short of Restin	K.DAELEKLRNEVTVLRGENAS*AK.S	0.58	0.2	0.04	23200000	2671899
IPI00217113.1	6249	CLIP1	Tax_Id=9606 Splice Isoform Short of Restin	K.TASESISNLSEAGS*IK.K	0.92	0.97	0.94	4231864	4112079
IPI00217113.1	6249	CLIP1	Tax_Id=9606 Splice Isoform Short of Restin	K.IGFPST*TPAK.A	0.98	0.8	0.64	1510000	1712355
IPI00246616.2	7461	CLIP2	Tax_Id=9606 Splice Isoform 2 of Cytoplasmic linker protein 2	R.IGFPSTS*PAK.A	1.33	0.97	0.94	4995549	5403451
IPI00246616.2	7461	CLIP2	Tax_Id=9606 Splice Isoform 2 of Cytoplasmic linker protein 2	R.IGFPST*SPAK.A	1.33	0.97	0.94	5000000	5403451
IPI00004795.1	1207	CLNS1A	Tax_Id=9606 Methylosome subunit pICln	K.FEEESKEPVADEEEEDS*DDDVEPITEFR.F	0.85	0.89	0.79	5872997	6841193
IPI00186968.3	63967	CLSPN	Tax_Id=9606 Claspin	K.FT*SQDASTPASSELNK.Q	0.71	0.84	0.71	5890000	3956541
IPI00186968.3	63967	CLSPN	Tax_Id=9606 Claspin	K.FTS*QDASTPASSELNK.Q	0.71	0.84	0.71	5890000	3956541
IPI00186968.3	63967	CLSPN	Tax_Id=9606 Claspin	K.LSEPSLPIEDSQDLYNAS*PEPK.T	0.85	0.98	0.96	26600000	33100000
IPI00186968.3	63967	CLSPN	Tax_Id=9606 Claspin	R.NFVFHTLS*PVK.A	0.93	0.98	0.96	1919222	2118989
IPI00186968.3	63967	CLSPN	Tax_Id=9606 Claspin	K.NQEDDVEQPFNDSGCLLVDKDLFETGLEDENNS*PLEDEESLESIR.A	0.97	0.99	0.98	7536512	8302089
IPI00186968.3	63967	CLSPN	Tax_Id=9606 Claspin	R.SPS*PGLFR.A	1	0.98	0.96	4001880	3748622
IPI00186968.3	63967	CLSPN	Tax_Id=9606 Claspin	K.TTYDS*AEEENKENLYAGK.N	1.04	0.99	0.98	4280000	4394470
IPI00186968.3	63967	CLSPN	Tax_Id=9606 Claspin	K.DLFETGLEDENNS*PLEDEESLESIR.A	1.23	0.92	0.85	4755373	4280423
IPI00216682.5	1266	CNN3	Tax_Id=9606 Calponin-3	K.YCAAPTEPVIHNGSQGTGTNGS*EISDSDYQAEYPDEYHGEYQDDYPR.D	0.71	0.93	0.86	20300000	23000000
IPI00216682.5	1266	CNN3	Tax_Id=9606 Calponin-3	K.YCAAPTEPVIHNGSQGTGTNGSEISDSDY*QAEYPDEYHGEYQDDYPR.D	0.71	0.93	0.86	20300000	23000000
IPI00386115.2	26505	CNNM3	Tax_Id=9606 cyclin M3 isoform 2	R.PGVPVEGS*PGRNPGV.-	1.28	0.98	0.96	3840000	2768389
IPI00384529.4	23242	COBL	Tax_Id=9606 Hypothetical protein DKFZp547K059	R.LQADPKPIS*PQQK.S	0.62	0.99	0.98	3240000	5049961
IPI00384529.4	23242	COBL	Tax_Id=9606 Hypothetical protein DKFZp547K059	K.IDELGNLVS*PHATGIR.I	0.67	0.97	0.94	13900000	18600000
IPI00384529.4	23242	COBL	Tax_Id=9606 Hypothetical protein DKFZp547K059	R.FS*TGTLSNTADAR.Q	0.99	0.98	0.96	9830000	5096368
IPI00384529.4	23242	COBL	Tax_Id=9606 Hypothetical protein DKFZp547K059	R.FST*GTLSNTADAR.Q	0.99	0.98	0.96	9830000	5096368
IPI00006442.1	8161	COIL	Tax_Id=9606 Coilin	K.LLELTSSYS*PDVSDYK.E	0.96	0.99	0.98	17400000	18500000
IPI00006442.1	8161	COIL	Tax_Id=9606 Coilin	R.NS*SEKLPTELSK.E	1.18	0.99	0.98	11900000	9691819
IPI00006442.1	8161	COIL	Tax_Id=9606 Coilin	K.LGFSLT*PSK.G	1.21	0.99	0.98	4920000	4624795
IPI00657692.1	10087	COL4A3BP	Tax_Id=9606 Goodpasture antigen-binding protein	R.SS*SMSSIDLVSASDDVHR.F	0.83	0.97	0.94	4088063	4672920
IPI00477611.1	1289	COL5A1	Tax_Id=9606 184 kDa protein	K.GES*GPSGAAGPPGPK.G	1.08	0.93	0.86	345964	397266
IPI00646493.1	1314	COPA	Tax_Id=9606 COPA protein	K.NLS*PGAVESDVR.G	1.05	0.93	0.86	5880883	7331384
IPI00220219.5	9276	COPB2	Tax_Id=9606 Coatomer subunit beta'	R.STAQQELDGKPASPT*PVIVASHTANKEEK.S	1.04	0.99	0.98	10400000	10100000
IPI00220219.5	9276	COPB2	Tax_Id=9606 Coatomer subunit beta'	R.STAQQELDGKPAS*PTPVIVASHTANKEEK.S	1.04	0.99	0.98	10400000	10100000
IPI00220219.5	9276	COPB2	Tax_Id=9606 Coatomer subunit beta'	R.STAQQELDGKPASPT*PVIVASHTANK.E	1.08	1	1	6144343	5856242
IPI00220219.5	9276	COPB2	Tax_Id=9606 Coatomer subunit beta'	R.STAQQELDGKPAS*PTPVIVASHTANK.E	1.08	1	1	6140000	5856242
IPI00163230.5	10980	COPS6	Tax_Id=9606 COP9 signalosome complex subunit 6	K.TDFYDQCNDVGLMAYLGT*ITKTCNTMNQFVNK.F	0.81	0.79	0.62	17800000	13600000
IPI00642725.1	11151	CORO1A	Tax_Id=9606 40 kDa protein	R.RRAAPEAS*GTPSSDAVSR.L	0.26	0.92	0.85	6499192	27800000
IPI00550308.1	8904	CPNE1	Tax_Id=9606 RNA-binding protein 12	R.S*PHEAGFCVYLK.G	0.92	0.99	0.98	17200000	18500000
IPI00026219.4	29894	CPSF1	Tax_Id=9606 Cleavage and polyadenylation specificity factor, 160 kDa subunit	R.SGPEAEGLGSETSPTVDDEEEMLYGDSGSLFS*PSKEEAR.R	0.98	0.85	0.72	19200000	20200000
IPI00009137.1	10898	CPSF4	Tax_Id=9606 Splice Isoform 1 of Cleavage and polyadenylation specificity factor, 30 kDa subunit	R.SSS*LIQLTSQNSSPNQQR.T	1.29	0.96	0.92	7521781	5723830
IPI00030654.1	11052	CPSF6	Tax_Id=9606 Splice Isoform 2 of Cleavage and polyadenylation specificity factor 6	R.T*PLSEAEFEEIMNR.N	0.78	0.86	0.74	13700000	9902337
IPI00030654.1	11052	CPSF6	Tax_Id=9606 Splice Isoform 2 of Cleavage and polyadenylation specificity factor 6	R.EMDTART*PLSEAEFEEIMNR.N	0.95	1	1	18200000	19000000
IPI00030654.1	11052	CPSF6	Tax_Id=9606 Splice Isoform 2 of Cleavage and polyadenylation specificity factor 6	R.EMDT*ARTPLSEAEFEEIMNR.N	1.03	0.99	0.98	22400000	21800000
IPI00607796.1	57585	CRAMP1L	Tax_Id=9606 OTTHUMP00000045527 (Fragment)	K.TSDIFGS*PVTATSR.L	1.07	1	1	26100000	26600000
IPI00440514.1	64764	CREB3L2	Tax_Id=9606 CREB3L2 protein	K.LEPHEVDQFLNFS*PK.E	0.6	0.63	0.4	3693585	4707114
IPI00440514.1	64764	CREB3L2	Tax_Id=9606 CREB3L2 protein	K.SVSMEVEPS*PTSPAPLIQAEHSYSLCEEPR.A	1.01	0.98	0.96	102000000	114000000
IPI00216396.2	1390	CREM	Tax_Id=9606 cAMP responsive element modulator isoform f	R.APTAALPQGVVMAAS*PGSLHS*PQQLAEEATR.K	1.02	0.19	0.04	13500000	4738702
IPI00216396.2	1390	CREM	Tax_Id=9606 cAMP responsive element modulator isoform f	R.APTAALPQGVVMAAS*PGS*LHSPQQLAEEATR.K	1.05	0.56	0.31	7907167	4610640
IPI00021175.1	51755	CRKRS	Tax_Id=9606 Cell division cycle 2-related protein kinase 7	K.GS*PVFLPR.K	0.93	0.96	0.92	7490000	6630257
IPI00021175.1	51755	CRKRS	Tax_Id=9606 Cell division cycle 2-related protein kinase 7	R.DSKPIALKEEIVT*PK.E	1	0.98	0.96	3835950	3598246
IPI00021175.1	51755	CRKRS	Tax_Id=9606 Cell division cycle 2-related protein kinase 7	R.DS*KPIALKEEIVTPK.E	1.07	0.99	0.98	15000000	13700000
IPI00021175.1	51755	CRKRS	Tax_Id=9606 Cell division cycle 2-related protein kinase 7	K.NSS*PAPPQPAPGK.V	1.11	0.99	0.98	1650000	1639456
IPI00021175.1	51755	CRKRS	Tax_Id=9606 Cell division cycle 2-related protein kinase 7	K.AIT*PPQQPYK.K	1.12	1	1	22600000	20600000
IPI00021175.1	51755	CRKRS	Tax_Id=9606 Cell division cycle 2-related protein kinase 7	R.LYNSEESRPYT*NK.V	1.16	1	1	49700000	42700000
IPI00021175.1	51755	CRKRS	Tax_Id=9606 Cell division cycle 2-related protein kinase 7	K.ESKGS*PVFLPR.K	1.29	1	1	32900000	26700000
IPI00412329.6	23373	CRTC1	Tax_Id=9606 Splice Isoform 2 of Mucoepidermoid carcinoma translocated protein 1	R.TNSDSALHQS*TMTPTQPESFSSGSQDVHQK.R	0.92	0.99	0.98	6421027	6370752
IPI00412329.6	23373	CRTC1	Tax_Id=9606 Splice Isoform 2 of Mucoepidermoid carcinoma translocated protein 1	R.T*NSDSALHQSTMTPTQPESFSSGSQDVHQK.R	0.92	0.99	0.98	6421027	6370752
IPI00412329.6	23373	CRTC1	Tax_Id=9606 Splice Isoform 2 of Mucoepidermoid carcinoma translocated protein 1	R.TNS*DSALHQSTMTPTQPESFSSGSQDVHQK.R	0.92	0.99	0.98	6421027	6370752
IPI00375907.7	200186	CRTC2	Tax_Id=9606 Hypothetical protein	R.SSHYGGS*LPNVNQIGSGLAEFQSPLHSPLDSSR.S	0.9	0.97	0.94	2730000	3014553
IPI00375907.7	200186	CRTC2	Tax_Id=9606 Hypothetical protein	R.VPLS*PLSLLAGPADAR.R	0.39	0.99	0.98	7490000	20100000
IPI00375907.7	200186	CRTC2	Tax_Id=9606 Hypothetical protein	R.HGSGPNIILTGDSS*PGFSK.E	0.49	0.97	0.94	1800000	3253056
IPI00431698.2	64784	CRTC3	Tax_Id=9606 Transducer of regulated CREB protein 3	R.S*NPSIQATLNK.T	0.61	0.91	0.83	2795696	2243903
IPI00431698.2	64784	CRTC3	Tax_Id=9606 Transducer of regulated CREB protein 3	R.LFSLS*NPSLSTTNLSGPSR.R	0.65	0.73	0.53	4740705	11400000
IPI00431698.2	64784	CRTC3	Tax_Id=9606 Transducer of regulated CREB protein 3	R.QLS*STSPLAPYPTSQMVSSDR.S	0.31	0.93	0.86	2320000	5778050
IPI00219147.4	8531	CSDA	Tax_Id=9606 Splice Isoform 2 of DNA-binding protein A	K.SPVGS*GAPQAAAPAPAAHVAGNPGGDAAPAATGTAAAASLATAAGSEDAEK.K	0.96	0.99	0.98	2200000	2198016
IPI00219147.4	8531	CSDA	Tax_Id=9606 Splice Isoform 2 of DNA-binding protein A	R.PAPAVGEAEDKENQQATSGPNQPS*VR.R	1.26	0.98	0.96	6057890	4690999
IPI00234463.4	1453	CSNK1D	Tax_Id=9606 Splice Isoform 2 of Casein kinase I isoform delta	R.GAPVNIS*SSDLTGR.Q	1.13	0.91	0.83	8050000	8145750
IPI00442073.4	1465	CSRP1	Tax_Id=9606 Cysteine and glycine-rich protein 1	K.GFGFGQGAGALVHS*E.-	1	1	1	62000000	62000000
IPI00396634.2	85379	CTA-221G9.4	Tax_Id=9606 OTTHUMP00000028561	K.SS*PPFWALPPSAPSER.Y	0.7	0.69	0.48	4520000	5967143
IPI00396634.2	85379	CTA-221G9.4	Tax_Id=9606 OTTHUMP00000028561	R.RS*PTVEPSTLPR.E	0.79	0.79	0.62	4130000	2459901
IPI00396634.2	85379	CTA-221G9.4	Tax_Id=9606 OTTHUMP00000028561	R.TFQARPLS*ADLTK.L	1.01	0.98	0.96	3210000	3584140
IPI00396634.2	85379	CTA-221G9.4	Tax_Id=9606 OTTHUMP00000028561	R.LSS*LSSQTEPTSAGDQYDCSR.D	0.05	0.86	0.74	721720	9428469
IPI00401163.5	4253	CTAGE5	Tax_Id=9606 Splice Isoform 5A of Cutaneous T-cell lymphoma-associated antigen 5	R.SFNMPS*LDK.M	1.08	0.98	0.96	7030000	6344220
IPI00401163.5	4253	CTAGE5	Tax_Id=9606 Splice Isoform 5A of Cutaneous T-cell lymphoma-associated antigen 5	R.AFLS*PPTLLEGPLR.L	1.31	1	1	72300000	54800000
IPI00473136.3	1495	CTNNA1	Tax_Id=9606 Splice Isoform 2 of Alpha-1 catenin	R.TPEELDDS*DFETEDFDVR.S	1.19	0.79	0.62	7985420	4558500
IPI00017292.1	1499	CTNNB1	Tax_Id=9606 Splice Isoform 1 of Beta-catenin	K.RLS*VELTSSLFR.T	1.06	0.99	0.98	20100000	18600000
IPI00017292.1	1499	CTNNB1	Tax_Id=9606 Splice Isoform 1 of Beta-catenin	R.RTS*MGGTQQQFVEGVR.M	1.12	0.99	0.98	33400000	26800000
IPI00017292.1	1499	CTNNB1	Tax_Id=9606 Splice Isoform 1 of Beta-catenin	R.T*SMGGTQQQFVEGVR.M	1.17	0.87	0.76	32700000	20000000
IPI00017292.1	1499	CTNNB1	Tax_Id=9606 Splice Isoform 1 of Beta-catenin	R.TS*MGGTQQQFVEGVR.M	1.17	0.87	0.76	32700000	20000000
IPI00472981.3	56259	CTNNBL1	Tax_Id=9606 Splice Isoform 2 of Beta-catenin-like protein 1	K.EYAENIGDGRS*PEFR.E	1.18	0.99	0.98	14500000	11900000
IPI00182540.4	1500	CTNND1	Tax_Id=9606 Splice Isoform 1ABC of Catenin delta-1	R.GSLASLDS*LR.K	0.7	0.74	0.55	1660000	2676008
IPI00182540.4	1500	CTNND1	Tax_Id=9606 Splice Isoform 1ABC of Catenin delta-1	R.HYEDGYPGGSDNYGSLS*R.V	0.77	0.94	0.88	2380000	4379528
IPI00182540.4	1500	CTNND1	Tax_Id=9606 Splice Isoform 1ABC of Catenin delta-1	R.SQSSHSYDDST*LPLIDR.N	0.82	0.98	0.96	9110000	11000000
IPI00182540.4	1500	CTNND1	Tax_Id=9606 Splice Isoform 1ABC of Catenin delta-1	R.GS*LASLDSLR.K	0.83	0.97	0.94	2200034	2776151
IPI00182540.4	1500	CTNND1	Tax_Id=9606 Splice Isoform 1ABC of Catenin delta-1	R.VGGS*SVDLHR.F	0.89	1	1	6630000	7574412
IPI00182540.4	1500	CTNND1	Tax_Id=9606 Splice Isoform 1ABC of Catenin delta-1	R.GS*LASLDSLRK.G	0.93	0.96	0.92	1760000	1677272
IPI00182540.4	1500	CTNND1	Tax_Id=9606 Splice Isoform 1ABC of Catenin delta-1	R.S*MGYDDLDYGMMSDYGTAR.R	0.96	0.96	0.92	9820000	10400000
IPI00182540.4	1500	CTNND1	Tax_Id=9606 Splice Isoform 1ABC of Catenin delta-1	R.HYEDGYPGGSDNYGS*LSR.V	0.99	1	1	68500000	69900000
IPI00182540.4	1500	CTNND1	Tax_Id=9606 Splice Isoform 1ABC of Catenin delta-1	R.HYEDGYPGGSDNY*GSLSR.V	1	1	1	14800000	14700000
IPI00182540.4	1500	CTNND1	Tax_Id=9606 Splice Isoform 1ABC of Catenin delta-1	R.VGGSS*VDLHR.F	1.01	0.98	0.96	330000	380712
IPI00182540.4	1500	CTNND1	Tax_Id=9606 Splice Isoform 1ABC of Catenin delta-1	R.GSLAS*LDSLRK.G	1.1	0.99	0.98	4720000	4385930
IPI00182540.4	1500	CTNND1	Tax_Id=9606 Splice Isoform 1ABC of Catenin delta-1	R.GSLASLDS*LRK.G	1.11	1	1	29300000	25900000
IPI00182540.4	1500	CTNND1	Tax_Id=9606 Splice Isoform 1ABC of Catenin delta-1	R.SQSSHS*YDDSTLPLIDR.N	1.18	0.96	0.92	8120000	7779370
IPI00182540.4	1500	CTNND1	Tax_Id=9606 Splice Isoform 1ABC of Catenin delta-1	R.S*QSSHSYDDSTLPLIDR.N	1.43	0.99	0.98	17700000	17400000
IPI00182540.4	1500	CTNND1	Tax_Id=9606 Splice Isoform 1ABC of Catenin delta-1	R.SQSSHSY*DDSTLPLIDR.N	1.43	0.99	0.98	17700000	17400000
IPI00290142.5	1503	CTPS	Tax_Id=9606 CTP synthase	R.S*GSS*SPDSEITELKFPSINHD.-	0.9	0.95	0.9	5910000	6968476
IPI00290142.5	1503	CTPS	Tax_Id=9606 CTP synthase	R.SGSS*S*PDSEITELKFPSINHD.-	0.9	0.95	0.9	5910000	6968476
IPI00290142.5	1503	CTPS	Tax_Id=9606 CTP synthase	R.SGS*S*SPDSEITELKFPSINHD.-	0.9	0.95	0.9	5910000	6968476
IPI00290142.5	1503	CTPS	Tax_Id=9606 CTP synthase	R.SGSSS*PDSEITELKFPSINHD.-	0.91	0.99	0.98	35500000	37000000
IPI00290142.5	1503	CTPS	Tax_Id=9606 CTP synthase	R.SGSSSPDS*EITELKFPSINHD.-	0.91	0.99	0.98	35500000	37000000
IPI00290142.5	1503	CTPS	Tax_Id=9606 CTP synthase	R.SGSS*SPDSEITELKFPSINHD.-	0.93	1	1	38000000	40800000
IPI00290142.5	1503	CTPS	Tax_Id=9606 CTP synthase	R.SGSSS*PDSEITELK.F	1.1	0.95	0.9	3530000	3157249
IPI00477468.1	9646	CTR9	Tax_Id=9606 SH2 domain-binding protein 1	K.GGEFDEFVNDDT*DDDLPISK.K	1.11	1	1	147000000	131000000
IPI00477468.1	9646	CTR9	Tax_Id=9606 SH2 domain-binding protein 1	K.KGGEFDEFVNDDT*DDDLPISK.K	1.14	1	1	86800000	77500000
IPI00062884.3	2017	CTTN	Tax_Id=9606 cortactin isoform b	R.AKTQT*PPVS*PAPQPTEER.L	0.5	0.99	0.98	3504167	7248206
IPI00062884.3	2017	CTTN	Tax_Id=9606 cortactin isoform b	K.TQT*PPVS*PAPQPTEER.L	0.51	0.98	0.96	258351	489279
IPI00062884.3	2017	CTTN	Tax_Id=9606 cortactin isoform b	R.AKT*QTPPVS*PAPQPTEER.L	0.52	0.98	0.96	733317	1495838
IPI00062884.3	2017	CTTN	Tax_Id=9606 cortactin isoform b	K.T*QTPPVS*PAPQPTEER.L	0.53	0.99	0.98	3790369	6368368
IPI00062884.3	2017	CTTN	Tax_Id=9606 cortactin isoform b	R.LPS*SPVYEDAASFK.A	0.62	0.99	0.98	16500000	26300000
IPI00062884.3	2017	CTTN	Tax_Id=9606 cortactin isoform b	R.LPSS*PVYEDAASFK.A	0.62	0.99	0.98	16500000	26300000
IPI00062884.3	2017	CTTN	Tax_Id=9606 cortactin isoform b	K.TQTPPVSPAPQPTEERLPSSPVY*EDAASFK.A	1.31	0.96	0.92	3283872	2113547
IPI00062884.3	2017	CTTN	Tax_Id=9606 cortactin isoform b	R.AKT*QTPPVSPAPQPTEER.L	1.65	0.99	0.98	2462398	1387791
IPI00062884.3	2017	CTTN	Tax_Id=9606 cortactin isoform b	R.AKTQT*PPVSPAPQPTEER.L	1.65	0.99	0.98	2462398	1387791
IPI00062884.3	2017	CTTN	Tax_Id=9606 cortactin isoform b	K.TQT*PPVSPAPQPTEER.L	1.75	0.99	0.98	4884503	2725963
IPI00062884.3	2017	CTTN	Tax_Id=9606 cortactin isoform b	K.T*QTPPVSPAPQPTEER.L	1.75	0.99	0.98	4884503	2725963
IPI00514311.1	55917	CTTNBP2NL	Tax_Id=9606 CTTNBP2 N-terminal-like protein	K.FQSQADQDQQASGLQS*PPSR.D	0.84	0.98	0.96	6381654	7363779
IPI00514311.1	55917	CTTNBP2NL	Tax_Id=9606 CTTNBP2 N-terminal-like protein	R.DLS*PTLIDNSAAK.Q	0.84	0.99	0.98	12500000	15600000
IPI00419273.4	8451	CUL4A	Tax_Id=9606 cullin 4A isoform 1	R.KGS*FSALVGR.T	1.25	0.99	0.98	4560000	3903655
IPI00480142.1	8450	CUL4B	Tax_Id=9606 Splice Isoform 2 of Cullin-4B	K.MAEESSSSSSSSS*PTAATSQQQQLK.N	0.95	0.99	0.98	807000	873800
IPI00480142.1	8450	CUL4B	Tax_Id=9606 Splice Isoform 2 of Cullin-4B	K.MAEESSSSSSSSSPT*AATSQQQQLK.N	0.95	0.99	0.98	807416	873800
IPI00419894.1	1523	CUTL1	Tax_Id=9606 Splice Isoform 3 of Homeobox protein cut-like 1	R.HSS*VSDSQPCEPPSVGTEY*SQGASPQPQHQLK.K	0.71	0.92	0.85	5890000	6981339
IPI00419894.1	1523	CUTL1	Tax_Id=9606 Splice Isoform 3 of Homeobox protein cut-like 1	R.HSS*VSDSQPCEPPSVGTEYS*QGASPQPQHQLK.K	0.71	0.92	0.85	5890000	6981339
IPI00419894.1	1523	CUTL1	Tax_Id=9606 Splice Isoform 3 of Homeobox protein cut-like 1	R.HSSVS*DSQPCEPPSVGTEYSQGASPQPQHQLK.K	0.87	0.93	0.86	938877	729015
IPI00419894.1	1523	CUTL1	Tax_Id=9606 Splice Isoform 3 of Homeobox protein cut-like 1	R.HS*SVSDSQPCEPPSVGTEY*SQGASPQPQHQLK.K	0.94	1	1	14800000	14700000
IPI00419894.1	1523	CUTL1	Tax_Id=9606 Splice Isoform 3 of Homeobox protein cut-like 1	R.HSS*VSDSQPCEPPSVGTEYSQGAS*PQPQHQLK.K	0.95	0.99	0.98	8000000	8155499
IPI00419894.1	1523	CUTL1	Tax_Id=9606 Splice Isoform 3 of Homeobox protein cut-like 1	R.ELFIEEIQAGSQGQAGASDS*PSAR.S	1	0.89	0.79	14300000	10100000
IPI00419894.1	1523	CUTL1	Tax_Id=9606 Splice Isoform 3 of Homeobox protein cut-like 1	R.AYQQKPYPS*PK.T	1.18	1	1	52400000	45100000
IPI00419894.1	1523	CUTL1	Tax_Id=9606 Splice Isoform 3 of Homeobox protein cut-like 1	K.DSKPPEPSDPPAS*DSQPTT*PLPLSGHSALSIQELVAMSPELDTYGITK.R	0.45	0.92	0.85	4489016	8405159
IPI00216445.1	7852	CXCR4	Tax_Id=9606 Splice Isoform 2 of C-X-C chemokine receptor type 4	K.TSAQHALTSVS*R.G	0.52	0.92	0.85	1941646	4286744
IPI00216445.1	7852	CXCR4	Tax_Id=9606 Splice Isoform 2 of C-X-C chemokine receptor type 4	R.GGHSSVSTESESSS*FHSS.-	1	1	1	741000	741316
IPI00216445.1	7852	CXCR4	Tax_Id=9606 Splice Isoform 2 of C-X-C chemokine receptor type 4	R.GGHSSVSTESESSSFHSS*.-	1	1	1	581588	581588
IPI00216445.1	7852	CXCR4	Tax_Id=9606 Splice Isoform 2 of C-X-C chemokine receptor type 4	K.TSAQHALTS*VSR.G	0.29	0.8	0.64	9520000	51800000
IPI00019994.3	55787	CXorf15	Tax_Id=9606 Gamma-taxilin	R.SAVQKPPST*GSAPAIESVD.-	0.61	0.99	0.98	4309171	7157025
IPI00019994.3	55787	CXorf15	Tax_Id=9606 Gamma-taxilin	R.NLVSPAYCTQES*R.E	1.09	0.88	0.77	4187276	4612857
IPI00019994.3	55787	CXorf15	Tax_Id=9606 Gamma-taxilin	R.NLVSPAYCTQES*REEIPGGEAR.T	1.13	0.91	0.83	10900000	11000000
IPI00019994.3	55787	CXorf15	Tax_Id=9606 Gamma-taxilin	R.NLVSPAY*CTQESREEIPGGEAR.T	1.13	0.91	0.83	10900000	11000000
IPI00019994.3	55787	CXorf15	Tax_Id=9606 Gamma-taxilin	R.NLVSPAYCT*QESREEIPGGEAR.T	1.18	0.98	0.96	5150098	4540074
IPI00456609.2	1540	CYLD	Tax_Id=9606 Splice Isoform 2 of Probable ubiquitin carboxyl-terminal hydrolase CYLD	K.SLTEISTDFDRSS*PPLQPPPVNSLTTENR.F	0.94	0.98	0.96	5574526	5873827
IPI00179438.4	1601	DAB2	Tax_Id=9606 Splice Isoform 1 of Disabled homolog 2	K.SGVDQMDLFGDMSTPPDLNS*PTESK.D	0.55	0.98	0.96	8701943	14800000
IPI00179438.4	1601	DAB2	Tax_Id=9606 Splice Isoform 1 of Disabled homolog 2	K.SSPNPFVGS*PPK.G	0.68	1	1	53700000	78000000
IPI00179438.4	1601	DAB2	Tax_Id=9606 Splice Isoform 1 of Disabled homolog 2	R.DDPFTQPDQSTPSSFDSLKS*PDQK.K	0.73	0.99	0.98	9800000	13500000
IPI00179438.4	1601	DAB2	Tax_Id=9606 Splice Isoform 1 of Disabled homolog 2	K.S*SPNPFVGS*PPK.G	0.96	0.93	0.86	28100000	22700000
IPI00000706.3	747	DAGLA	Tax_Id=9606 neural stem cell-derived dendrite regulator	R.GS*PSLHAVLER.D	1.11	0.79	0.62	17200000	9092842
IPI00018117.1	1611	DAP	Tax_Id=9606 Death-associated protein 1	K.DKDDQEWESPS*PPKPTVFISGVIAR.G	0.95	0.98	0.96	7487204	7236428
IPI00647417.1	1613	DAPK3	Tax_Id=9606 22 kDa protein	K.SHSS*LPPNNSYADFER.F	0.97	0.96	0.92	33000000	33900000
IPI00170867.1	1616	DAXX	Tax_Id=9606 Splice Isoform 1 of Death domain-associated protein 6	K.ICTLPSPPSPLAS*LAPVADSSTR.V	0.65	0.88	0.77	2731278	3118620
IPI00170867.1	1616	DAXX	Tax_Id=9606 Splice Isoform 1 of Death domain-associated protein 6	R.VDS*PSHGLVTSSLCIPS*PAR.L	0.88	0.99	0.98	19800000	22400000
IPI00170867.1	1616	DAXX	Tax_Id=9606 Splice Isoform 1 of Death domain-associated protein 6	K.TSVATQCDPEEIIVLSDS*D.-	1	1	1	12000000	12000000
IPI00170867.1	1616	DAXX	Tax_Id=9606 Splice Isoform 1 of Death domain-associated protein 6	K.TSVATQCDPEEIIVLS*DS*D.-	1	1	1	20900000	20900000
IPI00170867.1	1616	DAXX	Tax_Id=9606 Splice Isoform 1 of Death domain-associated protein 6	K.LNLAPAATTSNEPSGNNPPTHLSLDPTNAENTAS*QSPR.T	1.08	0.97	0.94	12800000	11500000
IPI00170867.1	1616	DAXX	Tax_Id=9606 Splice Isoform 1 of Death domain-associated protein 6	K.LNLAPAATTSNEPSGNNPPTHLSLDPTNAENTASQS*PR.T	1.12	0.99	0.98	13600000	11800000
IPI00170805.1	10926	DBF4	Tax_Id=9606 Splice Isoform 1 of Protein DBF4 homolog	K.EKVELQHIS*QK.D	1.05	0.98	0.96	1644643	1442525
IPI00170805.1	10926	DBF4	Tax_Id=9606 Splice Isoform 1 of Protein DBF4 homolog	K.VELQHIS*QK.D	1.09	0.99	0.98	2605335	2738617
IPI00170805.1	10926	DBF4	Tax_Id=9606 Splice Isoform 1 of Protein DBF4 homolog	K.YSVGSLS*PVSASVLK.K	1.21	0.98	0.96	13800000	11400000
IPI00170805.1	10926	DBF4	Tax_Id=9606 Splice Isoform 1 of Protein DBF4 homolog	R.IKYS*VGSLS*PVSASVLK.K	0.29	0.96	0.92	2000000	4430065
IPI00170805.1	10926	DBF4	Tax_Id=9606 Splice Isoform 1 of Protein DBF4 homolog	R.IKYS*VGS*LSPVSASVLK.K	0.35	0.9	0.81	264000	839742
IPI00295624.2	1627	DBN1	Tax_Id=9606 drebrin 1 isoform b	R.SPS*DSSTASTPVAEQIER.A	0.92	0.98	0.96	30900000	34300000
IPI00295624.2	1627	DBN1	Tax_Id=9606 drebrin 1 isoform b	R.S*PSDSSTASTPVAEQIER.A	0.92	0.98	0.96	30900000	34300000
IPI00295624.2	1627	DBN1	Tax_Id=9606 drebrin 1 isoform b	K.EGTQASEGYFSQS*QEEEFAQSEELCAK.A	0.93	0.95	0.9	6464231	7556167
IPI00295624.2	1627	DBN1	Tax_Id=9606 drebrin 1 isoform b	K.EGTQASEGY*FSQSQEEEFAQSEELCAK.A	0.93	0.95	0.9	6464231	7556167
IPI00295624.2	1627	DBN1	Tax_Id=9606 drebrin 1 isoform b	R.MAPTPIPT*RSPSDSSTASTPVAEQIER.A	1.08	1	1	31500000	28400000
IPI00295624.2	1627	DBN1	Tax_Id=9606 drebrin 1 isoform b	R.MAPTPIPTRSPS*DSSTASTPVAEQIER.A	1.08	1	1	31500000	28400000
IPI00295624.2	1627	DBN1	Tax_Id=9606 drebrin 1 isoform b	R.LSS*PVLHR.L	1.12	1	1	143000000	126000000
IPI00396437.3	28988	DBNL	Tax_Id=9606 Splice Isoform 2 of Drebrin-like protein	R.AMST*TSISSPQPGK.L	0.34	0.9	0.81	3292073	6504819
IPI00550954.4	285761	DCBLD1	Tax_Id=9606 Discoidin, CUB and LCCL domain containing 1	R.AHT*FSAQSGYR.V	1.16	0.95	0.9	1200000	1053980
IPI00164672.5	55802	DCP1A	Tax_Id=9606 mRNA decapping enzyme 1A	R.KASSPS*PLTIGTPESQR.K	0.74	0.61	0.37	4572973	2033630
IPI00164672.5	55802	DCP1A	Tax_Id=9606 mRNA decapping enzyme 1A	R.KASS*PS*PLTIGTPESQR.K	0.89	0.97	0.94	1237401	1369774
IPI00164672.5	55802	DCP1A	Tax_Id=9606 mRNA decapping enzyme 1A	R.KASS*PSPLT*IGTPESQR.K	0.89	0.97	0.94	1240000	1369774
IPI00164672.5	55802	DCP1A	Tax_Id=9606 mRNA decapping enzyme 1A	R.KASS*PSPLTIGT*PESQR.K	1.04	0.63	0.4	3178721	4558894
IPI00164672.5	55802	DCP1A	Tax_Id=9606 mRNA decapping enzyme 1A	R.KASS*PSPLTIGTPESQR.K	1.07	0.86	0.74	3236093	2185720
IPI00164672.5	55802	DCP1A	Tax_Id=9606 mRNA decapping enzyme 1A	R.S*ASPYHGFTIVNR.L	1.09	0.94	0.88	748000	799135
IPI00328309.1	196513	DCP1B	Tax_Id=9606 mRNA decapping enzyme 1B	K.AHQGTGAGIS*PVILNSGEGK.E	1.1	0.99	0.98	3710000	3330171
IPI00446284.1	1643	DDB2	Tax_Id=9606 Splice Isoform D3 of DNA damage-binding protein 2	R.S*RSPLELEPEAK.K	1.03	1	1	25900000	23400000
IPI00446284.1	1643	DDB2	Tax_Id=9606 Splice Isoform D3 of DNA damage-binding protein 2	R.SRS*PLELEPEAK.K	1.03	1	1	70500000	65800000
IPI00410303.1	50807	DDEF1	Tax_Id=9606 development and differentiation enhancing factor 1	K.SHPLDLS*PNVQSR.D	0.97	0.99	0.98	6279160	6442158
IPI00376942.4	80821	DDHD1	Tax_Id=9606 Splice Isoform 2 of Probable phospholipase DDHD1	K.EPTSVSENEGISTIPS*PVTS*PVLSR.R	0.89	0.92	0.85	15200000	12900000
IPI00031618.2	84301	DDI2	Tax_Id=9606 DNA-damage inducible protein 2	R.IDFSSIAVPGTSS*PR.Q	0.55	0.79	0.62	2780000	7029455
IPI00241886.2	23109	DDN	Tax_Id=9606 Dendrin	R.DAPTQPGS*PEHQALGPAASGAQGR.A	0.6	0.55	0.3	1723802	1032849
IPI00651653.1	10521	DDX17	Tax_Id=9606 Splice Isoform 3 of Probable ATP-dependent RNA helicase DDX17	R.TTS*SANNPNLMYQDECDRR.L	0.52	0.99	0.98	5731769	9218067
IPI00651653.1	10521	DDX17	Tax_Id=9606 Splice Isoform 3 of Probable ATP-dependent RNA helicase DDX17	R.TTSS*ANNPNLMYQDECDRR.L	0.52	0.99	0.98	8737800	15300000
IPI00651653.1	10521	DDX17	Tax_Id=9606 Splice Isoform 3 of Probable ATP-dependent RNA helicase DDX17	R.TT*SSANNPNLMYQDECDR.R	0.45	0.98	0.96	3352903	6024360
IPI00015953.3	9188	DDX21	Tax_Id=9606 Splice Isoform 1 of Nucleolar RNA helicase 2	K.NGFPHPEPDCNPSEAASEES*NSEIEQEIPVEQK.E	0.94	1	1	274000000	286000000
IPI00015953.3	9188	DDX21	Tax_Id=9606 Splice Isoform 1 of Nucleolar RNA helicase 2	K.NGFPHPEPDCNPS*EAASEESNS*EIEQEIPVEQK.E	0.99	0.99	0.98	469000000	449000000
IPI00015953.3	9188	DDX21	Tax_Id=9606 Splice Isoform 1 of Nucleolar RNA helicase 2	K.NGFPHPEPDCNPSEAAS*EESNS*EIEQEIPVEQK.E	1.1	0.99	0.98	9438693	8034217
IPI00015953.3	9188	DDX21	Tax_Id=9606 Splice Isoform 1 of Nucleolar RNA helicase 2	K.VTKNEEPS*EEEIDAPKPK.K	1.15	0.99	0.98	9760000	7907035
IPI00015953.3	9188	DDX21	Tax_Id=9606 Splice Isoform 1 of Nucleolar RNA helicase 2	K.LKNGFPHPEPDCNPSEAASEES*NSEIEQEIPVEQK.E	1.15	1	1	472000000	409000000
IPI00015953.3	9188	DDX21	Tax_Id=9606 Splice Isoform 1 of Nucleolar RNA helicase 2	K.KKEEPSQNDIS*PK.T	1.19	1	1	305000000	257000000
IPI00015953.3	9188	DDX21	Tax_Id=9606 Splice Isoform 1 of Nucleolar RNA helicase 2	K.LKNGFPHPEPDCNPSEAASEESNS*EIEQEIPVEQK.E	1.2	1	1	78500000	65900000
IPI00015953.3	9188	DDX21	Tax_Id=9606 Splice Isoform 1 of Nucleolar RNA helicase 2	K.LKNGFPHPEPDCNPSEAASEES*NS*EIEQEIPVEQK.E	1.2	1	1	745000000	621000000
IPI00015953.3	9188	DDX21	Tax_Id=9606 Splice Isoform 1 of Nucleolar RNA helicase 2	K.NGFPHPEPDCNPSEAAS*EES*NS*EIEQEIPVEQK.E	1.2	0.98	0.96	157000000	140000000
IPI00015953.3	9188	DDX21	Tax_Id=9606 Splice Isoform 1 of Nucleolar RNA helicase 2	K.LKNGFPHPEPDCNPSEAAS*EESNS*EIEQEIPVEQK.E	1.2	1	1	745000000	621000000
IPI00015953.3	9188	DDX21	Tax_Id=9606 Splice Isoform 1 of Nucleolar RNA helicase 2	K.KKAEPSEVDMNS*PK.S	1.21	0.99	0.98	9370000	8530958
IPI00015953.3	9188	DDX21	Tax_Id=9606 Splice Isoform 1 of Nucleolar RNA helicase 2	R.NGIDILVGT*PGR.I	1.22	0.96	0.92	5617402	4737764
IPI00015953.3	9188	DDX21	Tax_Id=9606 Splice Isoform 1 of Nucleolar RNA helicase 2	K.LKNGFPHPEPDCNPS*EAASEES*NS*EIEQEIPVEQK.E	1.23	0.99	0.98	13800000	10600000
IPI00015953.3	9188	DDX21	Tax_Id=9606 Splice Isoform 1 of Nucleolar RNA helicase 2	K.LKNGFPHPEPDCNPSEAAS*EES*NSEIEQEIPVEQK.E	1.24	1	1	326000000	268000000
IPI00015953.3	9188	DDX21	Tax_Id=9606 Splice Isoform 1 of Nucleolar RNA helicase 2	K.LKNGFPHPEPDCNPSEAAS*EES*NS*EIEQEIPVEQK.E	1.24	1	1	47100000	37100000
IPI00015953.3	9188	DDX21	Tax_Id=9606 Splice Isoform 1 of Nucleolar RNA helicase 2	K.NGFPHPEPDCNPSEAASEES*NS*EIEQEIPVEQK.E	1.24	1	1	84900000	68600000
IPI00015953.3	9188	DDX21	Tax_Id=9606 Splice Isoform 1 of Nucleolar RNA helicase 2	K.LKNGFPHPEPDCNPS*EAASEESNS*EIEQEIPVEQK.E	1.25	1	1	56200000	45600000
IPI00015953.3	9188	DDX21	Tax_Id=9606 Splice Isoform 1 of Nucleolar RNA helicase 2	K.KAEPSEVDMNS*PK.S	1.27	1	1	26000000	20600000
IPI00015953.3	9188	DDX21	Tax_Id=9606 Splice Isoform 1 of Nucleolar RNA helicase 2	K.NEEPS*EEEIDAPKPK.K	1.27	1	1	99400000	78400000
IPI00015953.3	9188	DDX21	Tax_Id=9606 Splice Isoform 1 of Nucleolar RNA helicase 2	K.KEEPSQNDIS*PK.T	1.27	0.41	0.17	2090000	1137513
IPI00015953.3	9188	DDX21	Tax_Id=9606 Splice Isoform 1 of Nucleolar RNA helicase 2	K.AEPSEVDMNS*PK.S	1.28	0.97	0.94	3860000	3432756
IPI00015953.3	9188	DDX21	Tax_Id=9606 Splice Isoform 1 of Nucleolar RNA helicase 2	K.NGFPHPEPDCNPSEAASEESNS*EIEQEIPVEQK.E	1.29	1	1	32200000	26100000
IPI00006987.1	57062	DDX24	Tax_Id=9606 ATP-dependent RNA helicase DDX24	R.S*PGKAEAESDALPDDTVIESEALPSDIAAEAR.A	1.01	0.99	0.98	17800000	17200000
IPI00006987.1	57062	DDX24	Tax_Id=9606 ATP-dependent RNA helicase DDX24	R.SPGKAEAES*DALPDDTVIESEALPSDIAAEAR.A	1.01	0.99	0.98	17800000	17200000
IPI00006987.1	57062	DDX24	Tax_Id=9606 ATP-dependent RNA helicase DDX24	R.S*PGKAEAES*DALPDDTVIESEALPSDIAAEAR.A	1.13	0.98	0.96	16400000	14500000
IPI00006987.1	57062	DDX24	Tax_Id=9606 ATP-dependent RNA helicase DDX24	R.SPGKAEAES*DALPDDT*VIESEALPSDIAAEAR.A	1.13	0.98	0.96	16400000	14500000
IPI00006987.1	57062	DDX24	Tax_Id=9606 ATP-dependent RNA helicase DDX24	K.AEAES*DALPDDTVIESEALPSDIAAEAR.A	1.24	0.96	0.92	6690000	6119261
IPI00293616.3	8653	DDX3Y	Tax_Id=9606 ATP-dependent RNA helicase DDX3Y	R.FS*GGFGAR.D	1.3	0.99	0.98	3734200	2789277
IPI00007208.4	51428	DDX41	Tax_Id=9606 Probable ATP-dependent RNA helicase DDX41	R.T*DEVPAGGSRSEAEDEDDEDYVPYVPLR.Q	1.09	0.97	0.94	13000000	10600000
IPI00007208.4	51428	DDX41	Tax_Id=9606 Probable ATP-dependent RNA helicase DDX41	R.TDEVPAGGSRS*EAEDEDDEDYVPYVPLR.Q	1.09	0.97	0.94	13000000	10600000
IPI00007208.4	51428	DDX41	Tax_Id=9606 Probable ATP-dependent RNA helicase DDX41	R.TDEVPAGGS*RSEAEDEDDEDYVPYVPLR.Q	1.09	0.97	0.94	13000000	10600000
IPI00007208.4	51428	DDX41	Tax_Id=9606 Probable ATP-dependent RNA helicase DDX41	R.S*EAEDEDDEDYVPYVPLR.Q	1.25	0.98	0.96	13200000	12500000
IPI00007208.4	51428	DDX41	Tax_Id=9606 Probable ATP-dependent RNA helicase DDX41	R.TDEVPAGGS*RS*EAEDEDDEDYVPYVPLR.Q	1.25	0.98	0.96	29000000	24200000
IPI00409671.1	11325	DDX42	Tax_Id=9606 DEAD box polypeptide 42 protein	K.AGSSAAGASGWTSAGSLNSVPTNSAQQGHNSPDSPVT*SAAK.G	0.96	1	1	8773350	9240008
IPI00409671.1	11325	DDX42	Tax_Id=9606 DEAD box polypeptide 42 protein	R.YMAENPTAGVVQEEEEDNLEY*DSDGNPIAPTK.K	0.97	0.97	0.94	11100000	10500000
IPI00409671.1	11325	DDX42	Tax_Id=9606 DEAD box polypeptide 42 protein	K.AGSSAAGASGWTSAGSLNSVPTNSAQQGHNSPDS*PVTSAAK.G	0.97	1	1	24800000	25200000
IPI00409671.1	11325	DDX42	Tax_Id=9606 DEAD box polypeptide 42 protein	K.RANFDEENAYFEDEEEDSSNVDLPYIPAENSPT*R.Q	1.02	0.9	0.81	21800000	19100000
IPI00409671.1	11325	DDX42	Tax_Id=9606 DEAD box polypeptide 42 protein	R.YMAENPTAGVVQEEEEDNLEYDSDGNPIAPT*KK.I	1.1	0.99	0.98	48000000	47100000
IPI00409671.1	11325	DDX42	Tax_Id=9606 DEAD box polypeptide 42 protein	R.YMAENPTAGVVQEEEEDNLEYDS*DGNPIAPTKK.I	1.1	0.99	0.98	48000000	47100000
IPI00409671.1	11325	DDX42	Tax_Id=9606 DEAD box polypeptide 42 protein	R.ANFDEENAYFEDEEEDSSNVDLPYIPAENSPT*R.Q	1.11	0.98	0.96	44300000	39100000
IPI00409671.1	11325	DDX42	Tax_Id=9606 DEAD box polypeptide 42 protein	K.AGSSAAGASGWTSAGSLNSVPTNSAQQGHNS*PDSPVTSAAK.G	1.37	0.99	0.98	7235667	5761874
IPI00409671.1	11325	DDX42	Tax_Id=9606 DEAD box polypeptide 42 protein	K.PVDS*DSDDDPLEAFMAEVEDQAAR.D	1.41	0.99	0.98	3543537	2838065
IPI00657954.1	9879	DDX46	Tax_Id=9606 118 kDa protein	K.AALGLQDS*DDEDAAVDIDEQIESMFNSK.K	1.02	0.98	0.96	3360923	3007502
IPI00017617.1	1655	DDX5	Tax_Id=9606 Probable ATP-dependent RNA helicase DDX5	K.LLQLVEDRGS*GR.S	1.2	0.99	0.98	9408298	7860922
IPI00217541.2	317781	DDX51	Tax_Id=9606 ATP-dependent RNA helicase DDX51	R.RVNDAEPGS*PEAPQGK.R	1.24	0.98	0.96	1360000	1139148
IPI00152510.2	79039	DDX54	Tax_Id=9606 ATP-dependent RNA helicase DDX54	R.PLPTFPTSECTS*DVEPDTR.E	1.03	1	1	65300000	59600000
IPI00185361.4	57696	DDX55	Tax_Id=9606 DEAD (Asp-Glu-Ala-Asp) box polypeptide 55	R.KREEGS*DIEDEDMEELLNDTR.L	1.06	0.98	0.96	11400000	13200000
IPI00396063.4	10260	DENND4A	Tax_Id=9606 Pseudogene candidate	K.S*SPSTENMHFPSSISSQTR.Q	0.87	0.98	0.96	2069358	2167925
IPI00396063.4	10260	DENND4A	Tax_Id=9606 Pseudogene candidate	R.S*ISTSGPLDKEDTGR.Q	1.73	0.58	0.34	8780000	4230583
IPI00514187.2	55667	DENND4C	Tax_Id=9606 126 kDa protein	R.EDVETGLDPLSLLATECTGGKT*PDSEDKLFS*PVIAR.N	0.66	0.96	0.92	6250000	7568250
IPI00514187.2	55667	DENND4C	Tax_Id=9606 126 kDa protein	R.EDVETGLDPLSLLAT*ECTGGKTPDSEDKLFS*PVIAR.N	0.66	0.96	0.92	6250000	7568250
IPI00514187.2	55667	DENND4C	Tax_Id=9606 126 kDa protein	R.THS*FENVSCHLPDSR.T	0.7	0.99	0.98	2520000	3643931
IPI00514187.2	55667	DENND4C	Tax_Id=9606 126 kDa protein	R.LES*IDNHSSTGGQSDQGYGSK.D	0.72	0.99	0.98	1519429	2107750
IPI00514187.2	55667	DENND4C	Tax_Id=9606 126 kDa protein	R.RSS*LPLDHGSPAQENPESEK.S	0.73	0.99	0.98	6770000	9200105
IPI00514187.2	55667	DENND4C	Tax_Id=9606 126 kDa protein	R.RSSLPLDHGSPAQENPES*EK.S	0.73	0.98	0.96	5929087	8291237
IPI00514187.2	55667	DENND4C	Tax_Id=9606 126 kDa protein	R.RS*SLPLDHGSPAQENPESEK.S	0.73	0.98	0.96	5930000	8291237
IPI00514187.2	55667	DENND4C	Tax_Id=9606 126 kDa protein	K.RSS*LYGIAK.V	0.78	1	1	1650000	2159933
IPI00514187.2	55667	DENND4C	Tax_Id=9606 126 kDa protein	R.SS*PVPEMLEESQELLEPVVDDVPK.T	1.01	0.99	0.98	15200000	16700000
IPI00514187.2	55667	DENND4C	Tax_Id=9606 126 kDa protein	R.S*SPVPEMLEESQELLEPVVDDVPK.T	1.12	0.96	0.92	11900000	13500000
IPI00514187.2	55667	DENND4C	Tax_Id=9606 126 kDa protein	R.S*SPHGSLGSVVNSLSGLK.L	1.26	0.99	0.98	4043064	3312853
IPI00514187.2	55667	DENND4C	Tax_Id=9606 126 kDa protein	R.STS*LSALVR.S	0.2	0.95	0.9	2420000	12000000
IPI00514187.2	55667	DENND4C	Tax_Id=9606 126 kDa protein	R.NLADEIESYMNLKS*PLGSK.S	0.32	0.98	0.96	5952665	15600000
IPI00514187.2	55667	DENND4C	Tax_Id=9606 126 kDa protein	K.TPDSEDKLFS*PVIAR.N	0.42	0.99	0.98	11900000	25700000
IPI00514187.2	55667	DENND4C	Tax_Id=9606 126 kDa protein	K.LFS*PVIAR.N	0.45	0.94	0.88	501475	1329314
IPI00426066.3	9681	DEPDC5	Tax_Id=9606 Splice Isoform 4 of DEP domain-containing protein 5	R.KSASSCDVS*SSPSLPSR.T	1.84	0.93	0.86	1555603	745265
IPI00549380.1	54487	DGCR8	Tax_Id=9606 Splice Isoform 3 of DGCR8 protein	R.AECGLLLS*PVSGDVHACPFGGSVGDGVGIGGESADKKDEENELDQEKR.V	0.58	0.92	0.85	10100000	15800000
IPI00549380.1	54487	DGCR8	Tax_Id=9606 Splice Isoform 3 of DGCR8 protein	R.AECGLLLS*PVSGDVHACPFGGSVGDGVGIGGESADK.K	0.59	0.93	0.86	6330000	8858120
IPI00549380.1	54487	DGCR8	Tax_Id=9606 Splice Isoform 3 of DGCR8 protein	R.AECGLLLS*PVSGDVHACPFGGSVGDGVGIGGESADKKDEENELDQEK.R	0.64	0.97	0.94	9250059	16600000
IPI00549380.1	54487	DGCR8	Tax_Id=9606 Splice Isoform 3 of DGCR8 protein	R.EQSSDLTPS*GDVS*PVKPLSR.S	1.01	0.97	0.94	4341622	4457758
IPI00549380.1	54487	DGCR8	Tax_Id=9606 Splice Isoform 3 of DGCR8 protein	R.EQS*PPPPLQTSSGAEVMDVGSGGDGQSELPAEDPFNFYGASLLSK.G	1.05	0.95	0.9	5330000	4555010
IPI00549380.1	54487	DGCR8	Tax_Id=9606 Splice Isoform 3 of DGCR8 protein	R.LLIDPNCS*GHSPR.T	1.13	0.99	0.98	8580000	7130299
IPI00549380.1	54487	DGCR8	Tax_Id=9606 Splice Isoform 3 of DGCR8 protein	R.EQSSDLTPSGDVS*PVKPLSR.S	1.14	0.97	0.94	153000000	127000000
IPI00549380.1	54487	DGCR8	Tax_Id=9606 Splice Isoform 3 of DGCR8 protein	R.LLIDPNCSGHS*PR.T	1.18	1	1	8740000	7159693
IPI00374804.2	8527	DGKD	Tax_Id=9606 Splice Isoform 1 of Diacylglycerol kinase delta	K.AMVHT*SCKESLLTK.C	1.8	0.09	0.01	5281509	308041
IPI00552073.1	8449	DHX16	Tax_Id=9606 Putative pre-mRNA-splicing factor ATP-dependent RNA helicase DHX16	R.LLEDS*EESS*EETVSR.A	1.18	0.98	0.96	1863809	1595073
IPI00217413.3	54505	DHX29	Tax_Id=9606 DEAH (Asp-Glu-Ala-His) box polypeptide 29	K.FQSPQIQATIS*PPLQPK.T	1.05	0.99	0.98	19200000	18300000
IPI00164906.1	22907	DHX30	Tax_Id=9606 DEAH (Asp-Glu-Ala-His) box polypeptide 30 isoform 3	R.GFS*SSCAHPDHTK.E	0.16	0.96	0.92	177000	1302058
IPI00413483.1	9704	DHX34	Tax_Id=9606 DEAH (Asp-Glu-Ala-His) box polypeptide 34 isoform 2	R.LQEEQDGGS*S*DEDRAGPAPPGASDGVDIQDVK.F	1.03	0.98	0.96	4690000	4592620
IPI00217760.1	170506	DHX36	Tax_Id=9606 DHX36 protein	R.NRSY*IDRDSEYLLQENEPDGTLDQK.L	0.09	0.89	0.79	4326620	20500000
IPI00294211.2	9785	DHX38	Tax_Id=9606 Pre-mRNA-splicing factor ATP-dependent RNA helicase PRP16	R.SQWES*PSPTPSYR.D	1.01	0.95	0.9	3031952	2790756
IPI00294211.2	9785	DHX38	Tax_Id=9606 Pre-mRNA-splicing factor ATP-dependent RNA helicase PRP16	K.YSDDTPLPT*PSYK.Y	1.14	0.9	0.81	4880000	3827769
IPI00294211.2	9785	DHX38	Tax_Id=9606 Pre-mRNA-splicing factor ATP-dependent RNA helicase PRP16	R.VET*PSHPGGVSEEFWER.S	1.18	0.99	0.98	6980000	6303097
IPI00294211.2	9785	DHX38	Tax_Id=9606 Pre-mRNA-splicing factor ATP-dependent RNA helicase PRP16	R.SQWESPS*PTPSYR.D	1.31	0.95	0.9	7190000	4460018
IPI00219036.5	23405	DICER1	Tax_Id=9606 dicer1	K.ISLS*PFSTTDSAYEWK.M	0.84	0.98	0.96	4620000	8115616
IPI00619921.2	11083	DIDO1	Tax_Id=9606 Splice Isoform 4 of Death-inducer obliterator 1	R.NS*VERPAEPVAGAATPSLVEQQK.M	0.6	0.91	0.83	8234910	6330985
IPI00619921.2	11083	DIDO1	Tax_Id=9606 Splice Isoform 4 of Death-inducer obliterator 1	R.RNS*VERPAEPVAGAATPSLVEQQK.M	0.68	0.99	0.98	13600000	19000000
IPI00619921.2	11083	DIDO1	Tax_Id=9606 Splice Isoform 4 of Death-inducer obliterator 1	R.RNS*VERPAEPVAGAATPS*LVEQQK.M	0.74	0.99	0.98	2510000	3337532
IPI00619921.2	11083	DIDO1	Tax_Id=9606 Splice Isoform 4 of Death-inducer obliterator 1	R.RNS*VERPAEPVAGAAT*PSLVEQQK.M	0.74	0.99	0.98	2510000	3337532
IPI00619921.2	11083	DIDO1	Tax_Id=9606 Splice Isoform 4 of Death-inducer obliterator 1	K.SILAKPSSS*PDPR.Y	0.89	0.98	0.96	1770000	1644524
IPI00619921.2	11083	DIDO1	Tax_Id=9606 Splice Isoform 4 of Death-inducer obliterator 1	K.SILAKPS*SSPDPR.Y	0.91	0.97	0.94	10800000	9807395
IPI00619921.2	11083	DIDO1	Tax_Id=9606 Splice Isoform 4 of Death-inducer obliterator 1	K.TAAPS*PSLLYK.S	0.96	0.99	0.98	19300000	22300000
IPI00619921.2	11083	DIDO1	Tax_Id=9606 Splice Isoform 4 of Death-inducer obliterator 1	K.HDSSAPDPAPDS*ADEVMPEAVPEVASEPGLESASHPNVDR.T	1.13	0.99	0.98	16400000	14100000
IPI00619921.2	11083	DIDO1	Tax_Id=9606 Splice Isoform 4 of Death-inducer obliterator 1	K.SKHDSSAPDPAPDS*ADEVMPEAVPEVASEPGLESASHPNVDR.T	1.18	0.97	0.94	22800000	19400000
IPI00619921.2	11083	DIDO1	Tax_Id=9606 Splice Isoform 4 of Death-inducer obliterator 1	R.S*PPEGDTTLFLSR.L	1.27	0.99	0.98	126000000	102000000
IPI00465045.2	57609	DIP2B	Tax_Id=9606 hypothetical protein LOC57609	K.IQQLLNT*LK.R	1	0.99	0.98	6900000	6951947
IPI00465045.2	57609	DIP2B	Tax_Id=9606 hypothetical protein LOC57609	R.YRS*DIHTEAVQAALAK.H	1.04	0.99	0.98	2040091	1967971
IPI00465045.2	57609	DIP2B	Tax_Id=9606 hypothetical protein LOC57609	R.STFVQSPADACTPPDTSSASEDEGS*LRR.Q	1.1	0.97	0.94	9042647	8236610
IPI00440194.2	85458	DIXDC1	Tax_Id=9606 DIX domain containing 1 isoform a	R.S*PSESSCSSLTSPSPIHSAK.S	1.3	0.99	0.98	1140000	979491
IPI00221394.7	1736	DKC1	Tax_Id=9606 H/ACA ribonucleoprotein complex subunit 4	R.KRES*ESESDET*PPAAPQLIK.K	0.81	0.9	0.81	2082607	2056957
IPI00221394.7	1736	DKC1	Tax_Id=9606 H/ACA ribonucleoprotein complex subunit 4	K.S*LPEEDVAEIQHAEEFLIKPESK.V	1.12	0.98	0.96	14200000	12000000
IPI00221394.7	1736	DKC1	Tax_Id=9606 H/ACA ribonucleoprotein complex subunit 4	K.SLPEEDVAEIQHAEEFLIKPES*K.V	1.12	0.98	0.96	14200000	12000000
IPI00221394.7	1736	DKC1	Tax_Id=9606 H/ACA ribonucleoprotein complex subunit 4	R.KS*LPEEDVAEIQHAEEFLIKPESK.V	1.24	0.99	0.98	20300000	16300000
IPI00069309.4	222229	DKFZp434K1815	Tax_Id=9606 Hypothetical protein DKFZp434K1815	R.ACAS*PSAQVEGSPVAGSDGSQPAVK.L	1.02	1	1	38400000	37100000
IPI00069309.4	222229	DKFZp434K1815	Tax_Id=9606 Hypothetical protein DKFZp434K1815	R.ACAS*PSAQVEGS*PVAGSDGSQPAVK.L	1.1	1	1	28900000	26100000
IPI00069309.4	222229	DKFZp434K1815	Tax_Id=9606 Hypothetical protein DKFZp434K1815	R.ACASPS*AQVEGSPVAGSDGSQPAVK.L	1.2	0.99	0.98	10200000	7466996
IPI00069309.4	222229	DKFZp434K1815	Tax_Id=9606 Hypothetical protein DKFZp434K1815	K.RPDDVPLSLS*PSK.R	1.26	1	1	67300000	53900000
IPI00069309.4	222229	DKFZp434K1815	Tax_Id=9606 Hypothetical protein DKFZp434K1815	K.RPDDVPLSLSPS*K.R	1.26	1	1	67300000	53900000
IPI00069309.4	222229	DKFZp434K1815	Tax_Id=9606 Hypothetical protein DKFZp434K1815	R.ACASPSAQVEGS*PVAGSDGSQPAVK.L	1.26	0.99	0.98	8240000	6244442
IPI00301465.2	55355	DKFZp762E1312	Tax_Id=9606 hypothetical protein LOC55355	K.LPSS*PLGCR.K	0.8	0.99	0.98	2901600	3403823
IPI00301465.2	55355	DKFZp762E1312	Tax_Id=9606 hypothetical protein LOC55355	K.LPS*SPLGCR.K	0.8	0.99	0.98	2901600	3403823
IPI00301465.2	55355	DKFZp762E1312	Tax_Id=9606 hypothetical protein LOC55355	R.VTPLPSLAS*PAVPAPGYCSR.I	0.91	0.9	0.81	1710000	2108641
IPI00301465.2	55355	DKFZp762E1312	Tax_Id=9606 hypothetical protein LOC55355	K.WLIS*PVK.I	1.11	0.99	0.98	2240000	2062773
IPI00218729.3	1739	DLG1	Tax_Id=9606 Splice Isoform 2 of Disks large homolog 1	R.SKPSEPIQPVNTWEISSLPSSTVTSETLPSSLSPS*VEK.Y	0.84	0.93	0.86	3070000	3166025
IPI00218729.3	1739	DLG1	Tax_Id=9606 Splice Isoform 2 of Disks large homolog 1	R.SKPSEPIQPVNTWEISSLPSSTVTSETLPSSLS*PSVEK.Y	0.91	1	1	37200000	40500000
IPI00218729.3	1739	DLG1	Tax_Id=9606 Splice Isoform 2 of Disks large homolog 1	R.YQDEDT*PPQEHISPQITNEVIGPELVHVSEK.N	1.04	0.99	0.98	16900000	15000000
IPI00218729.3	1739	DLG1	Tax_Id=9606 Splice Isoform 2 of Disks large homolog 1	R.YQDEDTPPQEHIS*PQITNEVIGPELVHVSEK.N	1.12	0.95	0.9	42400000	38700000
IPI00411901.3	9231	DLG5	Tax_Id=9606 Splice Isoform 1 of Discs large homolog 5	K.APS*PPPLLTDR.Q	1	0.98	0.96	24400000	22300000
IPI00514780.4	9231	DLG5	Tax_Id=9606 Splice Isoform 2 of Discs large homolog 5	R.RLSMS*EVKDDNSATK.T	1.03	0.99	0.98	4698270	3571870
IPI00514780.4	9231	DLG5	Tax_Id=9606 Splice Isoform 2 of Discs large homolog 5	R.RLSMSEVKDDNSAT*K.T	1.03	0.99	0.98	4698270	3571870
IPI00514780.4	9231	DLG5	Tax_Id=9606 Splice Isoform 2 of Discs large homolog 5	R.VGPCSS*PPAAR.D	1.16	0.99	0.98	5275266	4815481
IPI00514780.4	9231	DLG5	Tax_Id=9606 Splice Isoform 2 of Discs large homolog 5	R.LS*LDLSHR.T	1.27	0.99	0.98	1780000	1373104
IPI00647892.1	9787	DLG7	Tax_Id=9606 Splice Isoform 1 of Discs large homolog 7	R.SS*IEDAQCPGLPDLIEENHVVNK.T	0.84	0.75	0.56	10300000	7047049
IPI00647892.1	9787	DLG7	Tax_Id=9606 Splice Isoform 1 of Discs large homolog 7	R.HIS*FGGNLITFSPLQPGEF.-	1	1	1	6680000	6680278
IPI00647892.1	9787	DLG7	Tax_Id=9606 Splice Isoform 1 of Discs large homolog 7	R.HIS*FGGNLITFS*PLQPGEF.-	1	1	1	42400000	42400000
IPI00647892.1	9787	DLG7	Tax_Id=9606 Splice Isoform 1 of Discs large homolog 7	K.SLTTECHLLDS*PGLNCSNPFTQLER.R	1.01	0.99	0.98	12500000	13000000
IPI00647892.1	9787	DLG7	Tax_Id=9606 Splice Isoform 1 of Discs large homolog 7	R.S*SIEDAQCPGLPDLIEENHVVNK.T	1.05	0.98	0.96	21300000	20200000
IPI00647892.1	9787	DLG7	Tax_Id=9606 Splice Isoform 1 of Discs large homolog 7	R.MS*LPLLAGGVADDINTNKK.E	1.25	0.95	0.9	17300000	13700000
IPI00018974.1	1746	DLX2	Tax_Id=9606 Homeobox protein DLX-2	K.SGEIPS*EQHPGASASPPCAS*PPVSAPASWDFGVPQR.M	0.81	0.88	0.77	5779028	6015786
IPI00008195.3	1750	DLX6	Tax_Id=9606 distal-less homeobox 6	R.S*PALPPVWDVSASAK.G	1.05	0.82	0.67	3271529	2398734
IPI00513736.1	55929	DMAP1	Tax_Id=9606 DNA methyltransferase 1-associated protein 1	K.DTIIDVVGAPLT*PNSR.K	0.76	1	1	33800000	44600000
IPI00006091.2	1756	DMD	Tax_Id=9606 Splice Isoform 4 of Dystrophin	K.VNGTTVSS*PSTSLQR.S	0.77	0.83	0.69	3830000	5551526
IPI00006091.2	1756	DMD	Tax_Id=9606 Splice Isoform 4 of Dystrophin	R.S*PAQILISLESEER.G	0.4	0.85	0.72	3729952	11000000
IPI00294728.1	1657	DMXL1	Tax_Id=9606 Protein DmX-like 1	K.LSEAVWQPEEHYSSS*PEK.I	0.92	0.99	0.98	10300000	10900000
IPI00152542.1	23312	DMXL2	Tax_Id=9606 Protein DmX-like 2	R.INSLHTSAFS*NVAWLPTLIPSYCLGTY*CNSASACFVASDGK.N	0.73	0.7	0.49	9960000	8212614
IPI00152542.1	23312	DMXL2	Tax_Id=9606 Protein DmX-like 2	R.NLAS*PEGTLATLGLK.T	0.76	0.94	0.88	3400000	4060296
IPI00402231.1	80331	DNAJC5	Tax_Id=9606 Splice Isoform 1 of DnaJ homolog subfamily C member 5	R.S*LSTSGESLYHVLGLDK.N	1.25	0.88	0.77	2380000	1983943
IPI00402231.1	80331	DNAJC5	Tax_Id=9606 Splice Isoform 1 of DnaJ homolog subfamily C member 5	R.SLS*TSGESLYHVLGLDK.N	1.25	0.88	0.77	2380000	1983943
IPI00181352.2	1785	DNM2	Tax_Id=9606 dynamin 2 isoform 4	K.EALNIIGDISTSTVSTPVPPPVDDTWLQSASSHSPT*PQR.R	1.21	0.97	0.94	8630000	6927346
IPI00174025.4	23268	DNMBP	Tax_Id=9606 Splice Isoform 1 of Dynamin-binding protein	R.HET*SDHEAEEPDCIISEAPTS*PLGHLTSEYDTDR.N	0.54	0.96	0.92	7350000	14200000
IPI00174025.4	23268	DNMBP	Tax_Id=9606 Splice Isoform 1 of Dynamin-binding protein	R.HETS*DHEAEEPDCIISEAPTS*PLGHLTSEYDTDR.N	0.54	0.96	0.92	7350000	14200000
IPI00031519.2	1786	DNMT1	Tax_Id=9606 Splice Isoform 1 of DNA	K.EADDDEEVDDNIPEMPS*PKK.M	0.92	0.98	0.96	16100000	16200000
IPI00031519.2	1786	DNMT1	Tax_Id=9606 Splice Isoform 1 of DNA	K.EADDDEEVDDNIPEMPS*PK.K	1.03	1	1	78100000	75400000
IPI00031519.2	1786	DNMT1	Tax_Id=9606 Splice Isoform 1 of DNA	K.NRIS*WVGEAVK.T	1.07	1	1	4303124	3940951
IPI00031519.2	1786	DNMT1	Tax_Id=9606 Splice Isoform 1 of DNA	R.SKS*DGEAKPEPSPSPR.I	0.37	1	1	2709513	7334241
IPI00290410.3	30836	DNTTIP2	Tax_Id=9606 Acidic 82 kDa protein mRNA	K.ESYTEEIVS*EAESHVS*GISR.I	1.12	0.83	0.69	3437923	4450839
IPI00290410.3	30836	DNTTIP2	Tax_Id=9606 Acidic 82 kDa protein mRNA	K.VTPT*KESYTEEIVSEAESHVSGISR.I	1.16	0.95	0.9	1318213	1376897
IPI00290410.3	30836	DNTTIP2	Tax_Id=9606 Acidic 82 kDa protein mRNA	K.SLTDPSQESHTEAIS*DAETSSSDISFSGIATR.R	1.17	0.91	0.83	13000000	12800000
IPI00290410.3	30836	DNTTIP2	Tax_Id=9606 Acidic 82 kDa protein mRNA	K.ESYTEEIVS*EAESHVSGISR.I	1.18	0.99	0.98	9691522	8532606
IPI00290410.3	30836	DNTTIP2	Tax_Id=9606 Acidic 82 kDa protein mRNA	R.QILIACS*PVSSVR.K	1.19	1	1	17900000	15700000
IPI00290410.3	30836	DNTTIP2	Tax_Id=9606 Acidic 82 kDa protein mRNA	K.VT*PTKESYTEEIVSEAESHVSGISR.I	1.24	0.97	0.94	7509768	6192148
IPI00290410.3	30836	DNTTIP2	Tax_Id=9606 Acidic 82 kDa protein mRNA	K.VTPTKESY*TEEIVS*EAESHVSGISR.I	1.26	0.93	0.86	2204703	1707078
IPI00166163.3	9732	DOCK4	Tax_Id=9606 Splice Isoform 4 of Dedicator of cytokinesis protein 4	K.GSVQSFTPSPVEYHS*PGLISNSPVLSGS*YSSGISSLSR.C	0.94	0.62	0.38	7990000	8570379
IPI00184772.5	57572	DOCK6	Tax_Id=9606 Dedicator of cytokinesis protein 6	R.GSGRPAS*LYLAR.S	1.26	0.93	0.86	787279	542306
IPI00184772.5	57572	DOCK6	Tax_Id=9606 Dedicator of cytokinesis protein 6	K.SIS*SSNPDLAVAPGSVDDEVSR.I	1.63	0.99	0.98	18600000	10800000
IPI00513791.1	85440	DOCK7	Tax_Id=9606 dedicator of cytokinesis 7	R.T*TSGDDACNLTSFRPATLTVTNFFK.Q	1.11	0.99	0.98	4150000	3738340
IPI00513791.1	85440	DOCK7	Tax_Id=9606 dedicator of cytokinesis 7	R.TT*SGDDACNLTSFRPATLTVTNFFK.Q	1.11	0.99	0.98	4150000	3738340
IPI00513791.1	85440	DOCK7	Tax_Id=9606 dedicator of cytokinesis 7	R.TTS*GDDACNLTSFRPATLTVTNFFK.Q	1.28	0.99	0.98	5570000	5059537
IPI00513791.1	85440	DOCK7	Tax_Id=9606 dedicator of cytokinesis 7	R.TTS*GDDACNLTSFR.P	1.33	1	1	28900000	27200000
IPI00216408.2	23348	DOCK9	Tax_Id=9606 OTTHUMP00000018604	K.SNS*LDKHQQSSTLGNSVVR.C	0.96	0.95	0.9	399851	378547
IPI00216408.2	23348	DOCK9	Tax_Id=9606 OTTHUMP00000018604	K.S*NSLDKHQQSSTLGNSVVR.C	0.96	0.95	0.9	399851	378547
IPI00216408.2	23348	DOCK9	Tax_Id=9606 OTTHUMP00000018604	K.AEPYVAS*EYK.T	1.11	0.99	0.98	3329006	3143482
IPI00216408.2	23348	DOCK9	Tax_Id=9606 OTTHUMP00000018604	R.ALS*KPGTAAELR.Q	1.12	0.99	0.98	1430000	1321600
IPI00289034.2	84444	DOT1L	Tax_Id=9606 Splice Isoform 1 of Histone-lysine N-methyltransferase, H3 lysine-79 specific	K.STFS*PISDIGLAK.S	0.69	0.96	0.92	4350000	5611401
IPI00289034.2	84444	DOT1L	Tax_Id=9606 Splice Isoform 1 of Histone-lysine N-methyltransferase, H3 lysine-79 specific	R.ASAGTPSLSAGVS*PK.R	1.04	0.99	0.98	7280000	5977389
IPI00289034.2	84444	DOT1L	Tax_Id=9606 Splice Isoform 1 of Histone-lysine N-methyltransferase, H3 lysine-79 specific	K.SS*PVPYQDHDQPPVLK.K	1.1	0.99	0.98	4970368	4638701
IPI00289034.2	84444	DOT1L	Tax_Id=9606 Splice Isoform 1 of Histone-lysine N-methyltransferase, H3 lysine-79 specific	K.LSGLAAPDYTRLS*PAK.I	1.23	0.99	0.98	2810000	2299552
IPI00289034.2	84444	DOT1L	Tax_Id=9606 Splice Isoform 1 of Histone-lysine N-methyltransferase, H3 lysine-79 specific	R.NSLPAS*PAHQLSS*SPR.L	1.25	1	1	3120000	2547375
IPI00289034.2	84444	DOT1L	Tax_Id=9606 Splice Isoform 1 of Histone-lysine N-methyltransferase, H3 lysine-79 specific	R.NSLPAS*PAHQLSSS*PR.L	1.25	1	1	3117064	2547375
IPI00289034.2	84444	DOT1L	Tax_Id=9606 Splice Isoform 1 of Histone-lysine N-methyltransferase, H3 lysine-79 specific	K.IATISLESKS*PPK.T	1.48	0.93	0.86	7220000	4044278
IPI00464959.1	340120	DP58	Tax_Id=9606 Hypothetical protein DKFZp686K16211	K.ILS*PSPSQLS*ESK.E	0.55	0.62	0.38	171807	338211
IPI00023322.1	5977	DPF2	Tax_Id=9606 Zinc-finger protein ubi-d4	R.VDDDS*LGEFPVTNSR.A	1.08	0.99	0.98	11100000	10600000
IPI00023322.1	5977	DPF2	Tax_Id=9606 Zinc-finger protein ubi-d4	R.ILEPDDFLDDLDDEDYEEDT*PK.R	1.31	0.96	0.92	13300000	11200000
IPI00257508.4	1808	DPYSL2	Tax_Id=9606 Dihydropyrimidinase-related protein 2	R.GLYDGPVCEVSVT*PK.T	1.15	0.99	0.98	54800000	45700000
IPI00029111.2	1809	DPYSL3	Tax_Id=9606 DPYSL3 protein	R.EESREPAPAS*PAPAGVEIR.S	0.73	0.98	0.96	6943719	8467034
IPI00029111.2	1809	DPYSL3	Tax_Id=9606 DPYSL3 protein	R.GMYDGPVFDLTTT*PK.G	1.16	0.99	0.98	21900000	22800000
IPI00028931.2	1829	DSG2	Tax_Id=9606 Desmoglein 2, preproprotein	K.VVPSFLPVDQGGS*LVGR.N	1.59	0.99	0.98	29600000	18400000
IPI00641008.1	79980	DSN1	Tax_Id=9606 OTTHUMP00000030876	K.THDHQLESSLS*PVEVFAK.T	0.72	0.96	0.92	9670000	13200000
IPI00641008.1	79980	DSN1	Tax_Id=9606 OTTHUMP00000030876	K.SLHLS*PQEQSASYQDR.R	1.1	0.99	0.98	11100000	9766891
IPI00217182.3	1832	DSP	Tax_Id=9606 Splice Isoform DPII of Desmoplakin	R.SSS*FSDTLEESSPIAAIFDTENLEK.I	0.93	0.82	0.67	4590000	4530858
IPI00217182.3	1832	DSP	Tax_Id=9606 Splice Isoform DPII of Desmoplakin	R.SS*SFSDTLEESSPIAAIFDTENLEK.I	1.06	1	1	109000000	104000000
IPI00217182.3	1832	DSP	Tax_Id=9606 Splice Isoform DPII of Desmoplakin	R.S*SSFSDTLEESSPIAAIFDTENLEK.I	1.06	1	1	109000000	104000000
IPI00217182.3	1832	DSP	Tax_Id=9606 Splice Isoform DPII of Desmoplakin	R.SMS*FQGIR.Q	1.62	0.99	0.98	7696919	4809650
IPI00217182.3	1832	DSP	Tax_Id=9606 Splice Isoform DPII of Desmoplakin	K.GGGGYTCQS*GSGWDEFTK.H	0.47	0.83	0.69	4580000	9348314
IPI00642259.2	667	DST	Tax_Id=9606 Bullous pemphigoid antigen 1, 230\/240kDa	R.DCLHPEDYDTLQEENDETAS*PADVFYDVSK.E	0.736842	-1	1	126000000	171000000
IPI00643808.1	51514	DTL	Tax_Id=9606 RA-regulated nuclear matrix-associated protein	R.TPSSS*PPIT*PPASETK.I	0.78	1	1	19700000	24000000
IPI00643808.1	51514	DTL	Tax_Id=9606 RA-regulated nuclear matrix-associated protein	R.TPSS*SPPIT*PPASETK.I	0.79	1	1	20800000	25500000
IPI00643808.1	51514	DTL	Tax_Id=9606 RA-regulated nuclear matrix-associated protein	R.TPSSSPPIT*PPASETK.I	0.83	0.92	0.85	24000000	19400000
IPI00643808.1	51514	DTL	Tax_Id=9606 RA-regulated nuclear matrix-associated protein	K.ESRPGLVTVTSSQST*PAK.A	1.43	1	1	5495739	3906664
IPI00643808.1	51514	DTL	Tax_Id=9606 RA-regulated nuclear matrix-associated protein	R.GSVSSVS*PKPPSSFK.M	1.5	0.97	0.94	3220000	2029868
IPI00643808.1	51514	DTL	Tax_Id=9606 RA-regulated nuclear matrix-associated protein	R.RLDS*SCLESVK.Q	0.29	0.99	0.98	3341012	11400000
IPI00177936.4	1837	DTNA	Tax_Id=9606 Splice Isoform 6 of Dystrobrevin alpha	R.TQFEDLVPS*PTSEK.A	0.49	0.94	0.88	11600000	20700000
IPI00294486.1	1852	DUSP9	Tax_Id=9606 Dual specificity protein phosphatase 9	K.SNIS*PNFNFMGQLLDFER.T	0.3	0.96	0.92	3620000	9631179
IPI00749113.1	1854	DUT	Tax_Id=9606 dUTP pyrophosphatase isoform 1 precursor	R.GAS*TVGAAGWKGELPKAGGSPAPGPET*PAIS*PSKR.A	0.8	0.17	0.03	13700000	1744750
IPI00749113.1	1854	DUT	Tax_Id=9606 dUTP pyrophosphatase isoform 1 precursor	R.IFYPEIEEVQALDDTERGS*GGFGSTGK.N	0.94	0.94	0.88	13100000	12700000
IPI00456969.1	1778	DYNC1H1	Tax_Id=9606 Dynein heavy chain, cytosolic	R.TDSTS*DGRPAWMR.T	0.7	0.94	0.88	3140000	3534215
IPI00007675.5	51143	DYNC1LI1	Tax_Id=9606 Cytoplasmic dynein 1 light intermediate chain 1	R.DFQEYVEPGEDFPAS*PQR.R	0.56	0.51	0.26	37900000	55300000
IPI00007675.5	51143	DYNC1LI1	Tax_Id=9606 Cytoplasmic dynein 1 light intermediate chain 1	R.DFQEYVEPGEDFPAS*PQRR.N	0.94	0.71	0.5	9027582	13300000
IPI00007675.5	51143	DYNC1LI1	Tax_Id=9606 Cytoplasmic dynein 1 light intermediate chain 1	R.KPVTVSPTTPT*SPTEGEAS.-	1.06	0.94	0.88	3208762	3334143
IPI00007675.5	51143	DYNC1LI1	Tax_Id=9606 Cytoplasmic dynein 1 light intermediate chain 1	R.KPVTVS*PTTPT*SPTEGEAS.-	1.07	0.98	0.96	3997925	3409810
IPI00007675.5	51143	DYNC1LI1	Tax_Id=9606 Cytoplasmic dynein 1 light intermediate chain 1	R.SVSSNVASVS*PIPAGSK.K	1.15	0.99	0.98	10400000	9019241
IPI00007675.5	51143	DYNC1LI1	Tax_Id=9606 Cytoplasmic dynein 1 light intermediate chain 1	R.KPVTVS*PTTPTSPTEGEAS.-	1.15	0.98	0.96	3266481	2508579
IPI00014344.1	1859	DYRK1A	Tax_Id=9606 Splice Isoform Long of Dual specificity tyrosine-phosphorylation-regulated kinase 1A	R.IYQY*IQSR.F	1.06	1	1	14100000	13200000
IPI00472008.1	1869	E2F1	Tax_Id=9606 47 kDa protein	R.APVDEDRLS*PLVAADSLLEHVR.E	0.8	0.97	0.94	12800000	16300000
IPI00414604.2	144455	E2F7	Tax_Id=9606 E2F transcription factor 7	R.HGS*FNTVQASER.I	0.84	0.97	0.94	998890	1347645
IPI00296318.6	79733	E2F8	Tax_Id=9606 E2F family member 8	K.WTGPEISPNTSGS*SPVIHFTPSDLEVR.R	0.94	0.86	0.74	3320000	3196597
IPI00644552.1	1877	E4F1	Tax_Id=9606 70 kDa protein	R.EAGEGAVAAVAAALAPSGFLGLPAPFS*EEDEDDVHR.C	0.92	0.81	0.66	3470816	3824891
IPI00328258.2	85403	EAF1	Tax_Id=9606 ELL-associated factor 1	K.TSPLKDNPS*PEPQLDDIKR.E	1.06	0.99	0.98	11700000	9532729
IPI00328258.2	85403	EAF1	Tax_Id=9606 ELL-associated factor 1	K.TS*PLKDNPSPEPQLDDIKR.E	1.06	0.99	0.98	11700000	9532729
IPI00328258.2	85403	EAF1	Tax_Id=9606 ELL-associated factor 1	K.T*SPLKDNPSPEPQLDDIKR.E	1.06	0.99	0.98	11700000	9532729
IPI00328258.2	85403	EAF1	Tax_Id=9606 ELL-associated factor 1	K.TSPLKDNPS*PEPQLDDIK.R	1.12	0.96	0.92	6480000	4266401
IPI00328258.2	85403	EAF1	Tax_Id=9606 ELL-associated factor 1	K.T*SPLKDNPS*PEPQLDDIKR.E	1.12	0.99	0.98	6860000	6579592
IPI00328258.2	85403	EAF1	Tax_Id=9606 ELL-associated factor 1	K.TS*PLKDNPS*PEPQLDDIKR.E	1.12	0.99	0.98	6860000	6579592
IPI00328258.2	85403	EAF1	Tax_Id=9606 ELL-associated factor 1	K.T*SPLKDNPSPEPQLDDIK.R	1.12	0.96	0.92	6477245	4266401
IPI00477518.1	9166	EBAG9	Tax_Id=9606 Placenta derived apoptotic factor	R.KLS*GDQITLPTTVDYSSVPK.Q	1.29	1	1	7936723	5806667
IPI00748143.1	1894	ECT2	Tax_Id=9606 epithelial cell transforming sequence 2 oncogene protein	R.LSSTSSLAGIPSPS*LVSLPSFFER.R	0.72	0.87	0.76	1681400	2095727
IPI00748143.1	1894	ECT2	Tax_Id=9606 epithelial cell transforming sequence 2 oncogene protein	R.LSSTSSLAGIPS*PSLVSLPSFFER.R	0.72	0.87	0.76	1681400	2095727
IPI00748143.1	1894	ECT2	Tax_Id=9606 epithelial cell transforming sequence 2 oncogene protein	K.ENLLIGSTS*YVEEEMPQIETR.V	1.16	0.96	0.92	9833639	10200000
IPI00018009.2	80153	EDC3	Tax_Id=9606 YjeF domain-containing protein 1	R.HNS*WSSSSR.H	0.93	0.99	0.98	562000	614200
IPI00018009.2	80153	EDC3	Tax_Id=9606 YjeF domain-containing protein 1	K.SQDVAVS*PQQQQCSK.S	1.11	0.98	0.96	2637377	2292524
IPI00477242.1	23644	EDC4	Tax_Id=9606 Autoantigen	K.GPGQVPTATSALSLELQEVEPLGLPQAS*PSR.T	0.72	0.99	0.98	20500000	26000000
IPI00477242.1	23644	EDC4	Tax_Id=9606 Autoantigen	K.GPGQVPTATSALSLELQEVEPLGLPQASPS*R.T	0.72	0.87	0.76	8570209	8783874
IPI00477242.1	23644	EDC4	Tax_Id=9606 Autoantigen	R.T*RSPDVISSASTALSQDIPEIASEALSR.G	0.86	0.96	0.92	26200000	23100000
IPI00477242.1	23644	EDC4	Tax_Id=9606 Autoantigen	R.TRS*PDVISSASTALSQDIPEIASEALSR.G	0.86	0.96	0.92	26200000	23100000
IPI00477242.1	23644	EDC4	Tax_Id=9606 Autoantigen	R.TRSPDVISS*ASTALSQDIPEIASEALSR.G	0.86	0.96	0.92	26200000	23100000
IPI00477242.1	23644	EDC4	Tax_Id=9606 Autoantigen	R.S*PDVISSASTALSQDIPEIASEALSR.G	0.87	1	1	42500000	48000000
IPI00477242.1	23644	EDC4	Tax_Id=9606 Autoantigen	R.TRSPDVIS*SASTALSQDIPEIASEALSR.G	0.89	0.99	0.98	28200000	31700000
IPI00477242.1	23644	EDC4	Tax_Id=9606 Autoantigen	R.DSQDASAEQSDHDDEVAS*LASASGGFGTK.V	0.92	1	1	71200000	77800000
IPI00477242.1	23644	EDC4	Tax_Id=9606 Autoantigen	R.DSQDASAEQS*DHDDEVASLASASGGFGTK.V	0.97	0.99	0.98	8373343	8656068
IPI00477242.1	23644	EDC4	Tax_Id=9606 Autoantigen	R.TRSPDVISSAS*TALSQDIPEIASEALSR.G	1	1	1	46500000	47800000
IPI00477242.1	23644	EDC4	Tax_Id=9606 Autoantigen	R.HNTPS*LLEAALTQEASTPDSQVWPTAPDITR.E	1.3	0.95	0.9	3513610	2414846
IPI00395515.1	8726	EED	Tax_Id=9606 embryonic ectoderm development isoform a	K.LSSDENSNPDLS*GDENDDAVSIESGTNTERPDT*PTNTPNAPGR.K	0.87	0.99	0.98	12900000	15600000
IPI00395515.1	8726	EED	Tax_Id=9606 embryonic ectoderm development isoform a	K.LSSDENSNPDLS*GDENDDAVSIESGTNTERPDTPTNTPNAPGR.K	0.91	0.99	0.98	7290000	8084554
IPI00064086.4	1936	EEF1D	Tax_Id=9606 EEF1D protein	K.KPAT*PAEDDEDDDIDLFGS*DNEEEDKEAAQLR.E	0.95	0.95	0.9	10100000	11100000
IPI00064086.4	1936	EEF1D	Tax_Id=9606 EEF1D protein	K.KPATPAEDDEDDDIDLFGS*DNEEEDKEAAQLR.E	0.98	0.99	0.98	12300000	13000000
IPI00064086.4	1936	EEF1D	Tax_Id=9606 EEF1D protein	R.ATAPQTQHVS*PMR.Q	1.02	1	1	92100000	89800000
IPI00011689.1	29904	EEF2K	Tax_Id=9606 Elongation factor 2 kinase	R.YS*SSGSPANSFHFK.E	0.53	0.75	0.56	271000	510467
IPI00011689.1	29904	EEF2K	Tax_Id=9606 Elongation factor 2 kinase	K.LLQSAKT*ILR.G	1.06	0.97	0.94	1480000	1407763
IPI00011689.1	29904	EEF2K	Tax_Id=9606 Elongation factor 2 kinase	R.YSSSGS*PANSFHFK.E	1.7	0.97	0.94	2705873	1569990
IPI00444172.1	283229	EFCAB4A	Tax_Id=9606 CDNA FLJ46033 fis, clone SPLEN2032677	R.LPGPT*CCCCCCWARPPR.R	2.73	0.98	0.96	7930000	3491000
IPI00003519.1	9343	EFTUD2	Tax_Id=9606 116 kDa U5 small nuclear ribonucleoprotein component	K.YYPTAEEVYGPEVETIVQEEDTQPLT*EPIIKPVK.T	1.03	0.9	0.81	8069833	7421421
IPI00003519.1	9343	EFTUD2	Tax_Id=9606 116 kDa U5 small nuclear ribonucleoprotein component	K.YYPTAEEVYGPEVETIVQEEDT*QPLTEPIIKPVK.T	1.08	0.98	0.96	27000000	23300000
IPI00018274.1	1956	EGFR	Tax_Id=9606 Splice Isoform 1 of Epidermal growth factor receptor precursor	R.MHLPS*PTDSNFYR.A	0.73	0.98	0.96	5610000	8035175
IPI00018274.1	1956	EGFR	Tax_Id=9606 Splice Isoform 1 of Epidermal growth factor receptor precursor	R.YSSDPT*GALTEDSIDDTFLPVPEYINQSVPK.R	0.91	0.98	0.96	17400000	18400000
IPI00018274.1	1956	EGFR	Tax_Id=9606 Splice Isoform 1 of Epidermal growth factor receptor precursor	R.YSSDPTGALT*EDSIDDTFLPVPEYINQSVPK.R	0.91	0.98	0.96	17400000	18400000
IPI00018274.1	1956	EGFR	Tax_Id=9606 Splice Isoform 1 of Epidermal growth factor receptor precursor	R.NGLQSCPIKEDS*FLQR.Y	1.03	0.98	0.96	3130000	2800818
IPI00018274.1	1956	EGFR	Tax_Id=9606 Splice Isoform 1 of Epidermal growth factor receptor precursor	R.ELVEPLT*PSGEAPNQALLR.I	0.32	0.98	0.96	28900000	87100000
IPI00018274.1	1956	EGFR	Tax_Id=9606 Splice Isoform 1 of Epidermal growth factor receptor precursor	K.GSHQIS*LDNPDYQQDFFPK.E	0.46	0.93	0.86	9000000	15600000
IPI00433194.1	23301	EHBP1	Tax_Id=9606 EHBP1 protein	K.EVQTPQYLNPFDEPEAFVTIKDSPPQST*K.R	0.5	0.76	0.58	6080000	8989737
IPI00433194.1	23301	EHBP1	Tax_Id=9606 EHBP1 protein	K.EVQTPQYLNPFDEPEAFVTIKDS*PPQSTK.R	0.64	0.93	0.86	40300000	44500000
IPI00433194.1	23301	EHBP1	Tax_Id=9606 EHBP1 protein	K.DLST*SPKPSPIPS*PVLGR.K	0.66	1	1	24500000	36700000
IPI00433194.1	23301	EHBP1	Tax_Id=9606 EHBP1 protein	K.DLSTS*PKPSPIPS*PVLGR.K	0.66	1	1	24500000	36700000
IPI00433194.1	23301	EHBP1	Tax_Id=9606 EHBP1 protein	K.DLS*TSPKPSPIPS*PVLGR.K	0.66	1	1	24500000	36700000
IPI00433194.1	23301	EHBP1	Tax_Id=9606 EHBP1 protein	K.S*TPPPNNLVNPVQELETER.R	0.86	0.99	0.98	24000000	27700000
IPI00433194.1	23301	EHBP1	Tax_Id=9606 EHBP1 protein	K.ST*PPPNNLVNPVQELETER.R	0.86	0.99	0.98	24000000	27700000
IPI00433194.1	23301	EHBP1	Tax_Id=9606 EHBP1 protein	K.LNFLDEAEKDLATVNSNPFDDPDAAELNPFGDPDSEEPITETAS*PR.K	0.39	0.99	0.98	3513156	9130600
IPI00741088.1	254102	EHBP1L1	Tax_Id=9606 PREDICTED: similar to tangerin isoform 9	R.AHGS*FSHVR.D	0.86	0.93	0.86	1663661	1590664
IPI00741088.1	254102	EHBP1L1	Tax_Id=9606 PREDICTED: similar to tangerin isoform 9	R.ANEAGGQVGPEAPRPPETS*PEMR.S	0.9	0.99	0.98	1280000	1349425
IPI00741088.1	254102	EHBP1L1	Tax_Id=9606 PREDICTED: similar to tangerin isoform 9	R.KGS*DALRPPVPQGEDEVPK.A	0.92	1	1	12000000	12700000
IPI00741088.1	254102	EHBP1L1	Tax_Id=9606 PREDICTED: similar to tangerin isoform 9	R.ANEAGGQVGPEAPRPPET*SPEMR.S	0.95	1	1	7651006	7949804
IPI00017184.2	10938	EHD1	Tax_Id=9606 EH-domain-containing protein 1	K.DKPTYDEIFYTLS*PVNGK.I	0.77	0.92	0.85	15000000	15600000
IPI00100980.9	30846	EHD2	Tax_Id=9606 EH-domain-containing protein 2	K.SKYDEIFYNLAPADGKLSGS*K.A	0.93	0.99	0.98	13500000	13600000
IPI00100980.9	30846	EHD2	Tax_Id=9606 EH-domain-containing protein 2	K.SKYDEIFYNLAPADGKLS*GSK.A	0.98	1	1	16900000	17200000
IPI00100980.9	30846	EHD2	Tax_Id=9606 EH-domain-containing protein 2	K.YDEIFYNLAPADGKLSGS*K.A	1	0.92	0.85	1709764	1757827
IPI00096972.4	10919	EHMT2	Tax_Id=9606 Splice Isoform 1 of Histone-lysine N-methyltransferase, H3 lysine-9 specific 3	R.GVNGVGSSGPSEYMEVPLGSLELPSEGTLS*PNHAGVSNDTSSLETER.G	0.8	0.99	0.98	13100000	15400000
IPI00220795.3	10919	EHMT2	Tax_Id=9606 Splice Isoform 2 of Histone-lysine N-methyltransferase, H3 lysine-9 specific 3	R.KLNS*GGGLSEELGSAR.R	0.44	1	1	4220000	9185815
IPI00012462.1	83939	EIF2A	Tax_Id=9606 CDA02	R.SDKS*PDLAPTPAPQSTPR.N	1.08	1	1	10800000	9851711
IPI00012462.1	83939	EIF2A	Tax_Id=9606 CDA02	R.S*DKSPDLAPTPAPQSTPR.N	1.11	1	1	2250000	1955549
IPI00303053.5	9451	EIF2AK3	Tax_Id=9606 eukaryotic translation initiation factor 2-alpha kinase 3	K.EHIEIIAPS*PQR.S	1.19	0.97	0.94	7710000	7391057
IPI00456685.2	440275	EIF2AK4	Tax_Id=9606 Splice Isoform 2 of Eukaryotic translation initiation factor 2-alpha kinase 4	R.TAAILHGGS*PDFVGNGK.H	1.01	0.88	0.77	33400000	27900000
IPI00290461.3	8669	EIF3S1	Tax_Id=9606 Eukaryotic translation initiation factor 3 subunit 1	K.VLT*PEEQLADK.L	0.62	0.81	0.66	4160000	6502201
IPI00290461.3	8669	EIF3S1	Tax_Id=9606 Eukaryotic translation initiation factor 3 subunit 1	K.RLEEPEEPKVLT*PEEQLADK.L	1.01	0.97	0.94	6530000	5310311
IPI00386403.1	8661	EIF3S10	Tax_Id=9606 EIF3S10 protein (Fragment)	R.RLGDSS*LSR.K	1	0.72	0.52	918615	805744
IPI00386403.1	8661	EIF3S10	Tax_Id=9606 EIF3S10 protein (Fragment)	R.RLGDSSLS*R.K	1.04	0.99	0.98	679972	637846
IPI00647650.2	8667	EIF3S3	Tax_Id=9606 Eukaryotic translation initiation factor 3 subunit 3	K.EKDFS*PEALKK.A	1.03	0.99	0.98	8209466	8051117
IPI00290460.3	8666	EIF3S4	Tax_Id=9606 Eukaryotic translation initiation factor 3 subunit 4	R.ETDLQELFRPFGSIS*R.I	1.06	0.97	0.94	4262841	3962542
IPI00290460.3	8666	EIF3S4	Tax_Id=9606 Eukaryotic translation initiation factor 3 subunit 4	R.ETDLQELFRPFGS*ISR.I	1.06	0.97	0.94	4260000	3962542
IPI00290460.3	8666	EIF3S4	Tax_Id=9606 Eukaryotic translation initiation factor 3 subunit 4	K.GIPLAT*GDTSPEPELLPGAPLPPPK.E	1.18	1	1	181000000	153000000
IPI00290460.3	8666	EIF3S4	Tax_Id=9606 Eukaryotic translation initiation factor 3 subunit 4	K.GIPLATGDT*SPEPELLPGAPLPPPK.E	1.18	1	1	181000000	153000000
IPI00290460.3	8666	EIF3S4	Tax_Id=9606 Eukaryotic translation initiation factor 3 subunit 4	K.GIPLATGDTS*PEPELLPGAPLPPPK.E	1.18	1	1	205000000	173000000
IPI00013068.1	3646	EIF3S6	Tax_Id=9606 Eukaryotic translation initiation factor 3 subunit 6	K.LGHVVMGNNAVS*PYQQVIEK.T	1.02	0.98	0.96	2987360	3083339
IPI00719752.1	8662	EIF3S9	Tax_Id=9606 Splice Isoform 2 of Eukaryotic translation initiation factor 3 subunit 9	R.ALENGDADEPSFS*DPEDFVDDVS*EEELLGDVLK.D	0.85	0.95	0.9	22300000	22600000
IPI00719752.1	8662	EIF3S9	Tax_Id=9606 Splice Isoform 2 of Eukaryotic translation initiation factor 3 subunit 9	K.GYIFLEY*ASPAHAVDAVK.N	0.86	0.96	0.92	2140000	2338902
IPI00719752.1	8662	EIF3S9	Tax_Id=9606 Splice Isoform 2 of Eukaryotic translation initiation factor 3 subunit 9	R.ALENGDADEPS*FSDPEDFVDDVSEEELLGDVLK.D	0.9	0.99	0.98	97400000	101000000
IPI00719752.1	8662	EIF3S9	Tax_Id=9606 Splice Isoform 2 of Eukaryotic translation initiation factor 3 subunit 9	R.TEPAAEAEAASGPSES*PSPPAAEELPGSHAEPPVPAQGEAPGEQAR.D	0.92	0.98	0.96	8355602	9427879
IPI00719752.1	8662	EIF3S9	Tax_Id=9606 Splice Isoform 2 of Eukaryotic translation initiation factor 3 subunit 9	R.ALENGDADEPS*FS*DPEDFVDDVSEEELLGDVLK.D	0.93	0.99	0.98	17400000	17600000
IPI00719752.1	8662	EIF3S9	Tax_Id=9606 Splice Isoform 2 of Eukaryotic translation initiation factor 3 subunit 9	R.ALENGDADEPS*FS*DPEDFVDDVS*EEELLGDVLK.D	0.97	0.95	0.9	5684118	5698286
IPI00719752.1	8662	EIF3S9	Tax_Id=9606 Splice Isoform 2 of Eukaryotic translation initiation factor 3 subunit 9	K.GYIFLEYAS*PAHAVDAVK.N	1.11	0.98	0.96	5696598	5938871
IPI00719752.1	8662	EIF3S9	Tax_Id=9606 Splice Isoform 2 of Eukaryotic translation initiation factor 3 subunit 9	R.TEPAAEAEAASGPS*ESPSPPAAEELPGSHAEPPVPAQGEAPGEQAR.D	1.16	0.99	0.98	40500000	35700000
IPI00439415.5	1975	EIF4B	Tax_Id=9606 eukaryotic translation initiation factor 4B	K.SPPYTAFLGNLPY*DVTEESIKEFFR.G	0.79	0.98	0.96	2451503	3075493
IPI00439415.5	1975	EIF4B	Tax_Id=9606 eukaryotic translation initiation factor 4B	R.AAS*IFGGAKPVDTAAR.E	0.85	0.99	0.98	3536920	4481592
IPI00439415.5	1975	EIF4B	Tax_Id=9606 eukaryotic translation initiation factor 4B	R.LPKSPPYT*AFLGNLPYDVTEESIK.E	0.88	0.79	0.62	25700000	6737741
IPI00439415.5	1975	EIF4B	Tax_Id=9606 eukaryotic translation initiation factor 4B	K.S*PPYTAFLGNLPYDVTEESIK.E	0.92	1	1	474000000	517000000
IPI00439415.5	1975	EIF4B	Tax_Id=9606 eukaryotic translation initiation factor 4B	K.SPPY*TAFLGNLPYDVTEESIK.E	0.92	1	1	474000000	517000000
IPI00439415.5	1975	EIF4B	Tax_Id=9606 eukaryotic translation initiation factor 4B	K.SPPYT*AFLGNLPYDVTEESIK.E	0.92	1	1	474000000	517000000
IPI00439415.5	1975	EIF4B	Tax_Id=9606 eukaryotic translation initiation factor 4B	K.S*PPYTAFLGNLPYDVTEESIKEFFR.G	1.01	0.94	0.88	8222658	8287560
IPI00439415.5	1975	EIF4B	Tax_Id=9606 eukaryotic translation initiation factor 4B	K.TIS*LTDFLAEDGGTGGGSTYVSK.P	0.09	1	1	44800000	476000000
IPI00002569.2	1978	EIF4EBP1	Tax_Id=9606 Eukaryotic translation initiation factor 4E-binding protein 1	R.VVLGDGVQLPPGDYST*TPGGTLFSTT*PGGTR.I	0.77	0.7	0.49	133000000	120000000
IPI00002569.2	1978	EIF4EBP1	Tax_Id=9606 Eukaryotic translation initiation factor 4E-binding protein 1	R.RVVLGDGVQLPPGDYSTTPGGTLFST*T*PGGTR.I	1.02	0.95	0.9	35300000	28700000
IPI00002569.2	1978	EIF4EBP1	Tax_Id=9606 Eukaryotic translation initiation factor 4E-binding protein 1	R.RVVLGDGVQLPPGDYST*TPGGT*LFSTTPGGTR.I	1.06	0.93	0.86	2370000	1985883
IPI00002569.2	1978	EIF4EBP1	Tax_Id=9606 Eukaryotic translation initiation factor 4E-binding protein 1	K.FLMECRNS*PVTK.T	1.07	1	1	4234000	4186769
IPI00002569.2	1978	EIF4EBP1	Tax_Id=9606 Eukaryotic translation initiation factor 4E-binding protein 1	R.DLPTIPGVTSPSSDEPPMEASQSHLRNS*PEDK.R	1.08	0.98	0.96	54000000	52300000
IPI00002569.2	1978	EIF4EBP1	Tax_Id=9606 Eukaryotic translation initiation factor 4E-binding protein 1	R.DLPTIPGVTSPSSDEPPMEASQS*HLRNSPEDK.R	1.08	0.98	0.96	54000000	52300000
IPI00002569.2	1978	EIF4EBP1	Tax_Id=9606 Eukaryotic translation initiation factor 4E-binding protein 1	R.VVLGDGVQLPPGDYSTTPGGT*LFSTT*PGGTR.I	1.12	0.96	0.92	367000000	359000000
IPI00002569.2	1978	EIF4EBP1	Tax_Id=9606 Eukaryotic translation initiation factor 4E-binding protein 1	R.VVLGDGVQLPPGDYSTT*PGGTLFSTT*PGGTR.I	1.12	0.96	0.92	367000000	359000000
IPI00002569.2	1978	EIF4EBP1	Tax_Id=9606 Eukaryotic translation initiation factor 4E-binding protein 1	R.RVVLGDGVQLPPGDY*STT*PGGTLFSTTPGGTR.I	1.15	0.98	0.96	26500000	23100000
IPI00002569.2	1978	EIF4EBP1	Tax_Id=9606 Eukaryotic translation initiation factor 4E-binding protein 1	R.RVVLGDGVQLPPGDYSTT*PGGTLFST*TPGGTR.I	1.15	0.95	0.9	101000000	89200000
IPI00002569.2	1978	EIF4EBP1	Tax_Id=9606 Eukaryotic translation initiation factor 4E-binding protein 1	R.RVVLGDGVQLPPGDYSTT*PGGTLFS*TTPGGTR.I	1.15	1	1	241000000	209000000
IPI00002569.2	1978	EIF4EBP1	Tax_Id=9606 Eukaryotic translation initiation factor 4E-binding protein 1	R.RVVLGDGVQLPPGDYSTT*PGGTLFSTT*PGGTR.I	1.15	1	1	248000000	215000000
IPI00002569.2	1978	EIF4EBP1	Tax_Id=9606 Eukaryotic translation initiation factor 4E-binding protein 1	R.RVVLGDGVQLPPGDY*STTPGGTLFSTT*PGGTR.I	1.15	0.98	0.96	23100000	20100000
IPI00002569.2	1978	EIF4EBP1	Tax_Id=9606 Eukaryotic translation initiation factor 4E-binding protein 1	R.RVVLGDGVQLPPGDYSTTPGGT*LFST*TPGGTR.I	1.15	0.98	0.96	23100000	20100000
IPI00002569.2	1978	EIF4EBP1	Tax_Id=9606 Eukaryotic translation initiation factor 4E-binding protein 1	R.DLPTIPGVTS*PSSDEPPMEASQSHLR.N	1.17	0.98	0.96	10600000	7631291
IPI00002569.2	1978	EIF4EBP1	Tax_Id=9606 Eukaryotic translation initiation factor 4E-binding protein 1	R.DLPTIPGVTSPS*SDEPPMEASQSHLR.N	1.17	0.98	0.96	10600000	7631291
IPI00002569.2	1978	EIF4EBP1	Tax_Id=9606 Eukaryotic translation initiation factor 4E-binding protein 1	R.DLPTIPGVT*SPSSDEPPMEASQSHLR.N	1.22	1	1	89000000	67100000
IPI00002569.2	1978	EIF4EBP1	Tax_Id=9606 Eukaryotic translation initiation factor 4E-binding protein 1	R.DLPTIPGVTSPSS*DEPPMEASQSHLRNS*PEDKR.A	1.22	0.95	0.9	6151980	5484358
IPI00002570.1	1979	EIF4EBP2	Tax_Id=9606 Eukaryotic translation initiation factor 4E-binding protein 2	R.TVAISDAAQLPHDYCTT*PGGTLFSTT*PGGTR.I	1.26	0.98	0.96	19500000	18700000
IPI00217442.1	8637	EIF4EBP3	Tax_Id=9606 MASK-4E-BP3 protein	R.LEGEVT*PNSLSTSYK.T	0.7	0.4	0.16	25300000	17400000
IPI00217442.1	8637	EIF4EBP3	Tax_Id=9606 MASK-4E-BP3 protein	K.TVSLPLSS*PNIK.L	1.27	0.99	0.98	10100000	7405608
IPI00414095.4	56478	EIF4ENIF1	Tax_Id=9606 Eukaryotic translation initiation factor 4E nuclear import factor 1	R.LAGLEQAILS*PGQNSGNYFAPIPLEDHAENK.V	0.56	0.96	0.92	3596578	7085500
IPI00414095.4	56478	EIF4ENIF1	Tax_Id=9606 Eukaryotic translation initiation factor 4E nuclear import factor 1	K.ASEENLLSSSSVPSADRDSS*PTTNSK.L	0.95	0.99	0.98	2995923	3069479
IPI00414095.4	56478	EIF4ENIF1	Tax_Id=9606 Eukaryotic translation initiation factor 4E nuclear import factor 1	K.ASEENLLSSSSVPSADRDS*SPTTNSK.L	0.99	0.99	0.98	14600000	16300000
IPI00414095.4	56478	EIF4ENIF1	Tax_Id=9606 Eukaryotic translation initiation factor 4E nuclear import factor 1	R.SS*SLGSTPHEELER.L	0.46	0.87	0.76	1295657	2274866
IPI00384463.3	1981	EIF4G1	Tax_Id=9606 eukaryotic translation initiation factor 4 gamma, 1 isoform 2	R.SFS*KEVEER.S	1	0.98	0.96	603926	596354
IPI00384463.3	1981	EIF4G1	Tax_Id=9606 eukaryotic translation initiation factor 4 gamma, 1 isoform 2	R.TAS*TPTPPQTGGGLEPQANGETPQVAVIVRPDDR.S	1.25	0.59	0.35	8622779	3041603
IPI00384463.3	1981	EIF4G1	Tax_Id=9606 eukaryotic translation initiation factor 4 gamma, 1 isoform 2	R.T*ASTPTPPQTGGGLEPQANGETPQVAVIVRPDDR.S	1.56	0.97	0.94	17500000	12000000
IPI00015952.1	1982	EIF4G2	Tax_Id=9606 Eukaryotic translation initiation factor 4 gamma 2	R.TQT*PPLGQTPQLGLK.T	1.72	0.99	0.98	8260000	4415939
IPI00646377.1	8672	EIF4G3	Tax_Id=9606 Splice Isoform 1 of Eukaryotic translation initiation factor 4 gamma 3	R.GGS*SKDLLDNQSQEEQR.R	0.83	0.99	0.98	2040000	2475833
IPI00646377.1	8672	EIF4G3	Tax_Id=9606 Splice Isoform 1 of Eukaryotic translation initiation factor 4 gamma 3	R.GGSS*KDLLDNQSQEEQR.R	0.83	0.99	0.98	2040000	2475833
IPI00646377.1	8672	EIF4G3	Tax_Id=9606 Splice Isoform 1 of Eukaryotic translation initiation factor 4 gamma 3	K.LDFIESDS*PCSSEALSK.K	0.24	0.83	0.69	13900000	50400000
IPI00299254.3	9669	EIF5B	Tax_Id=9606 Eukaryotic translation initiation factor 5B	K.VEMYS*GS*DDDDDFNKLPK.K	1.01	1	1	18500000	18800000
IPI00299254.3	9669	EIF5B	Tax_Id=9606 Eukaryotic translation initiation factor 5B	K.VEMY*SGS*DDDDDFNKLPK.K	1.01	1	1	18500000	18800000
IPI00299254.3	9669	EIF5B	Tax_Id=9606 Eukaryotic translation initiation factor 5B	K.NKPGPNIES*GNEDDDASFK.I	1.04	1	1	32100000	31700000
IPI00299254.3	9669	EIF5B	Tax_Id=9606 Eukaryotic translation initiation factor 5B	K.VEMYS*GSDDDDDFNKLPK.K	1.08	0.99	0.98	13200000	11400000
IPI00299254.3	9669	EIF5B	Tax_Id=9606 Eukaryotic translation initiation factor 5B	K.VEMYSGS*DDDDDFNKLPK.K	1.1	0.99	0.98	9750000	8741926
IPI00301936.3	1994	ELAVL1	Tax_Id=9606 ELAV-like protein 1	K.NVALLSQLYHS*PAR.R	1.35	0.99	0.98	7860000	6089753
IPI00396265.1	1998	ELF2	Tax_Id=9606 Splice Isoform 3 of ETS-related transcription factor Elf-2	R.VVNITS*PGHDASSR.S	1.03	0.98	0.96	1655946	1393646
IPI00396265.1	1998	ELF2	Tax_Id=9606 Splice Isoform 3 of ETS-related transcription factor Elf-2	K.TIEAAEALLHMES*PTCLR.D	1.03	0.88	0.77	8012134	7573758
IPI00396265.1	1998	ELF2	Tax_Id=9606 Splice Isoform 3 of ETS-related transcription factor Elf-2	R.SPT*TTASVSATAAPR.T	1.04	0.94	0.88	1280000	1401431
IPI00396265.1	1998	ELF2	Tax_Id=9606 Splice Isoform 3 of ETS-related transcription factor Elf-2	R.S*PTTTASVSATAAPR.T	1.04	0.94	0.88	1280000	1401431
IPI00170744.1	2000	ELF4	Tax_Id=9606 ETS-related transcription factor Elf-4	R.STS*PVTDPSIPIR.K	1.13	0.95	0.9	6610000	5330453
IPI00556086.2	2002	ELK1	Tax_Id=9606 ELK1, member of ETS oncogene family variant	R.DLELPLS*PSLLGGPGPER.T	0.16	0.95	0.9	5642270	22300000
IPI00032003.1	2010	EMD	Tax_Id=9606 Emerin	R.DSAYQSITHYRPVS*ASR.S	0.97	0.97	0.94	916000	991919
IPI00718899.1	146956	EME1	Tax_Id=9606 Splice Isoform 1 of Crossover junction endonuclease EME1	K.SSPSLDSGDS*DSEELPTFAFLK.K	1.09	0.98	0.96	10500000	9196022
IPI00718899.1	146956	EME1	Tax_Id=9606 Splice Isoform 1 of Crossover junction endonuclease EME1	K.SSPSLDS*GDS*DSEELPTFAFLK.K	1.15	0.99	0.98	15500000	13200000
IPI00167909.4	256364	EML3	Tax_Id=9606 EML3 protein	R.KAIS*SANLLVR.S	0.53	0.91	0.83	1040000	1332554
IPI00167909.4	256364	EML3	Tax_Id=9606 EML3 protein	K.AIS*SANLLVR.S	0.54	1	1	13800000	25200000
IPI00167909.4	256364	EML3	Tax_Id=9606 EML3 protein	R.VLGAGGAGPAPAT*PSR.T	0.91	0.94	0.88	2180000	2665818
IPI00001466.2	27436	EML4	Tax_Id=9606 Echinoderm microtubule-associated protein-like 4	K.APVSSTESVIQSNTPT*PPPSQPLNETAEEESR.I	1.11	0.99	0.98	23100000	21900000
IPI00001466.2	27436	EML4	Tax_Id=9606 Echinoderm microtubule-associated protein-like 4	K.APVSSTESVIQSNT*PTPPPSQPLNETAEEESR.I	1.11	0.99	0.98	23100000	21900000
IPI00020031.2	2020	EN2	Tax_Id=9606 Homeobox protein engrailed-2	R.QPESS*PGGGS*GGGGGSS*PGEADTGR.R	0.83	0.92	0.85	2048432	2371144
IPI00646954.1	55740	ENAH	Tax_Id=9606 89 kDa protein	R.TNTMNGSKSPVIS*RPK.S	0.95	1	1	2990000	3087989
IPI00216171.2	2026	ENO2	Tax_Id=9606 Gamma-enolase	R.Y*LGKGVLKAVDHINS*TIAPALIS*SGLSVVEQEK.L	0.87	0.08	0.01	17000000	631432
IPI00020985.3	2033	EP300	Tax_Id=9606 E1A-associated protein p300	K.TEIKEEEDQPSTSATQSS*PAPGQSK.K	0.84	0.94	0.88	5561490	4596999
IPI00167535.4	57634	EP400	Tax_Id=9606 344 kDa protein	R.VAVNALAVGEPGTAS*KPASPIGGPTQEEK.T	0.62	0.93	0.86	1477305	1410854
IPI00167535.4	57634	EP400	Tax_Id=9606 344 kDa protein	R.VAVNALAVGEPGTASKPAS*PIGGPTQEEK.T	0.63	0.96	0.92	1860000	2346718
IPI00218697.2	2035	EPB41	Tax_Id=9606 Splice Isoform 2 of Protein 4.1	K.T*DPSLDLHSLS*SAETQPAQEELREDPDFEIK.E	0.92	0.85	0.72	9400148	8383682
IPI00218697.2	2035	EPB41	Tax_Id=9606 Splice Isoform 2 of Protein 4.1	R.SPRPTS*APAITQGQVAEGGVLDASAK.K	0.97	0.96	0.92	5478343	5031512
IPI00218697.2	2035	EPB41	Tax_Id=9606 Splice Isoform 2 of Protein 4.1	R.S*PRPTSAPAITQGQVAEGGVLDASAK.K	1.09	0.99	0.98	5465752	4880868
IPI00218697.2	2035	EPB41	Tax_Id=9606 Splice Isoform 2 of Protein 4.1	R.SLDGAAAVDS*ADRSPRPTSAPAITQGQVAEGGVLDASAK.K	1.09	0.99	0.98	14100000	13700000
IPI00218697.2	2035	EPB41	Tax_Id=9606 Splice Isoform 2 of Protein 4.1	R.SPRPT*SAPAITQGQVAEGGVLDASAK.K	1.09	0.99	0.98	5465752	4880868
IPI00218697.2	2035	EPB41	Tax_Id=9606 Splice Isoform 2 of Protein 4.1	R.SLDGAAAVDSADRS*PRPTSAPAITQGQVAEGGVLDASAK.K	1.3	0.96	0.92	9256725	6014303
IPI00218697.2	2035	EPB41	Tax_Id=9606 Splice Isoform 2 of Protein 4.1	R.S*LDGAAAVDSADRSPRPTSAPAITQGQVAEGGVLDASAK.K	1.3	0.96	0.92	9256725	6014303
IPI00607638.3	2036	EPB41L1	Tax_Id=9606 OTTHUMP00000030828	K.GAPSQDDESGGIEDS*PDRGACSTPDMPQFEPVK.T	1.09	0.94	0.88	8743610	9125119
IPI00607638.3	2036	EPB41L1	Tax_Id=9606 OTTHUMP00000030828	R.SLPELDRDKS*DSDTEGLLFSR.D	1.17	0.98	0.96	13100000	12200000
IPI00644651.1	2036	EPB41L1	Tax_Id=9606 EPB41L1 protein	R.SLDGAEFSRPAS*VSENHDAGPDGDKR.D	0.63	0.74	0.55	15500000	16800000
IPI00644651.1	2036	EPB41L1	Tax_Id=9606 EPB41L1 protein	R.SLPELDRDKSDS*DTEGLLFSR.D	1.06	0.95	0.9	6568370	5551886
IPI00644651.1	2036	EPB41L1	Tax_Id=9606 EPB41L1 protein	R.SLS*PIIGK.D	1.18	1	1	19300000	16500000
IPI00644651.1	2036	EPB41L1	Tax_Id=9606 EPB41L1 protein	R.DKSDS*DTEGLLFSR.D	1.33	0.97	0.94	7530000	6211967
IPI00015973.1	2037	EPB41L2	Tax_Id=9606 Band 4.1-like protein 2	R.EEAVPEASPVTQAGAS*VITVETVIQENVGAQK.I	0.89	0.84	0.71	4060363	5231740
IPI00015973.1	2037	EPB41L2	Tax_Id=9606 Band 4.1-like protein 2	R.LVS*PEQPPK.A	0.89	0.98	0.96	1170000	1107446
IPI00015973.1	2037	EPB41L2	Tax_Id=9606 Band 4.1-like protein 2	R.EEAVPEASPVT*QAGASVITVETVIQENVGAQK.I	0.89	0.84	0.71	4060000	5231740
IPI00015973.1	2037	EPB41L2	Tax_Id=9606 Band 4.1-like protein 2	K.QKS*YTLVVAK.D	1	0.94	0.88	4450000	7010886
IPI00015973.1	2037	EPB41L2	Tax_Id=9606 Band 4.1-like protein 2	K.EVAENQQNQSS*DPEEEKGSQPPPAAESQSSLR.R	1.06	0.99	0.98	21900000	19600000
IPI00015973.1	2037	EPB41L2	Tax_Id=9606 Band 4.1-like protein 2	R.S*LDGAPIGVMDQSLMK.D	1.07	0.96	0.92	9450589	11000000
IPI00015973.1	2037	EPB41L2	Tax_Id=9606 Band 4.1-like protein 2	R.VITEEMNGKEIS*PGSGPGEIR.K	1.07	0.97	0.94	4081211	3462730
IPI00015973.1	2037	EPB41L2	Tax_Id=9606 Band 4.1-like protein 2	K.EISPGS*GPGEIR.K	1.09	0.96	0.92	18400000	17600000
IPI00015973.1	2037	EPB41L2	Tax_Id=9606 Band 4.1-like protein 2	K.EIS*PGSGPGEIR.K	1.18	0.96	0.92	15000000	14900000
IPI00015973.1	2037	EPB41L2	Tax_Id=9606 Band 4.1-like protein 2	R.ITPLSLQTQGS*SHETLNIVEEK.K	1.2	0.96	0.92	7617408	5914398
IPI00015973.1	2037	EPB41L2	Tax_Id=9606 Band 4.1-like protein 2	R.ITPLSLQTQGSS*HETLNIVEEK.K	1.2	0.96	0.92	7617408	5914398
IPI00015973.1	2037	EPB41L2	Tax_Id=9606 Band 4.1-like protein 2	R.ITPLSLQTQGSSHET*LNIVEEK.K	1.27	0.99	0.98	18000000	14700000
IPI00015973.1	2037	EPB41L2	Tax_Id=9606 Band 4.1-like protein 2	K.EVAENQQNQSSDPEEEKGSQPPPAAESQSS*LRR.Q	1.31	0.98	0.96	39900000	29200000
IPI00015973.1	2037	EPB41L2	Tax_Id=9606 Band 4.1-like protein 2	K.EVAENQQNQSSDPEEEKGSQPPPAAESQS*SLRR.Q	1.33	0.98	0.96	7524073	5495593
IPI00015973.1	2037	EPB41L2	Tax_Id=9606 Band 4.1-like protein 2	K.EVAENQQNQSSDPEEEKGSQPPPAAES*QSSLRR.Q	1.33	0.98	0.96	39900000	29200000
IPI00015973.1	2037	EPB41L2	Tax_Id=9606 Band 4.1-like protein 2	K.KNS*LRVEGDNIYVR.H	1.33	0.98	0.96	6472375	4124497
IPI00015973.1	2037	EPB41L2	Tax_Id=9606 Band 4.1-like protein 2	K.GSQPPPAAESQSS*LRR.Q	1.36	1	1	28100000	20500000
IPI00015973.1	2037	EPB41L2	Tax_Id=9606 Band 4.1-like protein 2	K.GSQPPPAAESQS*SLRR.Q	1.36	1	1	28100000	20500000
IPI00015973.1	2037	EPB41L2	Tax_Id=9606 Band 4.1-like protein 2	R.SLDGAPIGVMDQS*LMK.D	0.23	0.94	0.88	9224897	38200000
IPI00556351.1	2037	EPB41L2	Tax_Id=9606 Hypothetical protein DKFZp781H1755	K.SYT*LVVAK.D	1.01	1	1	19600000	19300000
IPI00376221.1	57669	EPB41L5	Tax_Id=9606 Erythrocyte membrane protein band 4.1 like 5	R.SALPVSPSISSAPVPVEIENLPQS*PGTDQHDR.K	0.65	0.99	0.98	7920000	11700000
IPI00376221.1	57669	EPB41L5	Tax_Id=9606 Erythrocyte membrane protein band 4.1 like 5	R.S*ALPVSPSISSAPVPVEIENLPQSPGTDQHDR.K	0.96	0.84	0.71	2600000	2409836
IPI00027082.1	29924	EPN1	Tax_Id=9606 Splice Isoform 2 of Epsin-1	R.TALPTSGSSAGELELLAGEVPARS*PGAFDMSGVR.G	0.5	0.92	0.85	2101230	3354303
IPI00397380.1	22905	EPN2	Tax_Id=9606 Splice Isoform 2 of Epsin-2	R.GS*SQPNLSTSHSEQEYGK.A	1.05	0.99	0.98	11100000	10500000
IPI00013452.8	2058	EPRS	Tax_Id=9606 glutamyl-prolyl tRNA synthetase	K.EYIPGQPPLSQS*SDSS*PTR.N	1.1	0.99	0.98	14100000	12500000
IPI00013452.8	2058	EPRS	Tax_Id=9606 glutamyl-prolyl tRNA synthetase	K.EYIPGQPPLSQSSDS*S*PTR.N	1.1	0.99	0.98	14100000	12500000
IPI00385325.2	2060	EPS15	Tax_Id=9606 Epidermal growth factor receptor pathway substrate 15	R.S*INKLDSPDPFK.L	0.66	0.96	0.92	1971961	2930662
IPI00385325.2	2060	EPS15	Tax_Id=9606 Epidermal growth factor receptor pathway substrate 15	K.EEDPFNVDSSS*LTGPVADTNLDFFQSDPFVGSDPFKDDPFGK.I	0.81	0.96	0.92	1930000	2188574
IPI00385325.2	2060	EPS15	Tax_Id=9606 Epidermal growth factor receptor pathway substrate 15	R.SINKLDS*PDPFK.L	0.88	0.98	0.96	4730000	5021810
IPI00385325.2	2060	EPS15	Tax_Id=9606 Epidermal growth factor receptor pathway substrate 15	K.LNDPFQPFPGNDS*PKEKDPEIFCDPFTSATTTTNK.E	0.88	0.96	0.92	4400000	4221832
IPI00385325.2	2060	EPS15	Tax_Id=9606 Epidermal growth factor receptor pathway substrate 15	R.FHDTSS*PLLISGTSAAELPWAVKPEDK.A	0.95	0.8	0.64	6340000	5254018
IPI00645613.1	58513	EPS15L1	Tax_Id=9606 66 kDa protein	R.STPSHGSVSSLNSTGSLS*PK.H	1.04	1	1	15000000	14500000
IPI00646339.1	58513	EPS15L1	Tax_Id=9606 Hypothetical protein DKFZp586A0524	K.ESDPFRGS*ATDDFFK.K	0.54	0.91	0.83	2957714	4086735
IPI00646339.1	58513	EPS15L1	Tax_Id=9606 Hypothetical protein DKFZp586A0524	K.LDPFESS*DPFSSSSVSSK.G	0.57	0.61	0.37	9282197	15000000
IPI00646339.1	58513	EPS15L1	Tax_Id=9606 Hypothetical protein DKFZp586A0524	R.S*LEQYDQVLDGAHGASLTDLANLSEGVSLAER.G	0.67	0.73	0.53	7960000	7395181
IPI00646339.1	58513	EPS15L1	Tax_Id=9606 Hypothetical protein DKFZp586A0524	K.TVFPGAVPVLPAS*PPPK.D	0.74	0.97	0.94	45000000	54800000
IPI00646339.1	58513	EPS15L1	Tax_Id=9606 Hypothetical protein DKFZp586A0524	R.SLEQYDQVLDGAHGAS*LTDLANLSEGVSLAER.G	1.04	0.93	0.86	11100000	10200000
IPI00646339.1	58513	EPS15L1	Tax_Id=9606 Hypothetical protein DKFZp586A0524	R.STPSHGSVSSLNSTGS*LSPK.H	1.08	0.99	0.98	7024131	6941859
IPI00646339.1	58513	EPS15L1	Tax_Id=9606 Hypothetical protein DKFZp586A0524	K.NPS*LPSKLDPFESSDPFSSSSVSSK.G	1.2	0.94	0.88	4679021	3865991
IPI00646339.1	58513	EPS15L1	Tax_Id=9606 Hypothetical protein DKFZp586A0524	R.STPS*HGSVSSLNSTGSLS*PK.H	1.25	0.97	0.94	13100000	10500000
IPI00646339.1	58513	EPS15L1	Tax_Id=9606 Hypothetical protein DKFZp586A0524	R.ST*PSHGSVSSLNSTGSLS*PK.H	1.25	0.97	0.94	13100000	10500000
IPI00290337.7	2059	EPS8	Tax_Id=9606 Epidermal growth factor receptor kinase substrate 8	R.APAPAPPGT*VTQVDVR.S	1.08	0.94	0.88	2981916	2842957
IPI00290337.7	2059	EPS8	Tax_Id=9606 Epidermal growth factor receptor kinase substrate 8	R.KGPGEGVLT*LR.A	1.18	0.99	0.98	3810000	3334296
IPI00290337.7	2059	EPS8	Tax_Id=9606 Epidermal growth factor receptor kinase substrate 8	K.GPGEGVLT*LR.A	1.23	0.98	0.96	1810000	1661349
IPI00414315.7	64787	EPS8L2	Tax_Id=9606 Hypothetical protein FLJ21935	K.FHSGWEPPVDVLQEAPWEVEGLASAPIEEVS*PVSR.Q	0.97	0.97	0.94	10400000	10300000
IPI00383303.1	2064	ERBB2	Tax_Id=9606 Hypothetical protein pp3659	R.PAGAT*LERPK.T	0.54	0.99	0.98	499491	795396
IPI00181684.4	23085	ERC1	Tax_Id=9606 Splice Isoform 4 of RAB6-interacting protein 2	K.TFWS*PELK.K	0.87	0.97	0.94	2831741	2960788
IPI00181684.4	23085	ERC1	Tax_Id=9606 Splice Isoform 4 of RAB6-interacting protein 2	K.TFWS*PELKK.E	0.89	1	1	6510006	7333096
IPI00477535.4	2073	ERCC5	Tax_Id=9606 DNA-repair protein complementing XP-G cells	R.ELTPAS*PTCTNSVSK.N	0.62	0.86	0.74	14800000	21900000
IPI00477535.4	2073	ERCC5	Tax_Id=9606 DNA-repair protein complementing XP-G cells	K.FDSSLLSS*DDETK.C	0.68	0.94	0.88	2960000	3780212
IPI00477535.4	2073	ERCC5	Tax_Id=9606 DNA-repair protein complementing XP-G cells	R.ENDLYVLPPLQEEEKHS*S*EEEDEKEWQER.M	0.78	0.91	0.83	6571423	5800939
IPI00477535.4	2073	ERCC5	Tax_Id=9606 DNA-repair protein complementing XP-G cells	K.LKTEKEPDATPPS*PR.T	0.87	0.97	0.94	3680000	3734327
IPI00477535.4	2073	ERCC5	Tax_Id=9606 DNA-repair protein complementing XP-G cells	R.NAPAAVDEGS*ISPR.T	1.18782	-1	1	23400000	19700000
IPI00555651.1	2074	ERCC6	Tax_Id=9606 Excision repair cross-complementing rodent repair deficiency, complementation group 6 variant (Fragment)	R.NSNFSVQHPSSTS*PTEK.C	1.08	1	1	12600000	10500000
IPI00032936.4	2077	ERF	Tax_Id=9606 ETS domain-containing transcription factor ERF	R.AAGEKAVAGADKSGGS*AGGLAEGAGALAPPPPPPQIK.V	0.89	0.94	0.88	7180000	7720039
IPI00032936.4	2077	ERF	Tax_Id=9606 ETS domain-containing transcription factor ERF	K.TPADTGFAFPDWAYKPESS*PGSR.Q	0.42	0.99	0.98	12500000	29100000
IPI00217544.3	2078	ERG	Tax_Id=9606 v-ets erythroblastosis virus E26 oncogene like isoform 1	K.TEMTASSSSDYGQTSKMSPRVPQQDWLS*QPPARVTIK.M	0.8	0.59	0.35	5000394	4497886
IPI00087498.4	157570	ESCO2	Tax_Id=9606 N-acetyltransferase ESCO2	K.TTEINRLPSANQGS*PFK.S	0.79	0.88	0.77	1570000	2219798
IPI00087498.4	157570	ESCO2	Tax_Id=9606 N-acetyltransferase ESCO2	R.VLSEPIGPES*PSSTECPR.A	0.9	0.97	0.94	6450000	6943681
IPI00087498.4	157570	ESCO2	Tax_Id=9606 N-acetyltransferase ESCO2	K.CDSLLHFTENLFPS*PNKK.H	0.97	0.87	0.76	3260000	3591151
IPI00087498.4	157570	ESCO2	Tax_Id=9606 N-acetyltransferase ESCO2	R.LPSANQGS*PFK.S	1.27	1	1	61500000	48500000
IPI00024167.1	51575	ESF1	Tax_Id=9606 ABT1-associated protein	K.FKIDSNIS*PK.K	1.04	1	1	43400000	40700000
IPI00024167.1	51575	ESF1	Tax_Id=9606 ABT1-associated protein	K.ALAEEAS*EEELPS*DVDLNDPYFAEEVK.Q	1.04	1	1	29600000	29200000
IPI00024167.1	51575	ESF1	Tax_Id=9606 ABT1-associated protein	K.ALAEEASEEELPS*DVDLNDPYFAEEVK.Q	1.09	0.98	0.96	7610846	6958346
IPI00005717.1	2101	ESRRA	Tax_Id=9606 Steroid hormone receptor ERR1	K.AEPASPDSPKGSS*ET*ETEPPVALAPGPAPTR.C	0.9	0.85	0.72	9748701	11000000
IPI00446866.1	2122	EVI1	Tax_Id=9606 Splice Isoform 1 of Ecotropic virus integration 1 site protein	K.DKVS*PLQNLASINNK.K	1.13	0.95	0.9	1230971	1137062
IPI00218245.1	51466	EVL	Tax_Id=9606 Splice Isoform 1 of Ena/VASP-like protein	R.SNS*VEKPVSSILSR.T	0.9	0.99	0.98	8960000	10400000
IPI00556476.2	9156	EXO1	Tax_Id=9606 Splice Isoform 2 of Exonuclease 1	R.NYS*PRPESGTVSDAPQLK.E	0.45	0.93	0.86	2294482	3219559
IPI00376787.4	2146	EZH2	Tax_Id=9606 enhancer of zeste 2 isoform a	R.LPNNSS*RPST*PTINVLESK.D	1.09	0.99	0.98	3941522	3296249
IPI00376787.4	2146	EZH2	Tax_Id=9606 enhancer of zeste 2 isoform a	R.LPNNS*SRPST*PTINVLESK.D	1.09	0.99	0.98	3941522	3296249
IPI00376787.4	2146	EZH2	Tax_Id=9606 enhancer of zeste 2 isoform a	R.LPNNSS*RPSTPT*INVLESK.D	1.15	1	1	24800000	21700000
IPI00376787.4	2146	EZH2	Tax_Id=9606 enhancer of zeste 2 isoform a	K.ESSIIAPAPAEDVDT*PPRK.K	1.17	0.92	0.85	2450000	2523252
IPI00376787.4	2146	EZH2	Tax_Id=9606 enhancer of zeste 2 isoform a	R.VKESSIIAPAPAEDVDT*PPR.K	1.2	0.99	0.98	32600000	28200000
IPI00376787.4	2146	EZH2	Tax_Id=9606 enhancer of zeste 2 isoform a	R.LPNNSSRPST*PTINVLESK.D	1.23	0.98	0.96	9169617	6943911
IPI00376787.4	2146	EZH2	Tax_Id=9606 enhancer of zeste 2 isoform a	K.ESSIIAPAPAEDVDT*PPR.K	1.24	0.97	0.94	7900000	6551710
IPI00376787.4	2146	EZH2	Tax_Id=9606 enhancer of zeste 2 isoform a	R.LPNNSSRPS*TPTINVLESK.D	1.25	0.98	0.96	6245862	4932295
IPI00374018.5	284611	FAM102B	Tax_Id=9606 IMP dehydrogenase/GMP reductase family protein	R.SSS*FSELCHR.R	1.02	1	1	4501571	4220093
IPI00396057.1	23196	FAM120A	Tax_Id=9606 Splice Isoform C of Protein C9orf10	K.NQAAIQGRPPYAAS*AEEVAK.E	1.24	0.98	0.96	1463492	1081728
IPI00552490.3	84498	FAM120B	Tax_Id=9606 Novel protein	K.GNIILAVSDHIS*K.V	0.69	0.03	0	8841347	214580
IPI00552490.3	84498	FAM120B	Tax_Id=9606 Novel protein	R.QEVPMY*TGPESR.Q	0.03	0.92	0.85	2302364	44500000
IPI00061087.3	116224	FAM122A	Tax_Id=9606 Protein C9orf42	R.RNS*TTFPSR.H	0.59	0.99	0.98	2756142	4310716
IPI00061087.3	116224	FAM122A	Tax_Id=9606 Protein C9orf42	K.RIDFIPVS*PAPS*PTR.G	0.67	1	1	9400875	14100000
IPI00061087.3	116224	FAM122A	Tax_Id=9606 Protein C9orf42	K.VSTTTDSPVS*PAQAASPFIPLDELSSK.-	0.7	0.96	0.92	11400000	16100000
IPI00061087.3	116224	FAM122A	Tax_Id=9606 Protein C9orf42	R.SNS*APLIHGLSDTSPVFQAEAPSAR.R	0.72	0.99	0.98	1850000	2581469
IPI00061087.3	116224	FAM122A	Tax_Id=9606 Protein C9orf42	R.S*NSAPLIHGLSDTSPVFQAEAPSAR.R	0.72	0.99	0.98	1850000	2581469
IPI00061087.3	116224	FAM122A	Tax_Id=9606 Protein C9orf42	R.S*NS*APLIHGLSDTSPVFQAEAPSAR.R	1.58	0.53	0.28	35900000	9001339
IPI00446175.1	159090	FAM122B	Tax_Id=9606 CDNA FLJ42659 fis, clone BRAMY2003008	R.SSS*APLIHGLSDLSQVFQPYTLR.T	0.87	0.92	0.85	1714289	1997634
IPI00446175.1	159090	FAM122B	Tax_Id=9606 CDNA FLJ42659 fis, clone BRAMY2003008	R.SS*SAPLIHGLSDLSQVFQPYTLR.T	0.87	0.92	0.85	1714289	1997634
IPI00446175.1	159090	FAM122B	Tax_Id=9606 CDNA FLJ42659 fis, clone BRAMY2003008	R.S*SSAPLIHGLSDLSQVFQPYTLR.T	0.87	0.92	0.85	1714289	1997634
IPI00446175.1	159090	FAM122B	Tax_Id=9606 CDNA FLJ42659 fis, clone BRAMY2003008	R.HSLLLSSS*PNR.I	0.92	0.56	0.31	499000	847230
IPI00446175.1	159090	FAM122B	Tax_Id=9606 CDNA FLJ42659 fis, clone BRAMY2003008	K.RIDFTPVS*PAPS*PTR.G	0.95	1	1	21400000	22800000
IPI00446175.1	159090	FAM122B	Tax_Id=9606 CDNA FLJ42659 fis, clone BRAMY2003008	R.HSLLLS*SSPNR.I	1.19	0.96	0.92	869864	885090
IPI00744702.1	93343	FAM125A	Tax_Id=9606 Conserved hypothetical protein	K.KRMCVKLLPLGATDTAVFDVRLS*GKTKTVPGYLR.I	0.99	0.37	0.14	545000	230465
IPI00217616.1	285172	FAM126B	Tax_Id=9606 Hypothetical protein MGC39518	K.ALPDT*QITSYAAT*LHR.K	17.13	0.79	0.62	11400000	470183
IPI00328350.6	116496	FAM129A	Tax_Id=9606 Niban protein	R.RAS*AILPGVLGSETLSNEVFQESEEEKQPEVPSSLAK.G	0.71	0.98	0.96	3390000	4548285
IPI00647286.1	64855	FAM129B	Tax_Id=9606 hypothetical protein LOC64855	R.DSMVMHNSDPNLHLLAEGAPIDWGEEYSNSGGGGS*PSPSTPESATLSEK.R	0.83	0.98	0.96	13300000	15600000
IPI00647286.1	64855	FAM129B	Tax_Id=9606 hypothetical protein LOC64855	K.AAPEASS*PPAS*PLQHLLPGK.A	0.48	0.98	0.96	6814280	13200000
IPI00514705.2	253725	FAM21C	Tax_Id=9606 Splice Isoform 1 of Protein FAM21C	K.TVLS*LFDEEEDKMEDQNIIQAPQK.E	0.67	0.96	0.92	5750000	8129692
IPI00514705.2	253725	FAM21C	Tax_Id=9606 Splice Isoform 1 of Protein FAM21C	K.GLFS*DEEDSEDLFSSQSASNLK.G	0.69	1	1	30900000	43000000
IPI00514705.2	253725	FAM21C	Tax_Id=9606 Splice Isoform 1 of Protein FAM21C	R.GEADLFDSGDIFSTGTGS*QSVER.T	1.24	0.99	0.98	11600000	9758333
IPI00514705.2	253725	FAM21C	Tax_Id=9606 Splice Isoform 1 of Protein FAM21C	R.S*RPTS*FADELAAR.I	0.21	0.97	0.94	1600000	8129848
IPI00644873.1	54801	FAM29A	Tax_Id=9606 OTTHUMP00000021101	R.GDSDTLGALHDLANS*PASFLSQSVSSSDR.N	0.61	0.83	0.69	3646440	4012805
IPI00644873.1	54801	FAM29A	Tax_Id=9606 OTTHUMP00000021101	K.KIPEFEVENS*PLSDVAK.N	1.24	0.98	0.96	7708572	5743732
IPI00647446.1	54801	FAM29A	Tax_Id=9606 OTTHUMP00000021102	R.NQIPRT*PENLITEIR.S	1.1	0.99	0.98	2965241	2394907
IPI00647446.1	54801	FAM29A	Tax_Id=9606 OTTHUMP00000021102	R.AVLSDS*PQLSEGK.E	0.25	0.85	0.72	4818207	12600000
IPI00386211.3	259282	FAM44A	Tax_Id=9606 family with sequence similarity 44, member A	R.RTS*TPVIMEGVQEETDTR.D	0.55	0.92	0.85	5793887	14900000
IPI00386211.3	259282	FAM44A	Tax_Id=9606 family with sequence similarity 44, member A	R.RSESYS*EDKCDMDST*NMDSNLKPEEVVHK.E	0.64	0.26	0.07	2000000	988783
IPI00386211.3	259282	FAM44A	Tax_Id=9606 family with sequence similarity 44, member A	K.DKDVTLS*PVK.A	0.7	0.94	0.88	1630000	1501897
IPI00386211.3	259282	FAM44A	Tax_Id=9606 family with sequence similarity 44, member A	K.DKDVT*LSPVK.A	0.7	0.94	0.88	1630548	1501897
IPI00386211.3	259282	FAM44A	Tax_Id=9606 family with sequence similarity 44, member A	R.TVLEGSTAST*SPADHSALPNQSLTVR.E	0.81	0.98	0.96	8669888	9967625
IPI00386211.3	259282	FAM44A	Tax_Id=9606 family with sequence similarity 44, member A	R.TVLEGSTASTS*PADHSALPNQSLTVR.E	0.81	0.98	0.96	8669888	9967625
IPI00386211.3	259282	FAM44A	Tax_Id=9606 family with sequence similarity 44, member A	K.TQLSPS*IKR.K	0.96	0.99	0.98	1920000	1914189
IPI00386211.3	259282	FAM44A	Tax_Id=9606 family with sequence similarity 44, member A	R.GLEGNANS*PAHLR.G	1	0.96	0.92	962000	1241104
IPI00386211.3	259282	FAM44A	Tax_Id=9606 family with sequence similarity 44, member A	K.TDTGIVTVEQS*PSSSK.L	1.06	0.98	0.96	4000000	4553712
IPI00410408.3	9679	FAM53B	Tax_Id=9606 Splice Isoform 2 of Protein FAM53B	R.SSS*FSLPSR.A	0.92	0.98	0.96	2067891	2202687
IPI00410408.3	9679	FAM53B	Tax_Id=9606 Splice Isoform 2 of Protein FAM53B	R.SLSCSHEQFS*FVEYCPPSANSTPASTPELAR.R	1.01	0.9	0.81	5680000	4979492
IPI00009900.1	51307	FAM53C	Tax_Id=9606 Protein FAM53C	R.S*RSQPCDLDAR.K	0.93	0.88	0.77	572857	764886
IPI00009900.1	51307	FAM53C	Tax_Id=9606 Protein FAM53C	R.FSLS*PSLGPQASR.F	0.99	0.99	0.98	6730000	6488095
IPI00009900.1	51307	FAM53C	Tax_Id=9606 Protein FAM53C	R.FS*LSPSLGPQASR.F	0.99	0.99	0.98	6725179	6488095
IPI00009900.1	51307	FAM53C	Tax_Id=9606 Protein FAM53C	R.SLS*VPVDLSR.W	1.07	0.96	0.92	6471509	5919324
IPI00645882.1	56181	FAM54B	Tax_Id=9606 MSTP116	K.ASS*FADMMGILK.D	0.81	0.94	0.88	4460000	5074354
IPI00446435.1	57488	FAM62B	Tax_Id=9606 CDNA FLJ42097 fis, clone TESOP2005285	R.SSSSLLAS*PGHISVK.E	1	1	1	33700000	32600000
IPI00446435.1	57488	FAM62B	Tax_Id=9606 CDNA FLJ42097 fis, clone TESOP2005285	R.SSSSLLASPGHIS*VK.E	1.01	1	1	12300000	13100000
IPI00446435.1	57488	FAM62B	Tax_Id=9606 CDNA FLJ42097 fis, clone TESOP2005285	R.S*SSSLLASPGHISVK.E	1.01	1	1	12300000	13100000
IPI00446435.1	57488	FAM62B	Tax_Id=9606 CDNA FLJ42097 fis, clone TESOP2005285	R.SSSSLLAS*PGHIS*VK.E	1.09	0.92	0.85	2787062	4039432
IPI00446435.1	57488	FAM62B	Tax_Id=9606 CDNA FLJ42097 fis, clone TESOP2005285	K.SHMS*GSPGPGGSNTAPSTPVIGGSDKPGMEEK.A	1.1	0.98	0.96	3436680	2936473
IPI00446435.1	57488	FAM62B	Tax_Id=9606 CDNA FLJ42097 fis, clone TESOP2005285	K.SHMSGSPGPGGS*NTAPSTPVIGGSDKPGMEEK.A	1.1	0.98	0.96	3436680	2936473
IPI00446435.1	57488	FAM62B	Tax_Id=9606 CDNA FLJ42097 fis, clone TESOP2005285	K.EPTPSIASDIS*LPIATQELR.Q	1.12	0.97	0.94	14600000	16400000
IPI00446435.1	57488	FAM62B	Tax_Id=9606 CDNA FLJ42097 fis, clone TESOP2005285	R.SSS*SLLASPGHISVK.E	1.19	0.98	0.96	4322257	3752303
IPI00446435.1	57488	FAM62B	Tax_Id=9606 CDNA FLJ42097 fis, clone TESOP2005285	R.SS*SSLLASPGHISVK.E	1.19	0.98	0.96	4322257	3752303
IPI00446435.1	57488	FAM62B	Tax_Id=9606 CDNA FLJ42097 fis, clone TESOP2005285	K.EPTPSIAS*DIS*LPIATQELR.Q	1.24	1	1	188000000	148000000
IPI00446435.1	57488	FAM62B	Tax_Id=9606 CDNA FLJ42097 fis, clone TESOP2005285	K.EPTPS*IASDIS*LPIATQELR.Q	1.24	1	1	188000000	148000000
IPI00446435.1	57488	FAM62B	Tax_Id=9606 CDNA FLJ42097 fis, clone TESOP2005285	K.EPTPSIAS*DISLPIATQELR.Q	1.29	0.98	0.96	21100000	15900000
IPI00446435.1	57488	FAM62B	Tax_Id=9606 CDNA FLJ42097 fis, clone TESOP2005285	R.SSSS*LLASPGHISVK.E	1.31	1	1	11000000	8274470
IPI00446435.1	57488	FAM62B	Tax_Id=9606 CDNA FLJ42097 fis, clone TESOP2005285	K.EPTPS*IAS*DIS*LPIATQELR.Q	1.43	0.94	0.88	65300000	49600000
IPI00305430.3	54478	FAM64A	Tax_Id=9606 FAM64A protein	R.SPYSSTEPLCSPSESDS*DLEPVGAGIQHLQK.L	1.06	0.99	0.98	12500000	12300000
IPI00305430.3	54478	FAM64A	Tax_Id=9606 FAM64A protein	R.S*LQHQEQLEDSK.E	1.99	0.55	0.3	2734242	1058237
IPI00641076.2	79567	FAM65A	Tax_Id=9606 hypothetical protein LOC79567	R.FSTYSQS*PPDTPSLR.E	0.86	0.72	0.52	7280000	7604416
IPI00646782.1	84895	FAM73B	Tax_Id=9606 Hypothetical protein FAM73B	R.TLMLPLTEGS*LR.L	1.11	0.97	0.94	8628553	7658584
IPI00252643.4	284716	FAM80A	Tax_Id=9606 S6 modification enzyme RimK family protein	R.VPTPSVQS*DSDIT*VLR.H	0.64	0.99	0.98	3613215	5853894
IPI00410079.1	55177	FAM82C	Tax_Id=9606 Cerebral protein-10	R.S*QSLPNSLDYTQTSDPGR.H	0.82	0.75	0.56	20700000	24200000
IPI00410079.1	55177	FAM82C	Tax_Id=9606 Cerebral protein-10	R.KDSLDLEEEAAS*GASSALEAGGSSGLEDVLPLLQQADELHR.G	1.02	0.98	0.96	39500000	37500000
IPI00410079.1	55177	FAM82C	Tax_Id=9606 Cerebral protein-10	R.SQS*LPNS*LDYTQTSDPGR.H	1.03	0.96	0.92	4110000	2509864
IPI00410079.1	55177	FAM82C	Tax_Id=9606 Cerebral protein-10	R.KDS*LDLEEEAASGASSALEAGGSSGLEDVLPLLQQADELHR.G	1.07	0.99	0.98	65900000	60300000
IPI00410079.1	55177	FAM82C	Tax_Id=9606 Cerebral protein-10	R.KDSLDLEEEAASGASS*ALEAGGSSGLEDVLPLLQQADELHR.G	1.07	0.99	0.98	65900000	60300000
IPI00410079.1	55177	FAM82C	Tax_Id=9606 Cerebral protein-10	R.KDSLDLEEEAASGAS*SALEAGGSSGLEDVLPLLQQADELHR.G	1.11	1	1	110000000	101000000
IPI00410079.1	55177	FAM82C	Tax_Id=9606 Cerebral protein-10	R.SQS*LPNSLDYTQTSDPGR.H	1.15	1	1	135000000	119000000
IPI00394829.2	286077	FAM83H	Tax_Id=9606 hypothetical protein LOC286077	R.RGS*PTTGFIEQK.G	1.09	0.98	0.96	2821169	2597554
IPI00394829.2	286077	FAM83H	Tax_Id=9606 hypothetical protein LOC286077	R.KGS*PTPGFSTR.R	1.1	0.99	0.98	1256396	1127578
IPI00176581.5	57697	FANCM	Tax_Id=9606 Splice Isoform 1 of Fanconi anemia group M protein	R.FLSYS*PPPLSGLSDLEYEIAK.G	0.86	0.93	0.86	8860000	8212415
IPI00176581.5	57697	FANCM	Tax_Id=9606 Splice Isoform 1 of Fanconi anemia group M protein	R.FLS*YSPPPLSGLSDLEYEIAK.G	0.99	0.92	0.85	6920000	5253156
IPI00553014.3	10160	FARP1	Tax_Id=9606 FERM, RhoGEF	K.VSAGEPGSHPS*PAPR.R	1.42	1	1	40200000	28100000
IPI00746455.1	10160	FARP1	Tax_Id=9606 Splice Isoform 2 of FERM, RhoGEF and pleckstrin domain-containing protein 1	R.LGAPENSGIST*LER.G	1.11	1	1	21300000	19900000
IPI00746455.1	10160	FARP1	Tax_Id=9606 Splice Isoform 2 of FERM, RhoGEF and pleckstrin domain-containing protein 1	K.SSSPAPEFLASS*PPDNKSPDEATAADQESEDDLSASR.T	1.15	0.99	0.98	47700000	43700000
IPI00746455.1	10160	FARP1	Tax_Id=9606 Splice Isoform 2 of FERM, RhoGEF and pleckstrin domain-containing protein 1	K.SSSPAPEFLASS*PPDNK.S	1.2	0.99	0.98	139000000	120000000
IPI00744221.1	9855	FARP2	Tax_Id=9606 Splice Isoform 1 of FERM, RhoGEF and pleckstrin domain-containing protein 2	K.DSSSSLTDPQVSYVKS*PAAER.R	0.95	0.99	0.98	21900000	22900000
IPI00744221.1	9855	FARP2	Tax_Id=9606 Splice Isoform 1 of FERM, RhoGEF and pleckstrin domain-containing protein 2	R.TPASPS*SANAFYSLSPSTLVPSGLPEFK.D	0.41	0.94	0.88	2379022	5366238
IPI00744221.1	9855	FARP2	Tax_Id=9606 Splice Isoform 1 of FERM, RhoGEF and pleckstrin domain-containing protein 2	R.TPAS*PSSANAFYSLSPSTLVPSGLPEFK.D	0.41	0.94	0.88	2379022	5366238
IPI00031820.2	2193	FARSA	Tax_Id=9606 Phenylalanyl-tRNA synthetase alpha chain	R.THS*QGGYGSQGYK.Y	0.98	0.95	0.9	338283	579752
IPI00031411.2	2195	FAT	Tax_Id=9606 Cadherin-related tumor suppressor homolog precursor	R.VQVLDTNDLRPLFSPT*SYSVSLPENTAIR.T	1.01	0.99	0.98	17600000	17000000
IPI00455183.2	84678	FBXL10	Tax_Id=9606 F-box and leucine-rich repeat protein 10 isoform b	R.YDENEDLS*DVEEIVSVR.G	1.07	0.92	0.85	7560000	5748903
IPI00455183.2	84678	FBXL10	Tax_Id=9606 F-box and leucine-rich repeat protein 10 isoform b	R.APKPPTDGS*TSPTSTPSEDQEALGK.K	1.2	0.99	0.98	7770000	6567101
IPI00455183.2	84678	FBXL10	Tax_Id=9606 F-box and leucine-rich repeat protein 10 isoform b	R.APKPPTDGSTS*PTSTPSEDQEALGK.K	1.23	0.99	0.98	1408583	1094745
IPI00737083.1	22992	FBXL11	Tax_Id=9606 Splice Isoform 3 of JmjC domain-containing histone demethylation protein 1A	R.SCDEPLT*PPPHS*PTSMLQLIHDPVS*PR.G	0.6	1	1	40600000	67800000
IPI00737083.1	22992	FBXL11	Tax_Id=9606 Splice Isoform 3 of JmjC domain-containing histone demethylation protein 1A	R.SVLTS*PVANGVNLDYDGLGK.T	0.86	0.83	0.69	7709802	5545048
IPI00737083.1	22992	FBXL11	Tax_Id=9606 Splice Isoform 3 of JmjC domain-containing histone demethylation protein 1A	R.S*SPGAGPSDHHSASR.D	1.02	1	1	1988568	1926444
IPI00737083.1	22992	FBXL11	Tax_Id=9606 Splice Isoform 3 of JmjC domain-containing histone demethylation protein 1A	R.SS*PGAGPSDHHSASR.D	1.02	1	1	1990000	1926444
IPI00737083.1	22992	FBXL11	Tax_Id=9606 Splice Isoform 3 of JmjC domain-containing histone demethylation protein 1A	R.LT*PVRPAAAS*PIVSGAR.R	1.23	1	1	18200000	14500000
IPI00554494.1	54620	FBXL19	Tax_Id=9606 Splice Isoform 1 of F-box/LRR-repeat protein 19	R.SPEPDT*LPLAAGSDHPLPR.A	0.85	0.81	0.66	1690000	2281518
IPI00554494.1	54620	FBXL19	Tax_Id=9606 Splice Isoform 1 of F-box/LRR-repeat protein 19	R.S*PEPDTLPLAAGSDHPLPR.A	1.1	0.98	0.96	1660000	1579819
IPI00008542.3	23219	FBXO28	Tax_Id=9606 F-box only protein 28	R.EVMESAVGNSSGSGQNEES*PR.K	1.13	0.99	0.98	3522547	3134107
IPI00456677.1	81545	FBXO38	Tax_Id=9606 Splice Isoform 2 of F-box only protein 38	K.NKDVYPSCSSTTASTVGNSSSHNTAS*QSPDFVR.T	1	0.98	0.96	4590000	4427863
IPI00456677.1	81545	FBXO38	Tax_Id=9606 Splice Isoform 2 of F-box only protein 38	K.NKDVYPSCSSTTASTVGNSSSHNTASQS*PDFVR.T	1	0.98	0.96	4588114	4427863
IPI00472794.5	115548	FCHO2	Tax_Id=9606 FCH domain only 2	R.LEQILPNAQLVFS*DPSQCDSNTK.D	1.72	1	1	19300000	11100000
IPI00024312.2	2245	FGD1	Tax_Id=9606 FYVE, RhoGEF and PH domain-containing protein 1	K.S*LSLDPGQSLEPHPEGPQR.L	0.65	0.95	0.9	2171561	3887764
IPI00305013.4	11116	FGFR1OP	Tax_Id=9606 Splice Isoform 2 of FGFR1 oncogene partner	K.GPTTGEGALDLSDVHS*PPKS*PEGK.T	0.93	0.99	0.98	12200000	13400000
IPI00001730.2	29109	FHOD1	Tax_Id=9606 FH1/FH2 domain-containing protein	R.TPQS*PAPCVLLR.A	0.73	0.99	0.98	4093884	5694466
IPI00395337.1	81608	FIP1L1	Tax_Id=9606 Splice Isoform 1 of Pre-mRNA 3'-end-processing factor FIP1	R.DHS*PTPSVFNSDEER.Y	1.14	1	1	49500000	42000000
IPI00395337.1	81608	FIP1L1	Tax_Id=9606 Splice Isoform 1 of Pre-mRNA 3'-end-processing factor FIP1	K.AEFTS*PPSLFK.T	1.17	0.99	0.98	42000000	37300000
IPI00395337.1	81608	FIP1L1	Tax_Id=9606 Splice Isoform 1 of Pre-mRNA 3'-end-processing factor FIP1	R.ERDHS*PTPSVFNSDEER.Y	1.18	0.99	0.98	10400000	8628987
IPI00329635.3	201163	FLCN	Tax_Id=9606 Splice Isoform 1 of Folliculin	R.AHSPAEGASVESS*SPGPK.K	0.67	0.85	0.72	800165	1150502
IPI00329635.3	201163	FLCN	Tax_Id=9606 Splice Isoform 1 of Folliculin	R.AHSPAEGASVESSS*PGPK.K	0.67	0.85	0.72	800165	1150502
IPI00329635.3	201163	FLCN	Tax_Id=9606 Splice Isoform 1 of Folliculin	R.AHS*PAEGASVESSSPGPK.K	0.93	0.99	0.98	2183364	2547253
IPI00329635.3	201163	FLCN	Tax_Id=9606 Splice Isoform 1 of Folliculin	R.AHS*PAEGASVESSS*PGPK.K	1.39	0.82	0.67	219000	180272
IPI00465061.1	55683	FLJ10081	Tax_Id=9606 FLJ10081 protein	K.LPASPSGSEDLSS*VSSSPTSS*PK.T	1.29	0.99	0.98	9266354	7929040
IPI00465061.1	55683	FLJ10081	Tax_Id=9606 FLJ10081 protein	K.LPASPSGSEDLSSVSS*SPTSS*PK.T	1.29	0.99	0.98	9266354	7929040
IPI00719106.1	79869	FLJ12529	Tax_Id=9606 Splice Isoform 2 of Cleavage and polyadenylation specificity factor 7	R.SSS*TEPPPPVR.Q	1.07	0.85	0.72	7239271	4885544
IPI00719106.1	79869	FLJ12529	Tax_Id=9606 Splice Isoform 2 of Cleavage and polyadenylation specificity factor 7	R.SS*STEPPPPVR.Q	1.07	0.85	0.72	7240000	4885544
IPI00719106.1	79869	FLJ12529	Tax_Id=9606 Splice Isoform 2 of Cleavage and polyadenylation specificity factor 7	R.DSSDSADGRATPS*ENLVPSSAR.V	1.43	1	1	122000000	85100000
IPI00719106.1	79869	FLJ12529	Tax_Id=9606 Splice Isoform 2 of Cleavage and polyadenylation specificity factor 7	R.DSSDSADGRAT*PSENLVPSSAR.V	1.48	0.99	0.98	19800000	14400000
IPI00719106.1	79869	FLJ12529	Tax_Id=9606 Splice Isoform 2 of Cleavage and polyadenylation specificity factor 7	R.AT*PSENLVPSSAR.V	1.87	0.96	0.92	22700000	17800000
IPI00401682.1	400793	FLJ13137	Tax_Id=9606 PREDICTED: hypothetical protein XP_378908 isoform 1	K.LSLSPISLAES*WEDGSPPPQAR.T	0.83	0.98	0.96	6300000	7344833
IPI00401682.1	400793	FLJ13137	Tax_Id=9606 PREDICTED: hypothetical protein XP_378908 isoform 1	K.LSLSPISLAESWEDGS*PPPQAR.T	0.88	0.99	0.98	49400000	58500000
IPI00401682.1	400793	FLJ13137	Tax_Id=9606 PREDICTED: hypothetical protein XP_378908 isoform 1	K.LS*LSPISLAESWEDGSPPPQAR.T	0.88	0.99	0.98	49400000	58500000
IPI00401682.1	400793	FLJ13137	Tax_Id=9606 PREDICTED: hypothetical protein XP_378908 isoform 1	K.LSLS*PISLAESWEDGS*PPPQAR.T	0.92	0.97	0.94	22000000	23500000
IPI00401682.1	400793	FLJ13137	Tax_Id=9606 PREDICTED: hypothetical protein XP_378908 isoform 1	R.RASS*PSLIER.N	0.94	1	1	19300000	20200000
IPI00401682.1	400793	FLJ13137	Tax_Id=9606 PREDICTED: hypothetical protein XP_378908 isoform 1	R.RAS*SPSLIER.N	0.94	1	1	19300000	20200000
IPI00401682.1	400793	FLJ13137	Tax_Id=9606 PREDICTED: hypothetical protein XP_378908 isoform 1	R.TSS*LDNEGPHPDLLSFE.-	1	1	1	169000000	169000000
IPI00743510.1	79899	FLJ14213	Tax_Id=9606 Hypothetical protein DKFZp686N03132	R.FMS*SPVLSDLPR.F	0.23	0.86	0.74	3150332	6523878
IPI00447589.1	84928	FLJ14803	Tax_Id=9606 FLJ14803 protein	R.SSPT*VYNSPTDKEDYMTDLR.T	1.1	0.91	0.83	1840000	2401792
IPI00447589.1	84928	FLJ14803	Tax_Id=9606 FLJ14803 protein	R.TLDTFLRS*EEEK.Q	1.18	0.74	0.55	8160000	4653215
IPI00738956.1	642889	FLJ16423	Tax_Id=9606 CDNA FLJ16423 fis, clone BRACE3005107	R.GLSGS*SS*LLISPR.L	1.05287	-1	1	259000	245994
IPI00418570.3	401124	FLJ16686	Tax_Id=9606 PREDICTED: hypothetical protein XP_379262	K.IVPNLNQS*LVINENHS*QLPICK.L	0.29	0.97	0.94	3006251	7320712
IPI00301987.5	54468	FLJ20323	Tax_Id=9606 Hypothetical protein FLJ20323	R.GFSQYGVSGS*PTK.S	1.01	1	1	12400000	11600000
IPI00002245.3	79611	FLJ21963	Tax_Id=9606 hypothetical protein LOC79611	K.GDTVVIYMPMIPQAMYT*MLACARIGAIHS*LIFGGFASK.E	0.54	0.96	0.92	13100000	23600000
IPI00292433.2	149076	FLJ25476	Tax_Id=9606 hypothetical protein LOC149076	R.LIASS*PTLISGITS*PPLLDSIK.T	0.97	0.98	0.96	15000000	15300000
IPI00413812.1	400935	FLJ41993	Tax_Id=9606 CDNA FLJ41993 fis, clone SPLEN2017104	R.FPTPPTSRCT*CVTGGS*HSS*LPANAHSRPAR.S	0.79	0.43	0.18	73600000	16800000
IPI00333541.4	2316	FLNA	Tax_Id=9606 Filamin-A	R.APS*VANVGSHCDLSLK.I	0.5	0.94	0.88	5540907	9844399
IPI00333541.4	2316	FLNA	Tax_Id=9606 Filamin-A	K.AFGPGLQGGSAGS*PAR.F	0.93	0.99	0.98	5770000	6118414
IPI00642018.3	84256	FLYWCH1	Tax_Id=9606 FLYWCH-type zinc finger 1 isoform b	K.TCS*PESQQIYGDIK.D	1.08	0.99	0.98	11300000	11400000
IPI00642018.3	84256	FLYWCH1	Tax_Id=9606 FLYWCH-type zinc finger 1 isoform b	K.AGQEPS*PKPGTDVIPAAPR.K	1.13	1	1	9730000	8355832
IPI00642018.3	84256	FLYWCH1	Tax_Id=9606 FLYWCH-type zinc finger 1 isoform b	R.GS*PGGPEFLK.T	1.17	0.99	0.98	6380000	5961621
IPI00163516.3	752	FMNL1	Tax_Id=9606 Splice Isoform 1 of Formin-like 1 protein	K.EAAAQEAGADT*PGKGEPPAPKS*PPK.A	0.94	0.67	0.45	2084508	1317271
IPI00163516.3	752	FMNL1	Tax_Id=9606 Splice Isoform 1 of Formin-like 1 protein	K.EAAAQEAGADTPGKGEPPAPKS*PPK.A	1.05	0.99	0.98	8668366	8043522
IPI00464953.2	114793	FMNL2	Tax_Id=9606 Hypothetical protein tmp_locus_33	K.LLEQEALMEQQDPKSPS*HK.S	0.59	0.96	0.92	1710000	2487158
IPI00028718.2	54874	FNBP1L	Tax_Id=9606 Formin binding protein 1-like	R.TIS*DGTISASK.Q	1.05	0.99	0.98	2453078	2362923
IPI00514209.2	96459	FNIP1	Tax_Id=9606 hypothetical protein LOC96459 isoform 2	R.SASLS*SLLITPFPS*PNSSLTR.S	0.51	0.41	0.17	6650000	7519364
IPI00033008.1	2353	FOS	Tax_Id=9606 Proto-oncogene protein c-fos	R.KGS*SSNEPSSDSLSS*PTLLAL.-	0.03	0.99	0.98	3660958	44200000
IPI00011593.1	2355	FOSL2	Tax_Id=9606 Fos-related antigen 2	R.S*PPAPGLQPMR.S	1.01	1	1	19200000	19200000
IPI00011593.1	2355	FOSL2	Tax_Id=9606 Fos-related antigen 2	R.GSSGS*PAHAESYSSGGGGQQK.F	1.15	1	1	934000	801867
IPI00011593.1	2355	FOSL2	Tax_Id=9606 Fos-related antigen 2	R.GS*SGSPAHAESYSSGGGGQQK.F	1.15	1	1	934332	801867
IPI00011593.1	2355	FOSL2	Tax_Id=9606 Fos-related antigen 2	R.GSS*GSPAHAESYSSGGGGQQK.F	1.15	1	1	934000	801867
IPI00011593.1	2355	FOSL2	Tax_Id=9606 Fos-related antigen 2	R.RS*SSSGDQSSDSLNSPT*LLAL.-	0.38	0.98	0.96	29700000	67100000
IPI00011593.1	2355	FOSL2	Tax_Id=9606 Fos-related antigen 2	R.RSS*SSGDQSSDSLNS*PTLLAL.-	0.38	0.98	0.96	29700000	67100000
IPI00024387.1	3169	FOXA1	Tax_Id=9606 Hepatocyte nuclear factor 3-alpha	K.TGQLEGAPAPGPAAS*PQTLDHSGATATGGASELK.T	0.94	0.98	0.96	3896869	3617292
IPI00290377.1	2296	FOXC1	Tax_Id=9606 Forkhead box protein C1	R.GS*PQSAAAELSSGLLASAAASSR.A	1.26	0.94	0.88	13700000	13900000
IPI00290377.1	2296	FOXC1	Tax_Id=9606 Forkhead box protein C1	R.GSPQS*AAAELSSGLLASAAASSR.A	1.26	0.94	0.88	13700000	13900000
IPI00019155.1	2303	FOXC2	Tax_Id=9606 Forkhead box protein C2	K.VVIKS*EAAS*PALPVITK.V	0.92	0.99	0.98	5881302	4212310
IPI00019155.1	2303	FOXC2	Tax_Id=9606 Forkhead box protein C2	R.TSPPGGELS*PGAGR.A	0.93	0.93	0.86	14500000	18500000
IPI00019155.1	2303	FOXC2	Tax_Id=9606 Forkhead box protein C2	K.GAPAT*PHLADAPK.E	1.02	0.96	0.92	4210000	5153366
IPI00019155.1	2303	FOXC2	Tax_Id=9606 Forkhead box protein C2	K.VETLS*PESALQGS*PR.S	1.12	1	1	66900000	61800000
IPI00019155.1	2303	FOXC2	Tax_Id=9606 Forkhead box protein C2	K.VETLS*PESALQGSPR.S	1.13	0.99	0.98	79400000	70900000
IPI00019155.1	2303	FOXC2	Tax_Id=9606 Forkhead box protein C2	K.VETLSPES*ALQGSPR.S	1.13	0.99	0.98	79400000	70900000
IPI00019155.1	2303	FOXC2	Tax_Id=9606 Forkhead box protein C2	K.VETLSPESALQGS*PR.S	1.14	0.99	0.98	102000000	91500000
IPI00019155.1	2303	FOXC2	Tax_Id=9606 Forkhead box protein C2	K.SEAAS*PALPVITK.V	1.19	1	1	107000000	89100000
IPI00019155.1	2303	FOXC2	Tax_Id=9606 Forkhead box protein C2	R.TS*PPGGELSPGAGR.A	1.31	0.98	0.96	22800000	19000000
IPI00556645.2	221937	FOXK1	Tax_Id=9606 forkhead box K1	K.AASEQQADT*SGGDS*PKDESKPPFSYAQLIVQAISSAQDR.Q	0.54	0.49	0.24	36100000	32000000
IPI00556645.2	221937	FOXK1	Tax_Id=9606 forkhead box K1	K.AAS*EQQADTSGGDS*PKDESKPPFSYAQLIVQAISSAQDR.Q	0.57	0.53	0.28	30000000	25900000
IPI00556645.2	221937	FOXK1	Tax_Id=9606 forkhead box K1	R.SMVSPVPS*PTGTISVPNSCPAS*PR.G	0.6	0.64	0.41	45400000	61500000
IPI00556645.2	221937	FOXK1	Tax_Id=9606 forkhead box K1	K.AASEQQADTS*GGDSPKDESKPPFSYAQLIVQAISSAQDR.Q	0.89	0.79	0.62	55900000	44900000
IPI00556645.2	221937	FOXK1	Tax_Id=9606 forkhead box K1	K.AASEQQADT*SGGDSPKDESKPPFSYAQLIVQAISSAQDR.Q	0.89	0.79	0.62	55900000	44900000
IPI00556645.2	221937	FOXK1	Tax_Id=9606 forkhead box K1	K.AASEQQADTSGGDS*PKDESKPPFSYAQLIVQAISSAQDR.Q	0.96	0.85	0.72	135000000	106000000
IPI00556645.2	221937	FOXK1	Tax_Id=9606 forkhead box K1	K.AASEQQADTSGGDSPKDES*KPPFSYAQLIVQAISSAQDR.Q	1.02	0.84	0.71	28000000	26300000
IPI00556645.2	221937	FOXK1	Tax_Id=9606 forkhead box K1	K.AAS*EQQADTSGGDSPKDESKPPFSYAQLIVQAISSAQDR.Q	1.04	0.89	0.79	72500000	62000000
IPI00556645.2	221937	FOXK1	Tax_Id=9606 forkhead box K1	K.AASEQQADTSGGDSPKDESKPPFSY*AQLIVQAISSAQDR.Q	1.04	0.85	0.72	52100000	42300000
IPI00556645.2	221937	FOXK1	Tax_Id=9606 forkhead box K1	R.SGGLQTPECLS*R.E	1.12	1	1	86000000	77100000
IPI00556645.2	221937	FOXK1	Tax_Id=9606 forkhead box K1	R.SGGLQTPECLS*REGS*PIPHDPEFGSK.L	1.15	1	1	77300000	67300000
IPI00556645.2	221937	FOXK1	Tax_Id=9606 forkhead box K1	R.SMVSPVPSPT*GTISVPNSCPAS*PR.G	1.16	0.97	0.94	15000000	14300000
IPI00556645.2	221937	FOXK1	Tax_Id=9606 forkhead box K1	K.EEAPASPLRPLYPQIS*PLK.I	1.22	0.97	0.94	12400000	10200000
IPI00556645.2	221937	FOXK1	Tax_Id=9606 forkhead box K1	R.SMVSPVPS*PT*GTISVPNSCPAS*PR.G	1.26	0.98	0.96	41400000	37300000
IPI00556645.2	221937	FOXK1	Tax_Id=9606 forkhead box K1	R.EGS*PIPHDPEFGSK.L	1.26	1	1	319000000	268000000
IPI00556645.2	221937	FOXK1	Tax_Id=9606 forkhead box K1	R.SMVS*PVPS*PTGTISVPNSCPAS*PR.G	1.26	0.98	0.96	41400000	37300000
IPI00556645.2	221937	FOXK1	Tax_Id=9606 forkhead box K1	R.S*MVSPVPS*PTGTISVPNSCPASPR.G	1.27	0.96	0.92	18800000	15800000
IPI00556645.2	221937	FOXK1	Tax_Id=9606 forkhead box K1	R.SMVS*PVPS*PTGTISVPNSCPASPR.G	1.27	0.96	0.92	18800000	15800000
IPI00556645.2	221937	FOXK1	Tax_Id=9606 forkhead box K1	R.S*MVSPVPSPTGT*ISVPNS*CPASPRGAGSSSYR.F	1.28	0.37	0.14	42900000	210000000
IPI00556645.2	221937	FOXK1	Tax_Id=9606 forkhead box K1	R.QS*PGPALAR.L	1.39	1	1	3730000	2696973
IPI00220426.1	3607	FOXK2	Tax_Id=9606 Splice Isoform 2 of Forkhead box protein K2	R.FAQSAPGS*PLSSQPVLITVQR.Q	1.22	0.99	0.98	29400000	25300000
IPI00220426.1	3607	FOXK2	Tax_Id=9606 Splice Isoform 2 of Forkhead box protein K2	R.EGS*PAPLEPEPGAAQPK.L	1.27	1	1	26400000	20900000
IPI00216686.1	2305	FOXM1	Tax_Id=9606 Splice Isoform 2 of Forkhead box protein M1	K.LLFGEGFS*PLLPVQTIK.E	0.6	0.95	0.9	989694	1667388
IPI00216686.1	2305	FOXM1	Tax_Id=9606 Splice Isoform 2 of Forkhead box protein M1	R.LLSSEPLDLISVPFGNSSPS*DIDVPKPGS*PEPQVSGLAANR.S	0.87	0.75	0.56	2223337	2077798
IPI00012856.1	2309	FOXO3	Tax_Id=9606 Forkhead box protein O3A	K.WPGS*PTSR.S	0.62	0.96	0.92	1076153	1659403
IPI00012856.1	2309	FOXO3	Tax_Id=9606 Forkhead box protein O3A	K.GSGLGS*PTSSFNSTVFGPSSLNSLR.Q	0.39	0.81	0.66	3640000	5248238
IPI00182980.2	27086	FOXP1	Tax_Id=9606 CDNA FLJ35064 fis, clone PEBLM1000147, moderately similar to Glutamine (Q)-rich factor 1, QRF-1	R.RYS*DKYNVPISSADIAQNQEFYK.N	0.42	0.99	0.98	1340000	2650831
IPI00395554.4	116113	FOXP4	Tax_Id=9606 Forkhead box protein P4	R.S*SDKFCSPISSELAQNHEFYK.N	0.35	0.91	0.83	1584222	4844158
IPI00395554.4	116113	FOXP4	Tax_Id=9606 Forkhead box protein P4	R.SSDKFCSPIS*SELAQNHEFYK.N	0.42	0.98	0.96	4830000	11600000
IPI00184707.1	122786	FRMD6	Tax_Id=9606 Splice Isoform 2 of FERM domain-containing protein 6	K.YFS*LDLTHDEVPEFVV.-	1	1	1	3065178	3065178
IPI00187159.8	9758	FRMPD4	Tax_Id=9606 PDZ domain containing 10	R.FS*EEVIINGQVS*ETVKDNS*LLFMPNVLK.V	2.41	0.81	0.66	5908899	3251485
IPI00107698.2	10818	FRS2	Tax_Id=9606 Fibroblast growth factor receptor substrate 2	R.T*SVHVPLEAR.V	0.51	0.93	0.86	1260000	1742761
IPI00217686.3	117246	FTSJ3	Tax_Id=9606 Putative rRNA methyltransferase 3	K.TEIMS*PLYQDEAPK.G	0.69	0.95	0.9	5260000	5941918
IPI00074587.7	10772	FUSIP1	Tax_Id=9606 Splice Isoform 1 of FUS-interacting serine-arginine-rich protein 1	R.SRS*FDYNYR.R	1.24	0.96	0.92	859041	645606
IPI00074587.7	10772	FUSIP1	Tax_Id=9606 Splice Isoform 1 of FUS-interacting serine-arginine-rich protein 1	R.S*RSFDYNYR.R	1.24	0.96	0.92	859000	645606
IPI00479630.2	8087	FXR1	Tax_Id=9606 fragile X mental retardation-related protein 1 isoform c	K.SSISSVLKDPDSNPYSLLDNTESDQT*ADTDASESHHSTNR.R	0.85	0.94	0.88	6700000	6575474
IPI00479630.2	8087	FXR1	Tax_Id=9606 fragile X mental retardation-related protein 1 isoform c	K.SSISSVLKDPDSNPYSLLDNT*ESDQTADTDASESHHSTNR.R	0.85	0.94	0.88	6697222	6575474
IPI00479630.2	8087	FXR1	Tax_Id=9606 fragile X mental retardation-related protein 1 isoform c	R.RGPNYTSGYGTNSELSNPS*ETESER.K	1.08	0.99	0.98	3470000	3193696
IPI00479630.2	8087	FXR1	Tax_Id=9606 fragile X mental retardation-related protein 1 isoform c	R.RGPNYTSGYGTNSELSNPSET*ESER.K	1.14	1	1	5929040	5196247
IPI00479630.2	8087	FXR1	Tax_Id=9606 fragile X mental retardation-related protein 1 isoform c	R.RGPNYTSGYGTNSELS*NPSETESER.K	1.18	1	1	20600000	18000000
IPI00016250.5	9513	FXR2	Tax_Id=9606 Fragile X mental retardation syndrome-related protein 2	R.TGGPAYGPSSDVSTAS*ETESEKREEPNR.A	0.91	0.8	0.64	2087867	1984245
IPI00016250.5	9513	FXR2	Tax_Id=9606 Fragile X mental retardation syndrome-related protein 2	R.TDGS*IS*GDRQPVTVADYISR.A	0.92	0.99	0.98	6844786	7871571
IPI00016250.5	9513	FXR2	Tax_Id=9606 Fragile X mental retardation syndrome-related protein 2	R.T*DGS*ISGDRQPVTVADYISR.A	0.98	1	1	59000000	56500000
IPI00016250.5	9513	FXR2	Tax_Id=9606 Fragile X mental retardation syndrome-related protein 2	K.AGY*STDESSSSSLHATR.T	1.03	0.96	0.92	1198369	1407265
IPI00016250.5	9513	FXR2	Tax_Id=9606 Fragile X mental retardation syndrome-related protein 2	R.T*DGSIS*GDRQPVTVADYISR.A	1.07	1	1	34200000	32600000
IPI00016250.5	9513	FXR2	Tax_Id=9606 Fragile X mental retardation syndrome-related protein 2	R.T*DGSISGDRQPVTVADYISR.A	1.1	1	1	97400000	88200000
IPI00016250.5	9513	FXR2	Tax_Id=9606 Fragile X mental retardation syndrome-related protein 2	R.TDGS*ISGDRQPVTVADYISR.A	1.12	1	1	21400000	18700000
IPI00016250.5	9513	FXR2	Tax_Id=9606 Fragile X mental retardation syndrome-related protein 2	R.TGGPAYGPSSDVSTAS*ETESEKR.E	1.19	0.99	0.98	7289420	6738493
IPI00016250.5	9513	FXR2	Tax_Id=9606 Fragile X mental retardation syndrome-related protein 2	R.TGGPAYGPSSDVST*ASETESEKR.E	1.19	0.99	0.98	7289420	6738493
IPI00016250.5	9513	FXR2	Tax_Id=9606 Fragile X mental retardation syndrome-related protein 2	R.TDGSIS*GDRQPVTVADYISR.A	1.27	0.97	0.94	6280000	5761351
IPI00552700.2	84248	FYTTD1	Tax_Id=9606 Hypothetical protein DKFZp761B1514	R.LVGATATSS*PPPK.A	1.04	0.9	0.81	3431537	2959013
IPI00012442.1	10146	G3BP1	Tax_Id=9606 Ras-GTPase-activating protein-binding protein 1	R.YQDEVFGGFVTEPQEES*EEEVEEPEER.Q	0.97	0.99	0.98	38400000	37400000
IPI00012442.1	10146	G3BP1	Tax_Id=9606 Ras-GTPase-activating protein-binding protein 1	K.SSS*PAPADIAQTVQEDLR.T	1.06	1	1	1200000000	1100000000
IPI00009057.1	9908	G3BP2	Tax_Id=9606 Splice Isoform A of Ras-GTPase-activating protein-binding protein 2	K.STT*PPPAEPVSLPQEPPK.A	1.1	0.99	0.98	15000000	13600000
IPI00410383.1	2549	GAB1	Tax_Id=9606 Splice Isoform 2 of GRB2-associated-binding protein 1	R.SYS*HDVLPK.V	0.85	0.98	0.96	1466711	1767679
IPI00410383.1	2549	GAB1	Tax_Id=9606 Splice Isoform 2 of GRB2-associated-binding protein 1	R.S*YSHDVLPK.V	0.9	0.95	0.9	1273533	1524010
IPI00410383.1	2549	GAB1	Tax_Id=9606 Splice Isoform 2 of GRB2-associated-binding protein 1	R.TASDTDSSYCIPTAGMS*PSR.S	1.29	0.99	0.98	9632237	6894739
IPI00377052.1	9846	GAB2	Tax_Id=9606 GRB2-associated binding protein 2 isoform b	R.NNTVIDELPFKS*PITK.S	0.76	0.75	0.56	7940000	4083985
IPI00640758.2	26130	GAPVD1	Tax_Id=9606 Rab5-activating protein 6	R.DEALQNIS*ADDLPDSASQAAHPQDSAFSYR.D	0.92	0.99	0.98	16600000	16800000
IPI00640758.2	26130	GAPVD1	Tax_Id=9606 Rab5-activating protein 6	R.EVSS*RPST*PGLSVVSGISATSEDIPNKIEDLR.S	1.06	1	1	47000000	48800000
IPI00640758.2	26130	GAPVD1	Tax_Id=9606 Rab5-activating protein 6	R.SRS*SDIVSSVR.R	1.07	0.98	0.96	2440000	2414305
IPI00640758.2	26130	GAPVD1	Tax_Id=9606 Rab5-activating protein 6	R.ELPPAAAIGATSLVAAPHSSSS*SPSK.D	1.07	1	1	8160000	7195719
IPI00640758.2	26130	GAPVD1	Tax_Id=9606 Rab5-activating protein 6	R.ELPPAAAIGATSLVAAPHSSSSSPS*K.D	1.07	1	1	8160000	7195719
IPI00640758.2	26130	GAPVD1	Tax_Id=9606 Rab5-activating protein 6	R.EVS*SRPSTPGLS*VVSGISATSEDIPNK.I	1.1	0.98	0.96	16800000	19000000
IPI00640758.2	26130	GAPVD1	Tax_Id=9606 Rab5-activating protein 6	R.EVSS*RPSTPGLS*VVSGISATSEDIPNK.I	1.1	0.98	0.96	16800000	19000000
IPI00640758.2	26130	GAPVD1	Tax_Id=9606 Rab5-activating protein 6	R.SS*DIVSSVR.R	1.13	0.9	0.81	970000	1541653
IPI00640758.2	26130	GAPVD1	Tax_Id=9606 Rab5-activating protein 6	R.LQELESCSGLGS*TSDDTDVR.E	0.27	0.89	0.79	6497295	14900000
IPI00456723.1	253959	GARNL1	Tax_Id=9606 Splice Isoform 5 of GTPase-activating Rap/Ran-GAP domain-like 1	R.RGS*SPGSLEIPK.D	0.52	0.99	0.98	6065386	10500000
IPI00456723.1	253959	GARNL1	Tax_Id=9606 Splice Isoform 5 of GTPase-activating Rap/Ran-GAP domain-like 1	R.RGS*S*PGSLEIPK.D	0.53	0.75	0.56	603168	1067872
IPI00456723.1	253959	GARNL1	Tax_Id=9606 Splice Isoform 5 of GTPase-activating Rap/Ran-GAP domain-like 1	R.SSS*TSDILEPFTVER.A	0.77	1	1	26300000	30700000
IPI00456723.1	253959	GARNL1	Tax_Id=9606 Splice Isoform 5 of GTPase-activating Rap/Ran-GAP domain-like 1	R.S*SSTSDILEPFTVER.A	0.77	1	1	26300000	30700000
IPI00456723.1	253959	GARNL1	Tax_Id=9606 Splice Isoform 5 of GTPase-activating Rap/Ran-GAP domain-like 1	R.HFS*QSEETGNEVFGALNEEQPLPR.S	0.96	1	1	18000000	18200000
IPI00456723.1	253959	GARNL1	Tax_Id=9606 Splice Isoform 5 of GTPase-activating Rap/Ran-GAP domain-like 1	R.HFSQS*EETGNEVFGALNEEQPLPR.S	0.96	1	1	18000000	18200000
IPI00456723.1	253959	GARNL1	Tax_Id=9606 Splice Isoform 5 of GTPase-activating Rap/Ran-GAP domain-like 1	R.HFSQSEET*GNEVFGALNEEQPLPR.S	1.04	0.99	0.98	22700000	21400000
IPI00306170.5	10634	GAS2L1	Tax_Id=9606 Splice Isoform 1 of GAS2-like protein 1	R.RYS*GDSDSSASSAQSGPLGTR.S	0.97	1	1	5940000	6137216
IPI00306170.5	10634	GAS2L1	Tax_Id=9606 Splice Isoform 1 of GAS2-like protein 1	R.VS*SPSPELGTTPASIFR.T	0.99	0.97	0.94	12200000	12500000
IPI00306170.5	10634	GAS2L1	Tax_Id=9606 Splice Isoform 1 of GAS2-like protein 1	R.VSS*PSPELGTTPASIFR.T	0.99	0.97	0.94	12200000	12500000
IPI00185219.1	283431	GAS2L3	Tax_Id=9606 GAS2-like protein 3	K.SALNLNQPVSVSSVS*PVK.A	1.21	0.99	0.98	5859929	5217373
IPI00444526.1	54815	GATAD2A	Tax_Id=9606 Splice Isoform 2 of Transcriptional repressor p66 alpha	R.RPPS*PDVIVLS*DNEQPSSPR.V	0.79	0.54	0.29	3111107	2738499
IPI00444526.1	54815	GATAD2A	Tax_Id=9606 Splice Isoform 2 of Transcriptional repressor p66 alpha	K.EATAQKPTGSVGSTVTT*PPPLVR.G	0.82	1	1	37200000	45200000
IPI00444526.1	54815	GATAD2A	Tax_Id=9606 Splice Isoform 2 of Transcriptional repressor p66 alpha	R.RPPS*PDVIVLSDNEQPS*SPR.V	1.11	0.98	0.96	7268274	6274316
IPI00444526.1	54815	GATAD2A	Tax_Id=9606 Splice Isoform 2 of Transcriptional repressor p66 alpha	R.RPPS*PDVIVLSDNEQPSS*PR.V	1.15	0.99	0.98	10000000	9427442
[truncated: 4,433 more rows]

## Sheet: Supplementary Table S2
IPI	GENE ID	Official Symbol	Dsecription	Peptide Sequence	Ratio(Light/Heavy)	Regression Factor	Determinant Factor	Light(Vem+Tra)	Heavy
IPI00003479.2	5594	MAPK1	Tax_Id=9606 Mitogen-activated protein kinase 1	R.VADPDHDHTGFLTEY*VATR.W	0.01	0.97	0.94	45700	859684
IPI00418374.2	92154	ABBA-1	Tax_Id=9606 Actin-bundling protein with BAIAP2 homology	K.TPTVPDS*PGYMGPTR.A	0.12	0.81	0.66	1090026	4771042
IPI00221171.4	25	ABL1	Tax_Id=9606 Splice Isoform IB of Proto-oncogene tyrosine-protein kinase ABL1	R.SCS*ASCVPHGAK.D	0.37	0.96	0.92	160000	371723
IPI00383728.1	27	ABL2	Tax_Id=9606 Splice Isoform IA of Tyrosine-protein kinase ABL2	K.VPVLIS*PTLK.H	0.4	0.98	0.96	941097	2513281
IPI00472339.1	31	ACACA	Tax_Id=9606 acetyl-Coenzyme A carboxylase alpha isoform 2	R.SSMS*GLHLVK.Q	0.48	1	1	8441713	17100000
IPI00472339.1	31	ACACA	Tax_Id=9606 acetyl-Coenzyme A carboxylase alpha isoform 2	R.IFDEVMGCFSDS*PPQS*PTFPEAGHTSLYDEDKVPR.D	0.48	0.97	0.94	17700000	38500000
IPI00639852.3	65057	ACD	Tax_Id=9606 CDNA FLJ13664 fis, clone PLACE1011649	R.SSSQPS*PAICSAPATLTPR.S	0.46	0.97	0.94	2989402	6254372
IPI00025058.1	103	ADAR	Tax_Id=9606 Splice Isoform 3 of Double-stranded RNA-specific adenosine deaminase	K.TAESQT*PTPSATSFFSGK.S	0.12	0.99	0.98	35400000	255000000
IPI00220158.1	118	ADD1	Tax_Id=9606 Splice Isoform 3 of Alpha-adducin	R.AAVVTS*PPPTTAPHK.E	0.45	1	1	37700000	82800000
IPI00220754.1	120	ADD3	Tax_Id=9606 Splice Isoform 1 of Gamma-adducin	R.VTQILQS*PAFREDLECLIQEQMK.K	0.45	0.92	0.85	3352503	9299932
IPI00022215.1	23394	ADNP	Tax_Id=9606 Activity-dependent neuroprotector	R.YSLQSANASSLSSGQLKS*PSLSQSQASR.V	0.35	0.93	0.86	1160000	2590660
IPI00170594.4	25909	AHCTF1	Tax_Id=9606 transcription factor ELYS	R.STPLAS*PSPSPGR.S	0.48	0.96	0.92	972000	1819888
IPI00397015.2	27245	AHDC1	Tax_Id=9606 Novel protein	R.TEAACLSAPHLAS*PPAT*PK.A	0.23	0.82	0.67	444050	2156855
IPI00397015.2	27245	AHDC1	Tax_Id=9606 Novel protein	R.GPAAAAAGYGCPLLSDLTLS*PVPR.D	0.31	0.98	0.96	2645156	7963448
IPI00397015.2	27245	AHDC1	Tax_Id=9606 Novel protein	K.AYS*PTCSPT*LGFK.E	0.48	0.98	0.96	2450626	5562192
IPI00555610.3	79026	AHNAK	Tax_Id=9606 313 kDa protein	K.MYFPDVEFDIKS*PK.F	0.26	0.98	0.96	6093932	23600000
IPI00555610.3	79026	AHNAK	Tax_Id=9606 313 kDa protein	K.ADIKS*PSLDVTVPEAELNLETPEISVGGK.G	0.42	0.97	0.94	9339182	22400000
IPI00171217.1	11217	AKAP2	Tax_Id=9606 Splice Isoform B of A-kinase anchor protein 2	R.QVLQSTQS*PR.T	0.35	0.99	0.98	463548	1361258
IPI00298373.8	150864	ALS2CR13	Tax_Id=9606 amyotrophic lateral sclerosis 2 (juvenile) chromosome region, candidate 13	R.SAS*WGSTDQLK.E	0.35	0.91	0.83	3940000	9469445
IPI00470559.1	25959	ANKRD25	Tax_Id=9606 ankyrin repeat domain 25	R.ERVPS*VAEAPQLR.P	0.39	0.98	0.96	1320000	3616937
IPI00215877.2	324	APC	Tax_Id=9606 Splice Isoform Short of Adenomatous polyposis coli protein	K.ALEAELDAQHLSETFDNIDNLS*PK.A	0.42	0.83	0.69	16100000	24600000
IPI00215877.2	324	APC	Tax_Id=9606 Splice Isoform Short of Adenomatous polyposis coli protein	K.DIQRPDSEHGLS*PDSENFDWK.A	0.46	0.94	0.88	5820000	13600000
IPI00169307.2	57584	ARHGAP21	Tax_Id=9606 Rho GTPase activating protein 21	K.GKS*TGSLLTPTR.G	0.45	0.97	0.94	442641	843428
IPI00152011.4	9411	ARHGAP29	Tax_Id=9606 PTPL1-associated RhoGAP 1	K.IFDGSLQPQDVMCSIGVVDQGCFPKPLLS*PEER.D	0.37	0.83	0.69	1420000	3376032
IPI00377085.1	9826	ARHGEF11	Tax_Id=9606 Rho guanine nucleotide exchange factor (GEF) 11 isoform 2	R.TRNS*GIWESPELDR.N	0.05	0.83	0.69	11800000	299000000
IPI00339353.2	23365	ARHGEF12	Tax_Id=9606 Splice Isoform 2 of Rho guanine nucleotide exchange factor 12	K.SETIQDTDTQSLVGS*PSTR.I	0.38	0.98	0.96	4130000	10000000
IPI00419431.4	55252	ASXL2	Tax_Id=9606 Hypothetical protein DKFZp686C1968	R.FCLSSPT*EALK.M	0.44	0.97	0.94	6060000	12300000
IPI00419431.4	55252	ASXL2	Tax_Id=9606 Hypothetical protein DKFZp686C1968	R.FCLSS*PTEALK.M	0.44	0.97	0.94	6064425	12300000
IPI00419431.4	55252	ASXL2	Tax_Id=9606 Hypothetical protein DKFZp686C1968	R.KSS*LTQEEAPVSWEK.R	0.46	0.89	0.79	2253227	3330020
IPI00170548.1	29028	ATAD2	Tax_Id=9606 Splice Isoform 1 of ATPase family AAA domain-containing protein 2	K.TPST*PVACSTPAQLK.R	0.33	0.96	0.92	6456032	14700000
IPI00170548.1	29028	ATAD2	Tax_Id=9606 Splice Isoform 1 of ATPase family AAA domain-containing protein 2	K.T*PSTPVACSTPAQLK.R	0.33	0.96	0.92	6456032	14700000
IPI00219003.1	463	ATBF1	Tax_Id=9606 Splice Isoform B of Alpha-fetoprotein enhancer-binding protein	K.IDS*RPPSPEPPK.Q	0.45	0.85	0.72	927000	1301465
IPI00432751.1	55054	ATG16L1	Tax_Id=9606 Splice Isoform 3 of Autophagy-related protein 16-1	R.SVS*SFPVPQDNVDTHPGSGK.E	0.34	0.87	0.76	3016401	13100000
IPI00641582.1	9531	BAG3	Tax_Id=9606 BAG family molecular chaperone regulator 3	K.VPPAPVPCPPPS*PGPSAVPS*SPK.S	0.37	0.98	0.96	68200000	103000000
IPI00641582.1	9531	BAG3	Tax_Id=9606 BAG family molecular chaperone regulator 3	K.VPPAPVPCPPPS*PGPSAVPSS*PK.S	0.47	0.99	0.98	30000000	48400000
IPI00465088.3	22893	BAHD1	Tax_Id=9606 bromo adjacent homology domain containing 1	R.LAS*LNAEALNNLLLER.E	0.39	0.8	0.64	1829060	3205768
IPI00084746.2	7916	BAT2	Tax_Id=9606 229 kDa protein	R.KQS*SSEISLAVER.A	0.11	0.96	0.92	1912204	15100000
IPI00300222.5	56987	BBX	Tax_Id=9606 Splice Isoform 1 of HMG box transcription factor BBX	R.QSS*ESDIESVIYTIEAVAK.G	0.24	0.97	0.94	1313886	3822906
IPI00021320.2	56257	BCDIN3	Tax_Id=9606 Bin3, bicoid-interacting 3	R.VNS*DCDSVLPSNFLLGGNIFDPLNLNSLLDEEVSR.T	0.45	0.99	0.98	4410000	10100000
IPI00148057.2	10902	BRD8	Tax_Id=9606 Splice Isoform 2 of Bromodomain-containing protein 8	K.AT*PPPS*PLLSELLK.K	0.38	0.99	0.98	38000000	98000000
IPI00148057.2	10902	BRD8	Tax_Id=9606 Splice Isoform 2 of Bromodomain-containing protein 8	K.GSLLPTS*PR.L	0.45	0.98	0.96	7911817	16700000
IPI00647239.3	254427	C10orf47	Tax_Id=9606 Splice Isoform 2 of Protein C10orf47	R.MAGNEALS*PTSPFR.E	0.24	0.83	0.69	4402255	9471129
IPI00647239.3	254427	C10orf47	Tax_Id=9606 Splice Isoform 2 of Protein C10orf47	R.SRS*FTLDDESLK.Y	0.46	1	1	11100000	24000000
IPI00152160.1	25758	C11orf41	Tax_Id=9606 Hypothetical protein C11orf69	K.AQLAQCLAQQT*INTCK.L	0.35	0.92	0.85	25500000	47200000
IPI00472738.1	221150	C13orf3	Tax_Id=9606 Splice Isoform 2 of Protein C13orf3	K.S*PRSPQLSDFGLER.Y	0.45	0.96	0.92	1780000	2746573
IPI00419849.3	8725	C19orf2	Tax_Id=9606 RNA polymerase II subunit 5-mediating protein	R.KNS*TGSGHSAQELPTIR.T	0.27	0.97	0.94	612506	2288132
IPI00217121.1	126353	C19orf21	Tax_Id=9606 Protein C19orf21	R.AVPTWASVQVVDDPGSLASVESPGT*PK.E	0.36	0.97	0.94	4529784	13700000
IPI00513779.1	339448	C1orf174	Tax_Id=9606 Novel protein	K.QNEPGLQTEDVQKPPLQMDNSVFLDDDS*NQPMPVSR.F	0.29	0.87	0.76	3822084	11400000
IPI00382896.1	140862	C20orf82	Tax_Id=9606 Hypothetical protein FLJ23893	R.WPTARPTSSTAISARTS*AGRTPAGPR.R	0.18	0.81	0.66	1180651	6492122
IPI00031698.3	79074	C2orf49	Tax_Id=9606 Hypothetical protein MGC5509	R.KLSNSSS*SVSPLILSSNLPVNNK.T	0.09	0.96	0.92	1500000	18600000
IPI00170766.3	57082	CASC5	Tax_Id=9606 Splice Isoform 2 of Protein CASC5	K.DVQS*PGFLNEPLSSK.S	0.26	0.96	0.92	1804508	5223872
IPI00412771.1	23607	CD2AP	Tax_Id=9606 CD2-associated protein	K.DTCYS*PKPSVYLSTPSSASK.A	0.45	0.99	0.98	5563966	11200000
IPI00015894.1	23580	CDC42EP4	Tax_Id=9606 Cdc42 effector protein 4	R.NGAAGPHS*PDPLLDEQAFGDLTDLPVVPK.A	0.25	0.96	0.92	2603142	7729872
IPI00061989.3	113130	CDCA5	Tax_Id=9606 Sororin	K.THSVPAT*PTSTPVPNPEAESSSK.E	0.25	0.97	0.94	2802071	11400000
IPI00061989.3	113130	CDCA5	Tax_Id=9606 Sororin	R.IVAHAVEVPAVQS*PR.R	0.42	0.99	0.98	16100000	39000000
IPI00746301.1	6792	CDKL5	Tax_Id=9606 116 kDa protein	R.ADEGLPANESFLNGNLAGASLS*PLHTK.T	0.43	0.98	0.96	6090000	12400000
IPI00096899.6	81620	CDT1	Tax_Id=9606 DNA replication factor Cdt1	R.LRLS*VDEVSSPSTPEAPDIPACPSPGQK.I	0.44	0.96	0.92	1686059	3288352
IPI00456244.2	116987	CENTG2	Tax_Id=9606 Splice Isoform 2 of Centaurin-gamma 2	K.TNGLSKDMSSLHISPNSDTGLGDSVCSSPSISSTTS*PK.L	0.34	1	1	92500000	239000000
IPI00101532.5	55165	CEP55	Tax_Id=9606 Splice Isoform 1 of Protein C10orf3	K.VAASPKS*PTAALNESLVECPK.C	0.24	0.95	0.9	1720000	4056944
IPI00101532.5	55165	CEP55	Tax_Id=9606 Splice Isoform 1 of Protein C10orf3	K.SPT*AALNESLVECPK.C	0.34	0.99	0.98	20600000	44800000
IPI00101532.5	55165	CEP55	Tax_Id=9606 Splice Isoform 1 of Protein C10orf3	K.S*PTAALNESLVECPK.C	0.34	0.99	0.98	20600000	44800000
IPI00101532.5	55165	CEP55	Tax_Id=9606 Splice Isoform 1 of Protein C10orf3	K.VAAS*PKSPTAALNESLVECPK.C	0.35	0.99	0.98	4200000	11000000
IPI00011857.1	8208	CHAF1B	Tax_Id=9606 Chromatin assembly factor 1 subunit B	R.DPPSITPAVKS*PLPGPSEEK.T	0.39	0.88	0.77	4110000	10700000
IPI00023664.3	1111	CHEK1	Tax_Id=9606 Serine/threonine-protein kinase Chk1	R.VTS*GGVSESPSGFSK.H	0.14	0.99	0.98	2370000	7363900
IPI00396279.2	23332	CLASP1	Tax_Id=9606 CLIP-associating protein 1	R.RQSS*GSATNVASTPDNR.G	0.44	0.99	0.98	729000	1503547
IPI00642725.1	11151	CORO1A	Tax_Id=9606 40 kDa protein	R.RRAAPEAS*GTPSSDAVSR.L	0.26	0.92	0.85	6499192	27800000
IPI00375907.7	200186	CRTC2	Tax_Id=9606 Hypothetical protein	R.VPLS*PLSLLAGPADAR.R	0.39	0.99	0.98	7490000	20100000
IPI00375907.7	200186	CRTC2	Tax_Id=9606 Hypothetical protein	R.HGSGPNIILTGDSS*PGFSK.E	0.49	0.97	0.94	1800000	3253056
IPI00431698.2	64784	CRTC3	Tax_Id=9606 Transducer of regulated CREB protein 3	R.QLS*STSPLAPYPTSQMVSSDR.S	0.31	0.93	0.86	2320000	5778050
IPI00396634.2	85379	CTA-221G9.4	Tax_Id=9606 OTTHUMP00000028561	R.LSS*LSSQTEPTSAGDQYDCSR.D	0.05	0.86	0.74	721720	9428469
IPI00419894.1	1523	CUTL1	Tax_Id=9606 Splice Isoform 3 of Homeobox protein cut-like 1	K.DSKPPEPSDPPAS*DSQPTT*PLPLSGHSALSIQELVAMSPELDTYGITK.R	0.45	0.92	0.85	4489016	8405159
IPI00216445.1	7852	CXCR4	Tax_Id=9606 Splice Isoform 2 of C-X-C chemokine receptor type 4	K.TSAQHALTS*VSR.G	0.29	0.8	0.64	9520000	51800000
IPI00170805.1	10926	DBF4	Tax_Id=9606 Splice Isoform 1 of Protein DBF4 homolog	R.IKYS*VGSLS*PVSASVLK.K	0.29	0.96	0.92	2000000	4430065
IPI00170805.1	10926	DBF4	Tax_Id=9606 Splice Isoform 1 of Protein DBF4 homolog	R.IKYS*VGS*LSPVSASVLK.K	0.35	0.9	0.81	264000	839742
IPI00396437.3	28988	DBNL	Tax_Id=9606 Splice Isoform 2 of Drebrin-like protein	R.AMST*TSISSPQPGK.L	0.34	0.9	0.81	3292073	6504819
IPI00651653.1	10521	DDX17	Tax_Id=9606 Splice Isoform 3 of Probable ATP-dependent RNA helicase DDX17	R.TT*SSANNPNLMYQDECDR.R	0.45	0.98	0.96	3352903	6024360
IPI00514187.2	55667	DENND4C	Tax_Id=9606 126 kDa protein	R.STS*LSALVR.S	0.2	0.95	0.9	2420000	12000000
IPI00514187.2	55667	DENND4C	Tax_Id=9606 126 kDa protein	R.NLADEIESYMNLKS*PLGSK.S	0.32	0.98	0.96	5952665	15600000
IPI00514187.2	55667	DENND4C	Tax_Id=9606 126 kDa protein	K.TPDSEDKLFS*PVIAR.N	0.42	0.99	0.98	11900000	25700000
IPI00514187.2	55667	DENND4C	Tax_Id=9606 126 kDa protein	K.LFS*PVIAR.N	0.45	0.94	0.88	501475	1329314
IPI00164906.1	22907	DHX30	Tax_Id=9606 DEAH (Asp-Glu-Ala-His) box polypeptide 30 isoform 3	R.GFS*SSCAHPDHTK.E	0.16	0.96	0.92	177000	1302058
IPI00217760.1	170506	DHX36	Tax_Id=9606 DHX36 protein	R.NRSY*IDRDSEYLLQENEPDGTLDQK.L	0.09	0.89	0.79	4326620	20500000
IPI00006091.2	1756	DMD	Tax_Id=9606 Splice Isoform 4 of Dystrophin	R.S*PAQILISLESEER.G	0.4	0.85	0.72	3729952	11000000
IPI00031519.2	1786	DNMT1	Tax_Id=9606 Splice Isoform 1 of DNA	R.SKS*DGEAKPEPSPSPR.I	0.37	1	1	2709513	7334241
IPI00217182.3	1832	DSP	Tax_Id=9606 Splice Isoform DPII of Desmoplakin	K.GGGGYTCQS*GSGWDEFTK.H	0.47	0.83	0.69	4580000	9348314
IPI00643808.1	51514	DTL	Tax_Id=9606 RA-regulated nuclear matrix-associated protein	R.RLDS*SCLESVK.Q	0.29	0.99	0.98	3341012	11400000
IPI00177936.4	1837	DTNA	Tax_Id=9606 Splice Isoform 6 of Dystrobrevin alpha	R.TQFEDLVPS*PTSEK.A	0.49	0.94	0.88	11600000	20700000
IPI00294486.1	1852	DUSP9	Tax_Id=9606 Dual specificity protein phosphatase 9	K.SNIS*PNFNFMGQLLDFER.T	0.3	0.96	0.92	3620000	9631179
IPI00018274.1	1956	EGFR	Tax_Id=9606 Splice Isoform 1 of Epidermal growth factor receptor precursor	R.ELVEPLT*PSGEAPNQALLR.I	0.32	0.98	0.96	28900000	87100000
IPI00018274.1	1956	EGFR	Tax_Id=9606 Splice Isoform 1 of Epidermal growth factor receptor precursor	K.GSHQIS*LDNPDYQQDFFPK.E	0.46	0.93	0.86	9000000	15600000
IPI00433194.1	23301	EHBP1	Tax_Id=9606 EHBP1 protein	K.LNFLDEAEKDLATVNSNPFDDPDAAELNPFGDPDSEEPITETAS*PR.K	0.39	0.99	0.98	3513156	9130600
IPI00220795.3	10919	EHMT2	Tax_Id=9606 Splice Isoform 2 of Histone-lysine N-methyltransferase, H3 lysine-9 specific 3	R.KLNS*GGGLSEELGSAR.R	0.44	1	1	4220000	9185815
IPI00439415.5	1975	EIF4B	Tax_Id=9606 eukaryotic translation initiation factor 4B	K.TIS*LTDFLAEDGGTGGGSTYVSK.P	0.09	1	1	44800000	476000000
IPI00414095.4	56478	EIF4ENIF1	Tax_Id=9606 Eukaryotic translation initiation factor 4E nuclear import factor 1	R.SS*SLGSTPHEELER.L	0.46	0.87	0.76	1295657	2274866
IPI00646377.1	8672	EIF4G3	Tax_Id=9606 Splice Isoform 1 of Eukaryotic translation initiation factor 4 gamma 3	K.LDFIESDS*PCSSEALSK.K	0.24	0.83	0.69	13900000	50400000
IPI00556086.2	2002	ELK1	Tax_Id=9606 ELK1, member of ETS oncogene family variant	R.DLELPLS*PSLLGGPGPER.T	0.16	0.95	0.9	5642270	22300000
IPI00015973.1	2037	EPB41L2	Tax_Id=9606 Band 4.1-like protein 2	R.SLDGAPIGVMDQS*LMK.D	0.23	0.94	0.88	9224897	38200000
IPI00032936.4	2077	ERF	Tax_Id=9606 ETS domain-containing transcription factor ERF	K.TPADTGFAFPDWAYKPESS*PGSR.Q	0.42	0.99	0.98	12500000	29100000
IPI00556476.2	9156	EXO1	Tax_Id=9606 Splice Isoform 2 of Exonuclease 1	R.NYS*PRPESGTVSDAPQLK.E	0.45	0.93	0.86	2294482	3219559
IPI00552490.3	84498	FAM120B	Tax_Id=9606 Novel protein	R.QEVPMY*TGPESR.Q	0.03	0.92	0.85	2302364	44500000
IPI00647286.1	64855	FAM129B	Tax_Id=9606 hypothetical protein LOC64855	K.AAPEASS*PPAS*PLQHLLPGK.A	0.48	0.98	0.96	6814280	13200000
IPI00514705.2	253725	FAM21C	Tax_Id=9606 Splice Isoform 1 of Protein FAM21C	R.S*RPTS*FADELAAR.I	0.21	0.97	0.94	1600000	8129848
IPI00647446.1	54801	FAM29A	Tax_Id=9606 OTTHUMP00000021102	R.AVLSDS*PQLSEGK.E	0.25	0.85	0.72	4818207	12600000
IPI00744221.1	9855	FARP2	Tax_Id=9606 Splice Isoform 1 of FERM, RhoGEF and pleckstrin domain-containing protein 2	R.TPASPS*SANAFYSLSPSTLVPSGLPEFK.D	0.41	0.94	0.88	2379022	5366238
IPI00744221.1	9855	FARP2	Tax_Id=9606 Splice Isoform 1 of FERM, RhoGEF and pleckstrin domain-containing protein 2	R.TPAS*PSSANAFYSLSPSTLVPSGLPEFK.D	0.41	0.94	0.88	2379022	5366238
IPI00743510.1	79899	FLJ14213	Tax_Id=9606 Hypothetical protein DKFZp686N03132	R.FMS*SPVLSDLPR.F	0.23	0.86	0.74	3150332	6523878
IPI00418570.3	401124	FLJ16686	Tax_Id=9606 PREDICTED: hypothetical protein XP_379262	K.IVPNLNQS*LVINENHS*QLPICK.L	0.29	0.97	0.94	3006251	7320712
IPI00033008.1	2353	FOS	Tax_Id=9606 Proto-oncogene protein c-fos	R.KGS*SSNEPSSDSLSS*PTLLAL.-	0.03	0.99	0.98	3660958	44200000
IPI00011593.1	2355	FOSL2	Tax_Id=9606 Fos-related antigen 2	R.RS*SSSGDQSSDSLNSPT*LLAL.-	0.38	0.98	0.96	29700000	67100000
IPI00011593.1	2355	FOSL2	Tax_Id=9606 Fos-related antigen 2	R.RSS*SSGDQSSDSLNS*PTLLAL.-	0.38	0.98	0.96	29700000	67100000
IPI00012856.1	2309	FOXO3	Tax_Id=9606 Forkhead box protein O3A	K.GS*GLGSPTSSFNSTVFGPSSLNSLR.Q	0.39	0.81	0.66	3640000	5248238
IPI00182980.2	27086	FOXP1	Tax_Id=9606 CDNA FLJ35064 fis, clone PEBLM1000147, moderately similar to Glutamine (Q)-rich factor 1, QRF-1	R.RYS*DKYNVPISSADIAQNQEFYK.N	0.42	0.99	0.98	1340000	2650831
IPI00395554.4	116113	FOXP4	Tax_Id=9606 Forkhead box protein P4	R.S*SDKFCSPISSELAQNHEFYK.N	0.35	0.91	0.83	1584222	4844158
IPI00395554.4	116113	FOXP4	Tax_Id=9606 Forkhead box protein P4	R.SSDKFCSPIS*SELAQNHEFYK.N	0.42	0.98	0.96	4830000	11600000
IPI00640758.2	26130	GAPVD1	Tax_Id=9606 Rab5-activating protein 6	R.LQELESCSGLGS*TSDDTDVR.E	0.27	0.89	0.79	6497295	14900000
IPI00103554.1	57459	GATAD2B	Tax_Id=9606 Transcriptional repressor p66 beta	R.VSSPLPS*PSAMTDAANSQAAAK.L	0.29	0.95	0.9	6500497	22100000
IPI00218487.2	2697	GJA1	Tax_Id=9606 Gap junction alpha-1 protein	K.SDPYHATSGALS*PAK.D	0.32	0.85	0.72	3930000	8292297
IPI00333637.1	9950	GOLGA5	Tax_Id=9606 Splice Isoform 2 of Golgin subfamily A member 5	R.KKS*EPDDELLFDFLNSSQK.E	0.37	0.95	0.9	2611997	5520413
IPI00332155.1	114787	GPRIN1	Tax_Id=9606 Splice Isoform 1 of G protein-regulated inducer of neurite outgrowth 1	K.DLEAAGAERS*PCPEAAAPPPGPR.T	0.33	0.95	0.9	1240000	3242494
IPI00305868.3	65983	GRAMD3	Tax_Id=9606 GRAM domain-containing protein 3	K.ACRS*PTAQSPTPSVEADSPDQKK.I	0.49	0.96	0.92	1608036	2943115
IPI00414482.2	2975	GTF3C1	Tax_Id=9606 Splice Isoform 2 of General transcription factor 3C polypeptide 1	R.AGVRPSS*SGSAWEACSEAPSK.G	0.21	1	1	3880000	16400000
IPI00168877.2	92797	HELB	Tax_Id=9606 helicase (DNA) B	K.LSSSGAPPADFPS*PR.K	0.49	0.86	0.74	8456132	10200000
IPI00013788.1	27336	HTATSF1	Tax_Id=9606 HIV TAT specific factor 1	R.HFS*EHPSTSK.M	0.45	0.99	0.98	2207637	4624785
IPI00464978.1	8660	IRS2	Tax_Id=9606 Insulin receptor substrate 2 insertion mutant (Fragment)	R.HNS*ASVENVSLR.K	0.09	0.87	0.76	473000	2473530
IPI00386012.4	55677	IWS1	Tax_Id=9606 Splice Isoform 3 of IWS1-like protein	K.QDLKET*FIDS*GVMS*AIKEWLSPLPDR.S	0.2	0.91	0.83	6340714	19500000
IPI00219412.1	8242	JARID1C	Tax_Id=9606 Splice Isoform 2 of Jumonji/ARID domain-containing protein 1C	R.NHS*NAQFIESYVCR.M	0.48	0.94	0.88	6580000	10400000
IPI00176532.1	57158	JPH2	Tax_Id=9606 Splice Isoform 1 of Junctophilin-2	R.QSVPYGMAVVVRS*PLR.T	0.49	0.91	0.83	5470000	14100000
IPI00645277.1	343450	KCNT2	Tax_Id=9606 Sodium-and chloride-activated ATP-sensitive potassium channel	-.MVDLES*EVPPLPPR.Y	0.03	0.84	0.71	1487147	29300000
IPI00639879.1	23248	KIAA0460	Tax_Id=9606 Novel protein	K.ASIGQS*PGLPSTTFK.L	0.33	1	1	40900000	121000000
IPI00465142.2	9847	KIAA0528	Tax_Id=9606 Hypothetical protein	K.NQALQTTKT*PVEK.S	0.35	0.99	0.98	417974	1230981
IPI00477620.1	23255	KIAA0802	Tax_Id=9606 CDNA FLJ16757 fis, clone BRACE3026993	R.DHAPSIPTS*PFGDSLESSTELR.R	0.43	0.95	0.9	8470000	17800000
IPI00384972.3	284058	KIAA1267	Tax_Id=9606 Splice Isoform 1 of Protein KIAA1267	R.S*PISPELHSAPLT*PVAR.D	0.42	0.92	0.85	392662	811261
IPI00425405.1	55605	KIF21A	Tax_Id=9606 Splice Isoform 2 of Kinesin family member 21A	R.KLSSS*DAPAQDTGSSAAAVETDASR.T	0.27	1	1	18600000	65700000
IPI00178150.5	24137	KIF4A	Tax_Id=9606 Splice Isoform 1 of Chromosome-associated kinesin KIF4A	R.TFS*LTEVR.G	0.33	0.9	0.81	706000	1937208
IPI00185919.3	23367	LARP1	Tax_Id=9606 Splice Isoform 1 of La-related protein 1	R.KFDGVEGPRT*PK.Y	0.4	1	1	9232387	22900000
IPI00185919.3	23367	LARP1	Tax_Id=9606 Splice Isoform 1 of La-related protein 1	R.TASISSSPS*EGTPTVGSYGCTPQSLPK.F	0.43	0.97	0.94	25300000	46300000
IPI00185919.3	23367	LARP1	Tax_Id=9606 Splice Isoform 1 of La-related protein 1	K.GSESATYVPVAPPT*PAWQPEIKPEPAWHDQDETSSVK.S	0.47	0.94	0.88	1923883	2818255
IPI00470672.1	9113	LATS1	Tax_Id=9606 Splice Isoform 2 of Serine/threonine-protein kinase LATS1	K.RYS*GNMEYVISR.I	0.4	0.91	0.83	1774891	3424118
IPI00021131.3	8549	LGR5	Tax_Id=9606 Leucine-rich repeat-containing G-protein coupled receptor 5 precursor	R.HLWLDDNALT*EIPVQAFR.S	0.13	0.79	0.62	288000	1639690
IPI00008918.1	51474	LIMA1	Tax_Id=9606 Splice Isoform Beta of Epithelial protein lost in neoplasm	R.KIS*ENSYSLDDLEIGPGQLSSSTFDSEK.N	0.44	1	1	91000000	209000000
IPI00412282.2	339970	LOC339970	Tax_Id=9606 PREDICTED: similar to glutamate receptor, ionotropic, N-methyl D-aspartate-like 1A isoform 1 isoform 1	R.VSS*QAEDTSSSFDNLFIDR.L	0.12	0.96	0.92	6910000	39400000
IPI00646539.1	340204	LOC340204	Tax_Id=9606 OTTHUMP00000016274	K.GSEGSLCQTQLPATPCFLPS*NT*VRT.-	0.18	0.98	0.96	699169	4449338
IPI00741894.1	730429	LOC730429	Tax_Id=9606 PREDICTED: similar to E3 ubiquitin protein ligase, HECT domain containing, 1	R.ST*PAPKEEEKVNEEQWSLR.E	0.47	0.91	0.83	3716321	5448972
IPI00746051.1	55604	LRRC16	Tax_Id=9606 Hypothetical protein FLJ20048	K.GAVRS*PPVDCPR.K	0.45	0.98	0.96	2372197	5004643
IPI00746051.1	55604	LRRC16	Tax_Id=9606 Hypothetical protein FLJ20048	K.SERPPTILMTEEPSS*PK.G	0.46	0.99	0.98	8606813	18800000
IPI00478807.2	55144	LRRC8D	Tax_Id=9606 Leucine rich repeat containing 5	K.HVSTSSDEGS*PSASTPMINK.T	0.47	0.88	0.77	11900000	17200000
IPI00478807.2	55144	LRRC8D	Tax_Id=9606 Leucine rich repeat containing 5	K.HVSTSSDEGSPS*ASTPMINK.T	0.47	0.88	0.77	11900000	17200000
IPI00395737.3	7798	LUZP1	Tax_Id=9606 Splice Isoform 2 of Leucine zipper protein 1	R.TFS*DTTHGSVPSDPLGR.A	0.26	0.99	0.98	8970952	26600000
IPI00256861.4	23499	MACF1	Tax_Id=9606 Splice Isoform 2 of Microtubule-actin crosslinking factor 1, isoforms 1/2/3/5	R.MLS*SSDAITQEFMDLR.T	0.16	0.94	0.88	1720000	8804866
IPI00219604.2	5604	MAP2K1	Tax_Id=9606 Dual specificity mitogen-activated protein kinase kinase 1	K.LCDFGVSGQLIDSMANS*FVGTR.S	0.44	0.99	0.98	5420000	2931360
IPI00654605.1	55700	MAP7D1	Tax_Id=9606 Hypothetical protein RPRC1	R.RSSQPS*PTAVPASDSPPTK.Q	0.19	1	1	3025643	15800000
IPI00003479.2	5594	MAPK1	Tax_Id=9606 Mitogen-activated protein kinase 1	R.VADPDHDHTGFLT*EYVATR.W	0.05	0.97	0.94	1210000	27000000
IPI00003479.2	5594	MAPK1	Tax_Id=9606 Mitogen-activated protein kinase 1	R.VADPDHDHTGFLT*EY*VATR.W	0.06	0.93	0.86	672000	8203431
IPI00304111.1	5595	MAPK3	Tax_Id=9606 Extracellular signal-related kinase 1c	R.IADPEHDHTGFLT*EYVATR.W	0.01	0.99	0.98	1206675	5476680
IPI00304111.1	5595	MAPK3	Tax_Id=9606 Extracellular signal-related kinase 1c	R.IADPEHDHTGFLT*EY*VATR.W	0.06	0.88	0.77	1666758	17900000
IPI00009755.3	56339	METTL3	Tax_Id=9606 Splice Isoform 1 of N6-adenosine-methyltransferase 70 kDa subunit	K.HAASDVDLEIES*LLNQQSTK.E	0.06	0.99	0.98	1939949	6043562
IPI00377244.1	8085	MLL2	Tax_Id=9606 Splice Isoform 2 of Myeloid/lymphoid or mixed-lineage leukemia protein 2	K.ASEPLLS*PPPFGESR.K	0.46	0.92	0.85	15900000	29300000
IPI00304895.5	55034	MOCOS	Tax_Id=9606 Molybdenum cofactor sulfurase variant	R.RSLS*PQEDALTGSR.V	0.37	0.86	0.74	1420000	3107621
IPI00455518.4	22880	MORC2	Tax_Id=9606 MORC family CW-type zinc finger 2	R.PAPLVQQLS*PSLLPNSK.S	0.49	1	1	12000000	24500000
IPI00607852.1	23077	MYCBP2	Tax_Id=9606 Splice Isoform 2 of Probable ubiquitin ligase protein MYCBP2	R.HEDEQALLDQNSQT*PPPS*PFSVQAFNK.G	0.26	0.88	0.77	3700000	9649849
IPI00607852.1	23077	MYCBP2	Tax_Id=9606 Splice Isoform 2 of Probable ubiquitin ligase protein MYCBP2	R.VNS*GDTEVGSSLLR.H	0.42	0.99	0.98	11000000	27100000
IPI00007856.1	4620	MYH2	Tax_Id=9606 Myosin heavy chain, skeletal muscle, adult 2	K.S*EMKMEIDDLASNVET*VS*KAK.G	0.16	0.81	0.66	439000	2598050
IPI00334410.1	399687	MYO18A	Tax_Id=9606 Splice Isoform 2 of Myosin-18A	R.RVSS*SSELDLPSGDHCEAGLLQLDVPLLR.T	0.49	0.93	0.86	3161496	5306779
IPI00549914.2	89796	NAV1	Tax_Id=9606 CDNA FLJ12569 fis, clone NT2RM4000887.	R.QNS*S*DSISSLNSITSHSSIGSSK.D	0.06	0.86	0.74	1870000	19900000
IPI00549914.2	89796	NAV1	Tax_Id=9606 CDNA FLJ12569 fis, clone NT2RM4000887.	R.KTS*LDVSNSAEPGFLAPGAR.S	0.28	0.97	0.94	1120000	3325860
IPI00549914.2	89796	NAV1	Tax_Id=9606 CDNA FLJ12569 fis, clone NT2RM4000887.	K.GQLTNIVS*PTAATTPR.I	0.36	0.94	0.88	3921497	7994361
IPI00001735.4	9612	NCOR2	Tax_Id=9606 nuclear receptor co-repressor 2	R.DYASHLS*PGSIIQPQR.R	0.48	0.88	0.77	6643815	8371456
IPI00183085.2	10397	NDRG1	Tax_Id=9606 CDNA FLJ38330 fis, clone FCBBF3025280, highly similar to NDRG1 PROTEIN	R.T*ASGSSVTSLDGTR.S	0.37	0.96	0.92	866000	2315255
IPI00440811.1	6787	NEK4	Tax_Id=9606 NEK4 protein	R.RLS*SDCSVTQER.K	0.49	0.93	0.86	223000	578071
IPI00290562.4	4783	NFIL3	Tax_Id=9606 nuclear factor, interleukin 3 regulated	K.LSS*PIDMTSK.R	0.41	0.99	0.98	3970000	8193734
IPI00221073.1	4784	NFIX	Tax_Id=9606 Splice Isoform 4 of Nuclear factor 1 X-type	R.SIT*SPPSTSTTK.R	0.23	0.99	0.98	3280000	12400000
IPI00221073.1	4784	NFIX	Tax_Id=9606 Splice Isoform 4 of Nuclear factor 1 X-type	R.VSQTPVATASGPNFSLADLES*PSYYNINQVTLGR.R	0.28	0.94	0.88	9330000	24800000
IPI00221073.1	4784	NFIX	Tax_Id=9606 Splice Isoform 4 of Nuclear factor 1 X-type	K.S*IDDSEMESPVDDVFYPGTGR.S	0.46	1	1	37200000	78900000
IPI00455733.2	57224	NHSL1	Tax_Id=9606 Chromosome 6 open reading frame 63	R.KNS*GAEAAQLSER.T	0.31	0.97	0.94	562000	1464448
IPI00002349.2	57532	NUFIP2	Tax_Id=9606 FMRP interacting protein, 82kD	K.DYEIESQNPLASPT*NTLLGSAK.E	0.44	0.93	0.86	9620000	16100000
IPI00480157.1	9972	NUP153	Tax_Id=9606 154 kDa protein	K.EGSVLDILKS*PGFASPK.I	0.14	0.99	0.98	14800000	104000000
IPI00480157.1	9972	NUP153	Tax_Id=9606 154 kDa protein	R.IPSIVSSPLNS*PLDR.S	0.23	0.95	0.9	2100000	7273025
IPI00480157.1	9972	NUP153	Tax_Id=9606 154 kDa protein	K.T*PPEDCEGPFRPAEILK.E	0.34	0.83	0.69	9200000	18500000
IPI00480157.1	9972	NUP153	Tax_Id=9606 154 kDa protein	K.VQMTS*PSSTGS*PMFK.F	0.37	0.83	0.69	4050000	12000000
IPI00170581.1	10762	NUP50	Tax_Id=9606 nucleoporin 50kDa isoform a	K.VAAETQS*PSLFGSTK.L	0.23	0.96	0.92	9480000	35700000
IPI00216688.4	4928	NUP98	Tax_Id=9606 nucleoporin 98kD isoform 4	K.NLNNSNLFS*PVNR.D	0.4	1	1	29400000	71700000
IPI00169299.1	26031	OSBPL3	Tax_Id=9606 Splice Isoform 2a of Oxysterol-binding protein-related protein 3	R.LHSS*NPNLSTLDFGEEK.N	0.3	0.91	0.83	26200000	92400000
IPI00556350.1	80025	PANK2	Tax_Id=9606 pantothenate kinase 2 isoform 1 preproprotein	R.DRLGS*YSGPTSVSR.Q	0.47	0.83	0.69	2069596	4668291
IPI00216689.2	5094	PCBP2	Tax_Id=9606 Poly(rC)-binding protein 2	-.MDT*GVIEGGLNVT*LTIRLLMHGKEVGS*IIGK.K	0.29	0.94	0.88	2841956	10400000
IPI00031376.2	5108	PCM1	Tax_Id=9606 PCM1 protein	R.YMSQMS*VPEQAELEK.L	0.31	0.9	0.81	4752714	13600000
IPI00432436.1	65979	PHACTR4	Tax_Id=9606 PHACTR4 protein	R.NS*NPVIAELSQAINSGTLLSK.P	0.43	0.98	0.96	3410000	7955865
IPI00643775.1	51230	PHF20	Tax_Id=9606 OTTHUMP00000030809	R.LS*TNGTHEILDPDLVVSDLVDTDPLQDTLSSTK.E	0.49	0.99	0.98	8857973	17400000
IPI00413100.1	23187	PHLDB1	Tax_Id=9606 Splice Isoform 1 of Pleckstrin homology-like domain family B member 1	R.KNS*ITEISDNEDDLLEYHR.R	0.46	0.95	0.9	3239304	5809382
IPI00410259.2	90102	PHLDB2	Tax_Id=9606 Splice Isoform 1 of Pleckstrin homology-like domain family B member 2	R.LS*TGTTVEDVQK.I	0.21	0.99	0.98	1613528	7079823
IPI00011736.3	5296	PIK3R2	Tax_Id=9606 Phosphatidylinositol 3-kinase regulatory beta subunit	K.NETEDQYALMEDEDDLPHHEERT*WYVGKINR.T	0.3	0.98	0.96	25800000	6883670
IPI00013723.3	5300	PIN1	Tax_Id=9606 Peptidyl-prolyl cis-trans isomerase NIMA-interacting 1	K.EEALELINGY*IQKIKSGEEDFESLAS*QFS*DCSSAKAR.G	0.36	1	1	142000000	370000000
IPI00465236.2	8395	PIP5K1B	Tax_Id=9606 Splice Isoform 1 of Phosphatidylinositol-4-phosphate 5-kinase type-1 beta	K.LEHSWKALVYDGDT*VSVHRPSFY*ADRFLKFMNS*R.V	0.47	0.89	0.79	133000000	279000000
IPI00002804.1	5586	PKN2	Tax_Id=9606 Serine/threonine-protein kinase N2	R.AS*SLGEIDESSELR.V	0.22	0.97	0.94	2640000	10800000
IPI00398779.3	5339	PLEC1	Tax_Id=9606 plectin 1 isoform 11	R.SSS*VGSSSSYPIS*PAVSR.T	0.46	0.91	0.83	2081239	3810384
IPI00291711.4	26030	PLEKHG3	Tax_Id=9606 pleckstrin homology domain containing, family G, member 3	R.S*PLS*PTETFSWPDVR.E	0.49	0.97	0.94	3100000	5773864
IPI00219754.1	8500	PPFIA1	Tax_Id=9606 Splice Isoform 2 of Liprin-alpha-1	R.LAS*LSSHVTELEEDLDTAR.K	0.36	0.97	0.94	25800000	31200000
IPI00747179.1	10848	PPP1R13L	Tax_Id=9606 Hypothetical protein FLJ26816	R.SESAPTLHPYSPLS*PK.G	0.46	0.99	0.98	2607561	5748525
IPI00219556.2	7799	PRDM2	Tax_Id=9606 Splice Isoform 2 of PR domain zinc finger protein 2	K.RKPSQTLQPS*EDLADGK.A	0.17	0.98	0.96	759000	4370752
IPI00009334.4	25865	PRKD2	Tax_Id=9606 Serine/threonine-protein kinase D2	R.LSS*TSLASGHSVR.L	0.21	0.98	0.96	772190	2760756
IPI00480122.3	9698	PUM1	Tax_Id=9606 Pumilio homolog 1	R.RDS*LTGSSDLYK.R	0.32	0.83	0.69	12100000	33700000
IPI00735885.1	170394	PWWP2	Tax_Id=9606 PREDICTED: similar to PWWP domain containing 2	R.APAEQVPRS*PVIK.I	0.46	0.99	0.98	724463	1599832
IPI00449924.1	10743	RAI1	Tax_Id=9606 Splice Isoform 2 of Retinoic acid-induced protein 1	R.T*PGPPGLTTTPAPPDK.L	0.31	0.97	0.94	5769105	18000000
IPI00292953.6	26064	RAI14	Tax_Id=9606 RAI14 isoform	K.ISQDADLKTPT*KPK.Q	0.38	1	1	8815293	22400000
IPI00292953.6	26064	RAI14	Tax_Id=9606 RAI14 isoform	K.ISQDADLKT*PTKPK.Q	0.39	1	1	3213068	8110891
IPI00221325.3	5903	RANBP2	Tax_Id=9606 Ran-binding protein 2	R.EDALDDSVSSSSVHAS*PLASS*PVRK.N	0.28	0.95	0.9	6810000	19000000
IPI00221325.3	5903	RANBP2	Tax_Id=9606 Ran-binding protein 2	K.SVFGT*PTLETANK.N	0.38	0.8	0.64	9485203	18800000
IPI00514092.1	83937	RASSF4	Tax_Id=9606 Ras association	R.EQVHLPS*TSWMPR.R	0.07	1	1	4860000	74600000
IPI00292975.4	54439	RBM27	Tax_Id=9606 KIAA1311 protein	R.NLMGSSIGYHTSVS*SPTPLVPDTYEPDGYNPEAPSITSSGR.S	0.35	0.99	0.98	3323122	9733164
IPI00386606.5	54542	RC3H2	Tax_Id=9606 Splice Isoform 6 of Membrane-associated nucleic acid-binding protein	K.IGS*PPKT*PVSNVAATSAGPSNVGTELNSVPQK.S	0.4	0.94	0.88	2900000	4378913
IPI00009027.1	5967	REG1A	Tax_Id=9606 Lithostathine 1 alpha precursor	R.ISCPEGTNAYRS*YCYY*FNEDR.E	0.01	0.95	0.9	20700	984577
IPI00337530.3	85021	REPS1	Tax_Id=9606 Splice Isoform 1 of RalBP1-associated Eps domain-containing protein 1	R.TGSDHTNPTSPLLVKPS*DLLEENK.I	0.48	1	1	8236884	17300000
IPI00456899.1	254225	RNF169	Tax_Id=9606 PREDICTED: hypothetical protein XP_495886	R.KGS*VDQYLLR.S	0.38	0.99	0.98	2070000	5653353
IPI00017305.2	6195	RPS6KA1	Tax_Id=9606 Ribosomal protein S6 kinase alpha-1	K.AYS*FCGTVEYMAPEVVNR.R	0.24	1	1	69600000	286000000
IPI00017305.2	6195	RPS6KA1	Tax_Id=9606 Ribosomal protein S6 kinase alpha-1	K.AYS*FCGTVEYMAPEVVNR.Q	0.26	0.98	0.96	13900000	53800000
IPI00335248.1	9252	RPS6KA5	Tax_Id=9606 ribosomal protein S6 kinase, 90kDa, polypeptide 5 isoform b	K.LFQGYS*FVAPS*ILFK.R	0.25	0.98	0.96	3890000	14300000
IPI00410666.1	23513	SCRIB	Tax_Id=9606 Splice Isoform 3 of LAP4 protein	R.LAEAPSPAPTPS*PTPVEDLGPQTS*TSPGRLPLSGK.K	0.23	0.98	0.96	1255254	5409264
IPI00425562.3	23513	SCRIB	Tax_Id=9606 Splice Isoform 2 of LAP4 protein	R.MVEPENAVTITPLRPEDDYS*PR.E	0.42	0.99	0.98	10100000	26100000
IPI00425562.3	23513	SCRIB	Tax_Id=9606 Splice Isoform 2 of LAP4 protein	R.LALDGETLGEEEQEDEQPPWAS*PSPTSR.Q	0.48	0.97	0.94	31500000	63700000
IPI00425566.1	23513	SCRIB	Tax_Id=9606 Splice Isoform 4 of LAP4 protein	R.SLEPSPS*PGPQEEDGEVALVLLGRPSPGAVGPEDVALCSSR.R	0.3	0.88	0.77	1142042	3464763
IPI00425566.1	23513	SCRIB	Tax_Id=9606 Splice Isoform 4 of LAP4 protein	R.LALDGETLGEEEQEDEQPPWASPSPT*SR.Q	0.43	0.95	0.9	4472273	11500000
IPI00445429.1	22872	SEC31A	Tax_Id=9606 CDNA FLJ43909 fis, clone TESTI4010831	R.AQGEPVAGHES*PKIPYEK.Q	0.47	0.99	0.98	7210000	13300000
IPI00428100.1	58515	SELK	Tax_Id=9606 Selenoprotein K	K.KRRSYGNS*SDSR.Y	0.08	0.94	0.88	890000	8572337
IPI00296449.3	57337	SENP7	Tax_Id=9606 Splice Isoform 1 of Sentrin-specific protease 7	R.RPS*SSEIITEGK.R	0.4	0.91	0.83	1938680	3663667
IPI00410693.3	26135	SERBP1	Tax_Id=9606 Splice Isoform 1 of Plasminogen activator inhibitor 1 RNA-binding protein	R.TDKSS*ASAPDVDDPEAFPALA.-	0.09	0.98	0.96	10600000	97700000
IPI00307733.4	29072	SETD2	Tax_Id=9606 huntingtin interacting protein B	K.TDAVLMTSDDSVTGSELS*PLVK.A	0.41	0.87	0.76	6847714	17200000
IPI00026089.3	23451	SF3B1	Tax_Id=9606 Splicing factor 3B subunit 1	R.WDQTADQTPGAT*PKK.L	0.2	0.98	0.96	2280000	4688793
IPI00292988.6	25970	SH2B1	Tax_Id=9606 SH2-B beta signaling protein	R.ASGSLS*PPILAPLS*PGAEISPHDLSLESCR.V	0.48	0.95	0.9	2610000	4386824
IPI00005030.3	23677	SH3BP4	Tax_Id=9606 SH3-domain binding protein 4	K.VPS*PSALLVDNPTPFGNAK.E	0.37	0.96	0.92	8190000	21400000
IPI00479091.2	134549	SHROOM1	Tax_Id=9606 Apical protein 2	R.TQS*PGTDLLPYLDWDYVR.V	0.28	0.96	0.92	3420000	9659892
IPI00435422.1	26037	SIPA1L1	Tax_Id=9606 Splice Isoform 2 of Signal-induced proliferation-associated 1-like protein 1	R.SKS*ETGDSSIFR.K	0.3	0.87	0.76	1601106	3098724
IPI00433491.1	55676	SLC30A6	Tax_Id=9606 SLC30A6 protein	K.GTDDLNPVTSTPAKPSS*PPPEFSFNTPGK.N	0.3	0.81	0.66	2542569	5493859
IPI00479792.2	9906	SLC35E2	Tax_Id=9606 Solute carrier family 35, member E2	K.ARLSYPPNFLMT*MLFVGLMRFATVVLGLVS*LK.N	0.14	0.97	0.94	10600000	72700000
IPI00220119.4	56916	SMARCAD1	Tax_Id=9606 Splice Isoform 1 of SWI/SNF-related matrix-associated actin-dependent regulator of chromatin subfamily A containing DEAD/H box 1	R.KAS*ISYFK.N	0.2	0.99	0.98	817179	3980566
IPI00164528.1	6640	SNTA1	Tax_Id=9606 Alpha-1-syntrophin	K.NSTGGTSVGWDS*PPAS*PLQR.Q	0.39	0.81	0.66	4010000	6079316
IPI00009505.1	6645	SNTB2	Tax_Id=9606 Splice Isoform 1 of Beta-2-syntrophin	K.KPSLVSDLPWEGAAPQS*PSFSGSEDSGSPK.H	0.32	1	1	17400000	53800000
IPI00020131.1	6654	SOS1	Tax_Id=9606 Son of sevenless homolog 1	R.SAS*VSSISLTK.G	0.18	0.98	0.96	1960000	10600000
IPI00465152.2	6667	SP1	Tax_Id=9606 Transcription factor Sp1	R.SSSTGSSSSTGGGGQESQPS*PLALLAATCSR.I	0.04	0.99	0.98	8877508	21200000
IPI00384432.3	9043	SPAG9	Tax_Id=9606 Splice Isoform 3 of C-jun-amino-terminal kinase-interacting protein 4	R.SAS*QSSLDKLDQELK.E	0.49	1	1	18400000	37600000
IPI00045914.1	23013	SPEN	Tax_Id=9606 Msx2-interacting protein	R.VHS*IIESDPVTPPSDPSIPIPTLPSVTAAK.L	0.28	0.87	0.76	1010000	2540837
IPI00333015.4	6711	SPTBN1	Tax_Id=9606 Beta-spectrin 2 isoform 2	R.TSSISGPLS*PAYTGQVPYNYNQLEGR.F	0.36	0.94	0.88	1790086	5717882
IPI00479125.3	23380	SRGAP2	Tax_Id=9606 SLIT-ROBO Rho GTPase-activating protein 2	K.TSPVVAPTS*EPSS*PLHTQLLK.D	0.37	0.97	0.94	1024743	2845917
IPI00479125.3	23380	SRGAP2	Tax_Id=9606 SLIT-ROBO Rho GTPase-activating protein 2	K.TSPVVAPTS*EPS*SPLHTQLLK.D	0.42	0.98	0.96	5300000	11900000
IPI00396412.2	6733	SRPK2	Tax_Id=9606 SFRS protein kinase 2 isoform a	R.TVS*ASSTGDLPK.A	0.22	0.91	0.83	360000	1165563
IPI00556458.1	51684	SUFU	Tax_Id=9606 Splice Isoform 2 of Suppressor of fused homolog	R.KDSLES*DSSTAIIPHELIR.T	0.47	0.91	0.83	2420000	4619704
IPI00183642.2	55609	SUHW3	Tax_Id=9606 Suppressor of hairy wing homolog 3	K.SEPHS*PGIPEIFR.T	0.38	1	1	30500000	80400000
IPI00413669.4	54816	SUHW4	Tax_Id=9606 Splice Isoform 3 of Suppressor of hairy wing homolog 4	K.RPS*TSEVNNVNPK.K	0.13	0.85	0.72	319057	1833890
IPI00027258.3	11346	SYNPO	Tax_Id=9606 Splice Isoform 2 of Synaptopodin	R.ASPAAAEEVVPEWASCLKS*PR.I	0.4	0.96	0.92	13900000	31300000
IPI00027258.3	11346	SYNPO	Tax_Id=9606 Splice Isoform 2 of Synaptopodin	R.SPTDSDVSLDSEDSGAKS*PGILGYNICPR.G	0.42	0.96	0.92	6310000	13600000
IPI00549229.1	6867	TACC1	Tax_Id=9606 Splice Isoform 3 of Transforming acidic coiled-coil-containing protein 1	K.ASYHFSPEELDENTS*PLLGDAR.F	0.26	0.92	0.85	3263104	8097010
IPI00290824.1	125058	TBC1D16	Tax_Id=9606 TBC1 domain family member 16	K.LPS*SETHPEESMYK.R	0.13	0.85	0.72	326000	1697925
IPI00006571.1	81550	TDRD3	Tax_Id=9606 Tudor domain-containing protein 3	R.IRS*EDEEDLGNARPSAPSTLFDFLESK.M	0.16	0.88	0.77	1720000	6757535
IPI00217261.2	55852	TEX2	Tax_Id=9606 testis expressed sequence 2	R.RLS*EVIYEPFQLLSK.I	0.4	0.97	0.94	1676539	3900320
IPI00743256.1	63892	THADA	Tax_Id=9606 Death receptor interacting protein	K.T*GQEQSFPS*LGSCNS*R.G	0.43	0.99	0.98	294358	649327
IPI00219430.8	9862	THRAP4	Tax_Id=9606 Thyroid hormone receptor-associated protein complex 100 kDa component	R.LLS*SNEDDANILSS*PTDR.S	0.46	0.86	0.74	5340000	8329079
IPI00216230.2	7112	TMPO	Tax_Id=9606 Lamina-associated polypeptide 2 isoform alpha	K.YGVNPGPIVGT*TR.K	0.05	0.9	0.81	3580000	75200000
IPI00237449.2	10318	TNIP1	Tax_Id=9606 Splice Isoform 1 of Nef-associated factor 1	K.DNELLPPPS*PSLGSFDPLAELTGK.D	0.45	0.86	0.74	1495629	3408094
IPI00304589.3	85456	TNKS1BP1	Tax_Id=9606 182 kDa tankyrase 1-binding protein	R.PAVEASTGGEATQETGKEEAGKEEPPPLT*PPAR.C	0.3	0.91	0.83	2110000	9158599
IPI00304589.3	85456	TNKS1BP1	Tax_Id=9606 182 kDa tankyrase 1-binding protein	R.DSLGAYAS*QDANEQGQDLGKR.D	0.3	0.88	0.77	3530000	7026226
IPI00658152.1	64759	TNS3	Tax_Id=9606 tensin-like SH2 domain containing 1	R.KLS*LGQYDNDAGGQLPFSK.C	0.27	0.98	0.96	3789797	8322769
IPI00217709.1	7155	TOP2B	Tax_Id=9606 Splice Isoform Beta-1 of DNA topoisomerase 2-beta	K.VEFDEEFSGAPVEGAGEEALTPS*VPINK.G	0.2	0.96	0.92	11300000	45400000
IPI00657708.1	7158	TP53BP1	Tax_Id=9606 208 kDa protein	R.STPFIVPSS*PTEQEGR.Q	0.46	0.9	0.81	21000000	35200000
IPI00657708.1	7158	TP53BP1	Tax_Id=9606 208 kDa protein	R.EQYGLGPYEAVT*PLTK.A	0.48	0.82	0.67	6630000	7774586
IPI00742682.1	7175	TPR	Tax_Id=9606 Translocated promoter region	R.TDGFAEAIHS*PQVAGVPR.F	0.17	0.98	0.96	4376371	21700000
IPI00102661.1	22974	TPX2	Tax_Id=9606 Hepatocellular carcinoma-associated antigen 90	K.SVAEGLSGS*LVQEPFQLATEK.R	0.05	0.88	0.77	8080000	123000000
IPI00103517.1	11277	TREX1	Tax_Id=9606 Splice Isoform 1 of ATR-interacting protein	R.GFS*AAAAPDPDDPFGAHGDFTADDLEELDTLASQALSQCPAAAR.D	0.26	0.92	0.85	2060000	6687371
IPI00307165.1	91107	TRIM47	Tax_Id=9606 Tripartite motif protein 47	R.GGIPAS*PIDPFQSR.L	0.26	0.87	0.76	3374936	9078046
IPI00657953.1	7204	TRIO	Tax_Id=9606 triple functional domain	R.AGAASPLNS*PLSSAVPSLGK.E	0.03	0.93	0.86	669067	14200000
IPI00412535.2	9898	UBAP2L	Tax_Id=9606 115 kDa protein	R.RYPSS*ISSS*PQK.D	0.44	0.98	0.96	1657736	3274351
IPI00384342.2	51720	UIMC1	Tax_Id=9606 Splice Isoform 2 of Retinoid X receptor-interacting protein 110	R.LLS*FLEQSEHK.T	0.43	0.9	0.81	480077	1048783
IPI00291946.7	9100	USP10	Tax_Id=9606 Ubiquitin carboxyl-terminal hydrolase 10	R.IEFGVDEVIEPS*DTLPRTPSYSISSTLNPQAPEFILGCTASK.I	0.15	0.83	0.69	712447	3919740
IPI00291946.7	9100	USP10	Tax_Id=9606 Ubiquitin carboxyl-terminal hydrolase 10	R.IEFGVDEVIEPSDTLPRT*PSYSISSTLNPQAPEFILGCTASK.I	0.22	0.96	0.92	4282920	22800000
IPI00001786.3	57602	USP36	Tax_Id=9606 USP36 protein	K.LS*QTPTHMPT*ILDDPGK.K	0.02	0.86	0.74	321000	9005620
IPI00420061.2	157680	VPS13B	Tax_Id=9606 Splice Isoform 2 of Vacuolar protein sorting 13B	K.LVHNLTS*PK.W	0.28	0.88	0.77	142000	421316
IPI00470483.3	284403	WDR62	Tax_Id=9606 WD repeat domain 62	R.WSEPWVPVEALPPS*PLELSR.V	0.4	0.85	0.72	5050000	9166964
IPI00470483.3	284403	WDR62	Tax_Id=9606 WD repeat domain 62	R.GQSS*PPPAPPICLR.R	0.48	0.91	0.83	3943100	5394087
IPI00217340.1	23286	WWC1	Tax_Id=9606 KIBRA protein	K.VDKETNTETPAPS*PTVVRPK.D	0.45	0.98	0.96	419504	999726
IPI00397639.2	388403	YPEL2	Tax_Id=9606 Protein yippee-like 2	R.AY*LFNSVVNVGCGPAEERVLLT*GLHAVADIYCENCK.T	0.14	0.82	0.67	1649031	10300000
IPI00397376.1	79882	ZC3H14	Tax_Id=9606 nuclear protein UKp68 isoform 1	R.LCEPEVLNSLEETYS*PFFR.N	0.17	0.92	0.85	4370000	17100000
IPI00556594.2	55596	ZCCHC8	Tax_Id=9606 Splice Isoform 1 of Zinc finger CCHC domain-containing protein 8	K.IHS*PIPDMSK.F	0.33	0.98	0.96	7350000	18200000
IPI00748303.1	51663	ZFR	Tax_Id=9606 Putative zinc finger protein	K.QDTVSEPVT*PASLAALQSDVQPVGHDYVEEVR.N	0.46	0.93	0.86	4492497	12900000
IPI00424464.1	9765	ZFYVE16	Tax_Id=9606 Splice Isoform 2 of Zinc finger FYVE domain-containing protein 16	R.NEIIQS*PISQVPSVEK.L	0.33	0.99	0.98	6430000	20600000
IPI00657757.1	7586	ZKSCAN1	Tax_Id=9606 Zinc finger with KRAB and SCAN domain-containing protein 1	R.ASEYS*PASLDAFGAFLK.S	0.48	0.95	0.9	3839413	4645934
IPI00010833.1	7707	ZNF148	Tax_Id=9606 Zinc finger protein 148	R.SLKQPLEQNQTIS*PLSTYEESK.V	0.21	0.97	0.94	666610	2600582
IPI00010833.1	7707	ZNF148	Tax_Id=9606 Zinc finger protein 148	K.QPLEQNQTIS*PLSTYEESK.V	0.3	0.96	0.92	7590000	20000000
IPI00643611.1	58500	ZNF250	Tax_Id=9606 Splice Isoform 1 of Zinc finger protein 250	K.GESQNT*DLSPKPLISEQTVILGK.T	0.46	0.89	0.79	2253145	3406933
IPI00008137.1	49854	ZNF295	Tax_Id=9606 Zinc finger protein 295	R.LRS*FSASQSTDR.E	0.16	0.93	0.86	470000	1515108
IPI00607784.1	27332	ZNF638	Tax_Id=9606 Splice Isoform 3 of Zinc finger protein 638	K.NYQSQADIPIRS*PFGIVK.A	0.25	0.99	0.98	6200000	24500000
IPI00396557.3	7791	ZYX	Tax_Id=9606 ZYX protein	K.VSS*IDLEIDSLSSLLDDMTK.N	0.09	0.96	0.92	933000	9554474
IPI00217773.1	26009	ZZZ3	Tax_Id=9606 Zinc finger, ZZ domain containing 3	R.GLS*SSEKDNIER.Q	0.32	0.97	0.94	353092	1112818

## Sheet: Supplementary Table S3
IPI	GENE ID	Official Symbol	Dsecription	Peptide Sequence	Ratio(Light/Heavy)	Regression Factor	Determinant Factor	Light(Vem+Tra)	Heavy
IPI00306406.3	55781	RIOK2	Tax_Id=9606 Serine/threonine-protein kinase RIO2	R.TLS*ITSSGS*AVSCSTIPPELVK.Q	2.06	0.94	0.88	19700000	10400000
IPI00642366.2	23271	CAMSAP1L1	Tax_Id=9606 calmodulin regulated spectrin-associated protein 1-like 1	R.EALS*PCPSTVSTK.S	2.11	0.89	0.79	3249992	2146403
IPI00383312.2	84816	RTN4IP1	Tax_Id=9606 Splice Isoform 2 of Reticulon-4-interacting protein 1, mitochondrial precursor	K.PKSLT*HTQAASLPYVALTAWSAINKVGGLNDK.N	2.14	0.86	0.74	2900000	951606
IPI00221073.1	4784	NFIX	Tax_Id=9606 Splice Isoform 4 of Nuclear factor 1 X-type	K.SIDDSEMES*PVDDVFYPGTGR.S	2.15	0.86	0.74	15800000	10500000
IPI00006099.1	9790	BMS1	Tax_Id=9606 Ribosome biogenesis protein BMS1 homolog	K.LGPQNFIDETS*DIENLLK.E	2.15	0.82	0.67	19500000	6592049
IPI00218035.1	4782	NFIC	Tax_Id=9606 Splice Isoform 1 of Nuclear factor 1 C-type	K.SGSMEEDVDTS*PGGDYYTSPSS*PTSSSR.N	2.21	0.99	0.98	15700000	7074293
IPI00443415.1	4163	MCC	Tax_Id=9606 CDNA FLJ46755 fis, clone TRACH3023373, highly similar to Colorectal mutant cancer protein. (Fragment)	R.LQSVQATGPSS*PGR.L	2.22	0.93	0.86	17100000	4968140
IPI00456628.4	146206	RLTPR	Tax_Id=9606 RGD, leucine-rich repeat, tropomodulin and proline-rich containing protein	R.TS*PSPDSLGLPEDPCLGPR.N	2.25	0.85	0.72	49800000	24800000
IPI00643352.1			Tax_Id=9606 nucleoporin 214kDa	K.S*PGSTPTTPTSSQAPQK.L	2.25	0.99	0.98	2854863	1079367
IPI00410259.2	90102	PHLDB2	Tax_Id=9606 Splice Isoform 1 of Pleckstrin homology-like domain family B member 2	K.LQLS*DEESVFEEALMSPDTR.Y	2.27	0.73	0.53	2540000	799871
IPI00023704.1	4026	LPP	Tax_Id=9606 Lipoma-preferred partner	R.EPGY*T*PPGAGNQNPPGMY*PVTGPK.K	2.36	0.99	0.98	21600000	9771476
IPI00163319.1	4774	NFIA	Tax_Id=9606 Nuclear factor 1	K.SVEDEMDS*PGEEPFYTGQGR.S	2.36	0.99	0.98	38100000	20100000
IPI00333015.4	6711	SPTBN1	Tax_Id=9606 Beta-spectrin 2 isoform 2	R.TS*SISGPLSPAYTGQVPYNYNQLEGR.F	2.41	0.85	0.72	7777491	4083012
IPI00187159.8	9758	FRMPD4	Tax_Id=9606 PDZ domain containing 10	R.FS*EEVIINGQVS*ETVKDNS*LLFMPNVLK.V	2.41	0.81	0.66	5908899	3251485
IPI00291916.4	55023	PHIP	Tax_Id=9606 pleckstrin homology domain interacting protein	R.GSISSTSEVHS*PPNVGLR.R	2.42	0.98	0.96	5943517	3329295
IPI00012966.1	6938	TCF12	Tax_Id=9606 Transcription factor 12	R.GGTTSWGTSGQPS*PSYDSSR.G	2.43	0.83	0.69	31600000	19400000
IPI00008965.1	3725	JUN	Tax_Id=9606 Transcription factor AP-1	K.NSDLLTS*PDVGLLK.L	2.47	0.98	0.96	14600000	5305404
IPI00070943.3	5297	PIK4CA	Tax_Id=9606 Splice Isoform 1 of Phosphatidylinositol 4-kinase alpha	R.KTS*SVSSISQVSPER.G	2.47	0.99	0.98	6296289	2570255
IPI00163319.1	4774	NFIA	Tax_Id=9606 Nuclear factor 1	R.S*PGSGSQSSGWHEVEPGMPSPTTLK.K	2.53	0.99	0.98	17000000	6963317
IPI00022450.1	9779	TBC1D5	Tax_Id=9606 TBC1 domain family member 5	R.TSS*TLDSEGTFNSYR.K	2.55	0.97	0.94	9443403	4088492
IPI00549891.3	9653	HS2ST1	Tax_Id=9606 Splice Isoform 1 of Heparan sulfate 2-O-sulfotransferase 1	K.YHVLHINTT*KNNPVMSLQDQVR.F	2.62	0.77	0.59	29800000	19200000
IPI00444172.1	283229	EFCAB4A	Tax_Id=9606 CDNA FLJ46033 fis, clone SPLEN2032677	R.LPGPT*CCCCCCWARPPR.R	2.73	0.98	0.96	7930000	3491000
IPI00328798.1	283149	BCL9L	Tax_Id=9606 DLNB11 protein	R.EAPGS*PPLSPR.G	2.81	0.97	0.94	11000000	4472160
IPI00031768.1	84376	HOOK3	Tax_Id=9606 Hook homolog 3	R.S*YPGHVQPATAR.-	2.86	0.93	0.86	6858727	1873979
IPI00031768.1	84376	HOOK3	Tax_Id=9606 Hook homolog 3	R.SY*PGHVQPATAR.-	2.86	0.93	0.86	6860000	1873979
IPI00030466.4	26115	TANC2	Tax_Id=9606 PREDICTED: hypothetical protein LOC26115 isoform 1	K.VVPVSLSEVY*LLQCNMK.F	2.96	1	1	139000000	47200000
IPI00438702.1	4152	MBD1	Tax_Id=9606 Splice Isoform 2 of Methyl-CpG-binding domain protein 1	R.LLPSVWS*ESEDGAGSPPPYR.R	3.02	0.93	0.86	18800000	9264893
IPI00654590.1	9462	RASAL2	Tax_Id=9606 Hypothetical protein Hypothetical protein (Fragment)	R.S*HESLLSPCSTVECLDLGR.G	3.27	0.92	0.85	236000000	88700000
IPI00043747.2	130132	RFTN2	Tax_Id=9606 Protein C2orf11	R.KGEASDNKLY*T*VFNAFDDDS*TSWAYQEGILSMK.V	3.73	0.85	0.72	61400000	19900000
IPI00412782.5	9181	ARHGEF2	Tax_Id=9606 Guanine nucleotide exchange factor GEF-H1	R.S*LPAGDALYLSFNPPQPSR.G	3.81	0.74	0.55	349000000	91600000
IPI00149048.2	5598	MAPK7	Tax_Id=9606 mitogen-activated protein kinase 7	K.SQVEDPLPPVFSGT*PK.G	4.1	0.94	0.98	435000000	106100000
IPI00384432.3	9043	SPAG9	Tax_Id=9606 Splice Isoform 3 of C-jun-amino-terminal kinase-interacting protein 4	R.SASQSS*LDKLDQELK.E	4.28	0.99	0.98	33700000	9106769
IPI00384432.3	9043	SPAG9	Tax_Id=9606 Splice Isoform 3 of C-jun-amino-terminal kinase-interacting protein 4	R.SASQS*SLDKLDQELK.E	4.28	0.99	0.98	33700000	9106769
IPI00384202.3	221037	JMJD1C	Tax_Id=9606 Splice Isoform 1 of Probable JmjC domain-containing histone demethylation protein 2C	R.IILPNVNS*DS*VHTK.S	4.29	0.96	0.92	40000000	10600000
IPI00003431.1	5597	MAPK6	Tax_Id=9606 Mitogen-activated protein kinase 6	R.EKNQGFDFDS*FIAGTIQLS*SQHEPT*DVVDK.L	4.375	1	1	119000000	27200000
IPI00060379.1	57117	INTS12	Tax_Id=9606 Integrator complex subunit 12	R.LEKPETQSS*PITVQSSK.D	4.67	0.71	0.5	21300000	1254709
IPI00022715.1	115703	SNX26	Tax_Id=9606 Splice Isoform 4 of TC10/CDC42 GTPase-activating protein	-.MLSLS*LCSHLWGPLILSALQAR.S	4.79	0.71	0.5	102000000	17500000
IPI00646890.1	9739	SETD1A	Tax_Id=9606 64 kDa protein	R.SGS*PAPETTNESVPFAQHSSLDSR.I	5.07	0.97	0.94	123000000	19300000
IPI00003091.1	5506	PPP1R3A	Tax_Id=9606 Splice Isoform 1 of Protein phosphatase 1 regulatory subunit 3A	K.CGTGNITS*VEESSWVIT*EYQKATSK.L	5.1	0.93	0.86	35700000	11900000
IPI00149048.2	5598	MAPK7	Tax_Id=9606 mitogen-activated protein kinase 7	R.GLCTSPAEHQYFMT*EY*VATR.W	5.21	0.99	0.94	502000000	96350000
IPI00028451.1	6665	SOX15	Tax_Id=9606 SOX-15 protein	R.HLRDY*PDYK.Y	5.35	0.76	0.58	1021837	368968
IPI00400867.1	53335	BCL11A	Tax_Id=9606 Splice Isoform 2 of B-cell lymphoma/leukemia 11A	R.IYLESEHGS*PLTPR.V	5.39	0.88	0.77	15500000	3624261
IPI00005477.3	221830	TWISTNB	Tax_Id=9606 TWIST neighbor	K.HSEEAEFTPPLKCS*PK.R	5.44	0.93	0.86	5741673	992328
IPI00295992.4	55210	ATAD3A	Tax_Id=9606 Splice Isoform 2 of ATPase family AAA domain-containing protein 3A	R.KCSEVARLTEGMSGREIAQLAVSWQATAYAS*EDGVLT*EAMMDT*R.V	5.56	0.88	0.77	15300000	3560032
IPI00430079.1	23133	PHF8	Tax_Id=9606 Splice Isoform 2 of PHD finger protein 8	K.DAEYIYPSLES*DDDDPALK.S	6.36	1	1	507000000	76400000
IPI00005477.3	221830	TWISTNB	Tax_Id=9606 TWIST neighbor	K.HSEEAEFT*PPLKCSPK.R	6.69	0.99	0.98	33900000	5588764
IPI00427522.1	5469	PPARBP	Tax_Id=9606 Splice Isoform 1 of Peroxisome proliferator-activated receptor-binding protein	R.LSSS*DS*IGPDVTDILSDIAEEASK.L	7.98	0.98	0.96	39300000	6524710
IPI00427522.1	5469	PPARBP	Tax_Id=9606 Splice Isoform 1 of Peroxisome proliferator-activated receptor-binding protein	R.LSSS*DSIGPDVTDILSDIAEEASK.L	8.71	0.95	0.9	48500000	10700000
IPI00513870.1	3339	HSPG2	Tax_Id=9606 Heparan sulfate proteoglycan 2	R.LGT*GEPILVSGIASSR.L	10.13	0.74	0.55	18600000	2367160
IPI00013174.2	10432	RBM14	Tax_Id=9606 Splice Isoform 1 of RNA-binding protein 14	R.AQPSVS*LGAPYR.G	14.4	0.87	0.76	36300000	5484735
IPI00478608.3	9267	PSCD1	Tax_Id=9606 Splice Isoform 1 of Cytohesin-1	R.IS*APT*PEEK.E	15.24	0.73	0.53	7646127	600560
IPI00217616.1	285172	FAM126B	Tax_Id=9606 Hypothetical protein MGC39518	K.ALPDT*QITSYAAT*LHR.K	17.13	0.79	0.62	11400000	470183
IPI00419916.4	249	ALPL	Tax_Id=9606 Alkaline phosphatase, tissue-nonspecific isozyme precursor	R.NNVTDPS*LS*EMVVVAIQILR.K	28.37	0.95	0.9	188000000	10200000

## Sheet: Supplementary Table S4
Gene Symbol	Gene ID	Accession
AAK1	22848	NM_014911
AATK	9625	XM_375495
ABI1	10006	NM_005470
ABL1	25	NM_007313
ABL2	27	NM_005158
ACVR1	90	NM_001105
ACVR1B	91	NM_004302
ACVR1C	130399	NM_145259
ACVR2	92	NM_001616
ACVR2B	93	NM_001106
ACVRL1	94	NM_000020
ADAM9	8754	NM_003816
ADCK1	57143	NM_020421
ADCK2	90956	NM_052853
ADCK4	79934	NM_024876
ADCK5	203054	NM_174922
ADK	132	NM_001123
ADRA1A	148	NM_000680
ADRA1B	147	NM_000679
ADRB2	154	NM_000024
ADRBK1	156	NM_001619
ADRBK2	157	NM_005160
AGTR2	186	NM_000686
AK1	203	NM_000476
AK2	204	NM_001625
AK3	205	NM_013410
AK3L1	50808	NM_016282
AK5	26289	NM_012093
AK7	122481	NM_152327
AKAP1	8165	NM_003488
AKAP11	11215	NM_016248
AKAP13	11214	NM_006738
AKAP3	10566	NM_006422
AKAP4	8852	NM_003886
AKAP5	9495	NM_004857
AKAP6	9472	NM_004274
AKAP7	9465	NM_004842
AKAP8	10270	NM_005858
AKT1	207	NM_005163
AKT2	208	NM_001626
AKT3	10000	NM_005465
ALK	238	NM_004304
ALS2CR2	55437	NM_018571
ALS2CR7	65061	NM_139158
AMHR2	269	NM_020547
ANGPT4	51378	NM_015985
ANKK1	255239	NM_178510
ANKRD3	54101	NM_020639
APEG1	10290	NM_005876
APPL	26060	NM_012096
ARAF1	369	NM_001654
ARK5	9891	NM_014840
ASK	10926	NM_006716
ASP	83853	NM_031916
ATM	472	NM_138293
ATR	545	NM_001184
AURKB	9212	NM_004217
AURKC	6795	NM_003160
AVPR1A	552	NM_000706
AVPR1B	553	NM_000707
AXL	558	NM_001699
AZU1	566	NM_001700
BCKDK	10295	NM_005881
BCR	613	NM_004327
BDKRB2	624	NM_000623
BLK	640	NM_001715
BLNK	29760	NM_013314
BMP2K	55589	NM_017593
BMPR1A	657	NM_004329
BMPR1B	658	NM_001203
BMPR2	659	NM_001204
BMX	660	NM_001721
BRAF	673	NM_004333
BRD2	6046	NM_005104
BRDT	676	NM_001726
BTK	695	NM_000061
BUB1	699	NM_004336
BUB1B	701	NM_001211
C14ORF20	283629	NM_174944
C6ORF199	221264	NM_145025
C7ORF16	10842	NM_006658
C9ORF12	64768	NM_022755
C9ORF96	169436	XM_291304
C9ORF98	158067	NM_152572
CALM3	808	NM_005184
CAMK1	8536	NM_003656
CAMK1D	57118	NM_020397
CAMK1G	57172	NM_020439
CAMK2A	815	NM_015981
CAMK2B	816	NM_001220
CAMK2D	817	NM_001221
CAMK2G	818	NM_001222
CAMK4	814	NM_001744
CAMKK1	84254	NM_172207
CAMKK2	10645	NM_006549
CARD10	29775	NM_014550
CARD14	79092	NM_024110
CARKL	23729	NM_013276
CASK	8573	NM_003688
CCL2	6347	NM_002982
CCL4	6351	NM_002984
CCRK	23552	NM_012119
CD3E	916	NM_000733
CD4	920	NM_000616
CD7	924	NM_006137
CDADC1	81602	NM_030911
CDC2	983	NM_001786
CDC2L1	984	NM_001787
CDC2L2	985	NM_024011
CDC2L5	8621	NM_003718
CDC42BPA	8476	NM_003607
CDC42BPB	9578	NM_006035
CDC7	8317	NM_003503
CDK10	8558	NM_003674
CDK11	23097	NM_015076
CDK2	1017	NM_001798
CDK3	1018	NM_001258
CDK4	1019	NM_000075
CDK5	1020	NM_004935
CDK5R1	8851	NM_003885
CDK5R2	8941	NM_003936
CDK5RAP1	51654	NM_016082
CDK5RAP3	80279	NM_025197
CDK6	1021	NM_001259
CDK7	1022	NM_001799
CDK8	1024	NM_001260
CDK9	1025	NM_001261
CDKL1	8814	NM_004196
CDKL2	8999	NM_003948
CDKL3	51265	NM_016508
CDKL5	6792	NM_003159
CDKN1A	1026	NM_000389
CDKN1B	1027	NM_004064
CDKN1C	1028	NM_000076
CDKN2B	1030	NM_004936
CDKN2C	1031	NM_001262
CDKN2D	1032	NM_001800
CDKN3	1033	NM_005192
CERK	64781	NM_022766
CHEK1	1111	NM_001274
CHEK2	11200	NM_007194
CHKA	1119	NM_001277
CHKB	1120	NM_005198
CHRM1	1128	NM_000738
CHUK	1147	NM_001278
CINP	51550	NM_032630
CIT	11113	NM_007174
CKB	1152	NM_001823
CKM	1158	NM_001824
CKMT1	1159	NM_020990
CKMT2	1160	NM_001825
CKS1B	1163	NM_001826
CKS2	1164	NM_001827
CLK1	1195	NM_004071
CLK2	1196	NM_001291
CLK3	1198	NM_001292
CLK4	57396	NM_020666
CNKSR1	10256	NM_006314
COASY	80347	NM_025233
COL4A3BP	10087	NM_005713
COPB2	9276	NM_004766
CRK7	51755	NM_016507
CRKL	1399	NM_005207
CSF1R	1436	NM_005211
CSK	1445	NM_004383
CSNK1A1	1452	NM_001892
CSNK1A1L	122011	NM_145203
CSNK1D	1453	NM_001893
CSNK1E	1454	NM_001894
CSNK1G1	53944	NM_022048
CSNK1G2	1455	NM_001319
CSNK1G3	1456	NM_004384
CSNK2A1	1457	NM_001895
CSNK2A2	1459	NM_001896
CSNK2B	1460	NM_001320
CXCL10	3627	NM_001565
DAPK1	1612	NM_004938
DAPK2	23604	NM_014326
DAPK3	1613	NM_001348
DCAMKL1	9201	NM_004734
DCK	1633	NM_000788
DDR1	780	NM_001954
DDR2	4921	NM_006182
DGKA	1606	NM_001345
DGKB	1607	NM_004080
DGKD	8527	NM_003648
DGKE	8526	NM_003647
DGKG	1608	NM_001346
DGKI	9162	NM_004717
DGKQ	1609	NM_001347
DGKZ	8525	NM_003646
DGUOK	1716	NM_001929
DKFZP434C131	25989	XM_044630
DKFZp434C1418	285220	NM_173655
DKFZP586B1621	26007	NM_015533
DKFZP761P0423	157285	XM_291277
DLG1	1739	NM_004087
DLG2	1740	NM_001364
DLG3	1741	NM_021120
DLG4	1742	NM_001365
DMPK	1760	NM_004409
DNAJC3	5611	NM_006260
DOK1	1796	NM_001381
DTYMK	1841	NM_012145
DUSP1	1843	NM_004417
DUSP10	11221	NM_007207
DUSP2	1844	NM_004418
DUSP22	56940	NM_020185
DUSP4	1846	NM_001394
DUSP5	1847	NM_004419
DUSP6	1848	NM_001946
DUSP7	1849	XM_037430
DUSP8	1850	NM_004420
DYRK1A	1859	NM_001396
DYRK1B	9149	NM_004714
DYRK2	8445	NM_003583
DYRK3	8444	NM_003582
DYRK4	8798	NM_003845
EDN2	1907	NM_001956
EEF2K	29904	NM_013302
EGFR	1956	NM_005228
EIF2AK3	9451	NM_004836
EIF2AK4	27104	XM_031612
EKI1	55500	NM_018638
EPHA1	2041	NM_005232
EPHA2	1969	NM_004431
EPHA3	2042	NM_005233
EPHA4	2043	NM_004438
EPHA5	2044	NM_004439
EPHA7	2045	NM_004440
EPHA8	2046	NM_020526
EPHB1	2047	NM_004441
EPHB2	2048	NM_004442
EPHB3	2049	NM_004443
EPHB4	2050	NM_004444
EPHB6	2051	NM_004445
ERBB2	2064	NM_004448
ERBB3	2065	NM_001982
ERBB4	2066	NM_005235
ERK8	225689	NM_139021
ERN1	2081	NM_001433
EVI1	2122	NM_005241
EXOSC10	5394	NM_002685
FASTK	10922	NM_006712
FER	2241	NM_005246
FES	2242	NM_002005
FGFR1	2260	NM_000604
FGFR2	2263	NM_000141
FGFR3	2261	NM_000142
FGFR4	2264	NM_002011
FGR	2268	NM_005248
FLJ10074	55681	NM_017988
FLJ10761	55224	NM_018208
FLJ10842	55750	NM_018238
FLJ12476	64799	NM_022784
FLJ13052	65220	NM_023018
FLJ20574	54986	NM_017886
FLJ23074	80122	NM_025052
FLJ23356	84197	NM_032237
FLJ25006	124923	NM_144610
FLJ32685	152110	NM_152534
FLJ34389	197259	NM_152649
FLJ35107	348825	XM_496631
FLT1	2321	NM_002019
FLT3	2322	NM_004119
FLT4	2324	NM_002020
FN3K	64122	NM_022158
FN3KRP	79672	NM_024619
FRAP1	2475	NM_004958
FRDA	2395	NM_000144
FRK	2444	NM_002031
FUK	197258	NM_145059
FYB	2533	NM_001465
FYN	2534	NM_002037
GAK	2580	NM_005255
GALK1	2584	NM_000154
GALK2	2585	NM_002044
GAP43	2596	NM_002045
GCK	2645	NM_000162
GFRA2	2675	NM_001495
GK	2710	NM_000167
GK2	2712	NM_033214
GMFB	2764	NM_004124
GMFG	9535	NM_004877
GNE	10020	NM_005476
GRK1	6011	NM_002929
GRK4	2868	NM_005307
GRK5	2869	NM_005308
GRK6	2870	NM_002082
GRK7	131890	NM_139209
GSG2	83903	NM_031965
GSK3A	2931	NM_019884
GSK3B	2932	NM_002093
GTF2H1	2965	NM_005316
GUCY2C	2984	NM_004963
GUCY2D	3000	NM_000180
GUCY2F	2986	NM_001522
GUK1	2987	NM_000858
HAK	115701	NM_052947
HCK	3055	NM_002110
HIPK1	204851	NM_152696
HIPK2	28996	NM_022740
HIPK3	10114	NM_005734
HIPK4	147746	NM_144685
HK1	3098	NM_000188
HK2	3099	NM_000189
HK3	3101	NM_002115
HRI	27102	NM_014413
HSMDPKIN	55561	XM_290516
HSPB8	26353	NM_014365
HUNK	30811	NM_014586
ICK	22858	NM_014920
IGF1R	3480	NM_000875
IHPK1	9807	NM_153273
IHPK2	51447	NM_016291
IHPK3	117283	NM_054111
IKBKAP	8518	NM_003640
IKBKB	3551	XM_032491
IKBKE	9641	NM_014002
IL2	3558	NM_000586
ILK	3611	NM_004517
ILKAP	80895	NM_030768
IMPK	253430	NM_152230
INSR	3643	NM_000208
INSRR	3645	NM_014215
IRAK1	3654	NM_001569
IRAK2	3656	NM_001570
IRAK3	11213	NM_007199
IRS1	3667	NM_005544
ITGB1BP1	9270	NM_004763
ITK	3702	NM_005546
ITPK1	3705	NM_014216
ITPKA	3706	NM_002220
ITPKB	3707	NM_002221
ITPKC	80271	NM_025194
JAK1	3716	NM_002227
JAK2	3717	NM_004972
JAK3	3718	NM_000215
JIK	51347	NM_016281
KALRN	11139	NM_007064
KDR	3791	NM_002253
KHK	3795	NM_000221
KIAA0999	23387	NM_025164
KIAA1361	57551	XM_290796
KIAA1639	57729	XM_290923
KIAA1765	85443	XM_047355
KIAA1804	84451	NM_032435
KIAA1811	84446	NM_032430
KIF13B	23303	NM_015254
KIS	127933	NM_144624
KIT	3815	NM_000222
KSR2	283455	NM_173598
LAK	80216	NM_025144
LATS1	9113	NM_004690
LATS2	26524	NM_014572
LCK	3932	NM_005356
LCP2	3937	NM_005565
LIM	10611	NM_006457
LIMK1	3984	NM_002314
LIMK2	3985	NM_005569
LMTK2	22853	NM_014916
LMTK3	114783	XM_055866
LOC115704	115704	NM_145245
LOC149420	149420	NM_152835
LOC340371	340371	NM_178564
LOC91807	91807	NM_182493
LRRK1	79705	NM_024652
LTK	4058	NM_002344
LYK5	92335	NM_153335
LYN	4067	NM_002350
MAGI-3	260425	NM_020965
MAK	4117	NM_005906
MALT1	10892	NM_006785
MAP2K1	5604	NM_002755
MAP2K1IP1	8649	NM_021970
MAP2K2	5605	NM_030662
MAP2K3	5606	NM_002756
MAP2K4	6416	NM_003010
MAP2K5	5607	NM_002757
MAP2K6	5608	NM_002758
MAP2K7	5609	NM_145185
MAP3K1	4214	XM_042066
MAP3K10	4294	NM_002446
MAP3K11	4296	NM_002419
MAP3K12	7786	NM_006301
MAP3K13	9175	NM_004721
MAP3K14	9020	NM_003954
MAP3K2	10746	NM_006609
MAP3K3	4215	NM_002401
MAP3K4	4216	NM_005922
MAP3K5	4217	NM_005923
MAP3K6	9064	NM_004672
MAP3K7	6885	NM_003188
MAP3K8	1326	NM_005204
MAP3K9	4293	NM_033141
MAP4K1	11184	NM_007181
MAP4K2	5871	NM_004579
MAP4K3	8491	NM_003618
MAP4K4	9448	NM_004834
MAP4K5	11183	NM_006575
MAPK1	5594	NM_002745
MAPK10	5602	NM_002753
MAPK11	5600	NM_002751
MAPK12	6300	NM_002969
MAPK13	5603	NM_002754
MAPK14	1432	NM_001315
MAPK3	5595	NM_002746
MAPK4	5596	NM_002747
MAPK6	5597	NM_002748
MAPK7	5598	NM_002749
MAPK8	5599	NM_002750
MAPK8IP1	9479	NM_005456
MAPK8IP2	23542	NM_012324
MAPK8IP3	23162	NM_015133
MAPK9	5601	NM_002752
MAPKAPK2	9261	NM_004759
MAPKAPK3	7867	NM_004635
MAPKAPK5	8550	NM_003668
MARCH4	57574	NM_020814
MARK1	4139	NM_018650
MARK2	2011	NM_004954
MARK3	4140	NM_002376
MARK4	57787	NM_031417
MAST2	23139	NM_015112
MAST3	23031	XM_038150
MASTL	84930	NM_032844
MATK	4145	NM_002378
MBIP	51562	NM_016586
MELK	9833	NM_014791
MERTK	10461	NM_006343
MET	4233	NM_000245
MGC16169	93627	NM_033115
MGC26597	206426	NM_152700
MGC42105	167359	NM_153361
MGC45428	166614	NM_152619
MGC4796	83931	NM_032017
MGC5601	80724	NM_025247
MGC8407	79012	NM_024046
MIDORI	57538	NM_020778
MINK	50488	NM_015716
MKNK1	8569	NM_003684
MKNK2	2872	NM_017572
MOS	4342	NM_005372
MPP1	4354	NM_002436
MPP2	4355	NM_005374
MPP3	4356	NM_001932
MPZL1	9019	NM_003953
MRC2	9902	NM_006039
MST1R	4486	NM_002447
MST4	51765	NM_016542
MUSK	4593	NM_005592
MVD	4597	NM_002461
MVK	4598	NM_000431
MYLK	4638	NM_005965
MYLK2	85366	NM_033118
MYO3A	53904	NM_017433
MYO3B	140469	NM_138995
NAGK	55577	NM_017567
NBEA	26960	NM_015678
NEK1	4750	XM_291107
NEK11	79858	NM_024800
NEK2	4751	NM_002497
NEK3	4752	NM_002498
NEK4	6787	NM_003157
NEK6	10783	NM_014397
NEK7	140609	NM_133494
NEK8	284086	NM_178170
NEK9	91754	NM_033116
NLK	51701	NM_016231
NME1	4830	NM_000269
NME2	4831	NM_002512
NME3	4832	NM_002513
NME4	4833	NM_005009
NME5	8382	NM_003551
NME6	10201	NM_005793
NME7	29922	NM_013330
NPR1	4881	NM_000906
NPR2	4882	NM_000907
NRBP	29959	NM_013392
NRG3	10718	XM_166086
NTRK1	4914	NM_002529
NTRK2	4915	NM_006180
NTRK3	4916	NM_002530
NYD-SP25	89882	NM_033516
OSR1	9943	NM_005109
P15RS	55197	NM_018170
PACE-1	57147	NM_020423
PACSIN1	29993	NM_020804
PAG	55824	NM_018440
PAK1	5058	NM_002576
PAK2	5062	NM_002577
PAK3	5063	NM_002578
PAK4	10298	NM_005884
PAK6	56924	NM_020168
PAK7	57144	NM_020341
PANK1	53354	NM_138316
PANK3	79646	NM_024594
PANK4	55229	NM_018216
PAPSS1	9061	NM_005443
PAPSS2	9060	NM_004670
PASK	23178	NM_015148
PCK1	5105	NM_002591
PCK2	5106	NM_004563
PCTK1	5127	NM_006201
PCTK2	5128	NM_002595
PCTK3	5129	NM_002596
PDGFRA	5156	NM_006206
PDGFRB	5159	NM_002609
PDK1	5163	NM_002610
PDK2	5164	NM_002611
PDK3	5165	NM_005391
PDK4	5166	NM_002612
PDPK1	5170	NM_002613
PDXK	8566	NM_003681
PFKFB1	5207	NM_002625
PFKFB2	5208	NM_006212
PFKFB3	5209	NM_004566
PFKFB4	5210	NM_004567
PFKL	5211	NM_002626
PFKM	5213	NM_000289
PFKP	5214	NM_002627
PFTK1	5218	NM_012395
PGK1	5230	NM_000291
PGK2	5232	NM_138733
PHKA1	5255	NM_002637
PHKA2	5256	NM_000292
PHKG1	5260	NM_006213
PHKG2	5261	NM_000294
PI4K2B	55300	NM_018323
PI4KII	55361	NM_018425
PIK3C2A	5286	NM_002645
PIK3C2B	5287	NM_002646
PIK3C2G	5288	NM_004570
PIK3CA	5290	NM_006218
PIK3CB	5291	NM_006219
PIK3CG	5294	NM_002649
PIK3R1	5295	NM_181504
PIK3R2	5296	NM_005027
PIK3R3	8503	NM_003629
PIK3R4	30849	NM_014602
PIK4CA	5297	NM_002650
PIK4CB	5298	NM_002651
PIM1	5292	NM_002648
PIM2	11040	NM_006875
PINK1	65018	NM_032409
PIP5K1A	8394	NM_003557
PIP5K2A	5305	NM_005028
PIP5K2B	8396	NM_003559
PIP5K2C	79837	NM_024779
PIP5KL1	138429	NM_173492
PITPNM3	83394	NM_031220
PKIA	5569	NM_006823
PKIB	5570	NM_032471
PKLR	5313	NM_000298
PKM2	5315	NM_002654
PKMYT1	9088	NM_004203
PKN3	29941	NM_013355
PLK1	5347	NM_005030
PLK2	10769	NM_006622
PLK3	1263	NM_004073
PLK4	10733	NM_014264
PMVK	10654	NM_006556
PNKP	11284	NM_007254
PPP1R1B	84152	NM_032192
PPP2CA	5515	NM_002715
PPP2CB	5516	NM_004156
PPP4C	5531	NM_002720
PRKAA1	5562	NM_006251
PRKAA2	5563	NM_006252
PRKACA	5566	NM_002730
PRKACB	5567	NM_002731
PRKACG	5568	NM_002732
PRKAG1	5571	NM_002733
PRKAG3	53632	NM_017431
PRKAR1A	5573	NM_002734
PRKAR2A	5576	NM_004157
PRKAR2B	5577	NM_002736
PRKCA	5578	NM_002737
PRKCABP	9463	NM_012407
PRKCB1	5579	NM_002738
PRKCD	5580	NM_006254
PRKCE	5581	NM_005400
PRKCG	5582	NM_002739
PRKCH	5583	NM_006255
PRKCI	5584	NM_002740
PRKCL1	5585	NM_002741
PRKCL2	5586	NM_006256
PRKCM	5587	NM_002742
PRKCN	23683	NM_005813
PRKCQ	5588	NM_006257
PRKCSH	5589	NM_002743
PRKCZ	5590	NM_002744
PRKD2	25865	NM_016457
PRKDC	5591	NM_006904
PRKG1	5592	NM_006258
PRKG2	5593	NM_006259
PRKR	5610	NM_002759
PRKRA	8575	NM_003690
PRKWNK1	65125	NM_018979
PRKWNK2	65268	NM_006648
PRKWNK3	65267	NM_020922
PRKWNK4	65266	NM_032387
PRKX	5613	NM_005044
PRKY	5616	NM_002760
PRPF4B	8899	NM_003913
PRPS1	5631	NM_002764
PRPS1L1	221823	NM_175886
PRPS2	5634	NM_002765
PRPSAP1	5635	NM_002766
PRPSAP2	5636	NM_002767
PSKH1	5681	NM_006742
PSKH2	85481	NM_033126
PTK2	5747	NM_005607
PTK2B	2185	NM_004103
PTK6	5753	NM_005975
PTK7	5754	NM_002821
PTK9	5756	NM_002822
PTK9L	11344	NM_007284
PTPN5	84867	NM_032781
PTPRG	5793	NM_002841
PTPRJ	5795	NM_002843
PTPRR	5801	NM_002849
PTPRT	11122	NM_007050
PXK	54899	NM_017771
PYCS	5832	NM_002860
RAC1	5879	NM_018890
RAF1	5894	NM_002880
RAGE	5891	NM_014226
RAPGEF3	10411	NM_006105
RAPGEF4	11069	NM_007023
RASGRF2	5924	NM_006909
RBKS	64080	NM_022128
RET	5979	NM_000323
RFK	55312	NM_018339
RFP	5987	NM_006510
RIOK1	83732	NM_031480
RIOK3	8780	NM_003831
RIPK1	8737	NM_003804
RIPK2	8767	NM_003821
RIPK3	11035	NM_006871
RNASEL	6041	NM_021133
ROCK1	6093	NM_005406
ROCK2	9475	NM_004850
ROR1	4919	NM_005012
ROR2	4920	NM_004560
ROS1	6098	NM_002944
RP2	6102	NM_006915
RPS6KA1	6195	NM_002953
RPS6KA2	6196	NM_021135
RPS6KA3	6197	NM_004586
RPS6KA4	8986	NM_003942
RPS6KA5	9252	NM_004755
RPS6KA6	27330	NM_014496
RPS6KB1	6198	NM_003161
RPS6KB2	6199	NM_003952
RPS6KC1	26750	NM_012424
RPS6KL1	83694	NM_031464
RYK	6259	NM_002958
SAST	22983	NM_014975
SCAP1	8631	NM_003726
SCYL1	57410	NM_020680
SEPHS1	22929	NM_012247
SEPHS2	22928	NM_012248
SGK	6446	NM_005627
SGK2	10110	NM_016276
SGKL	23678	NM_013257
SHC1	6464	NM_003029
SIK2	23235	NM_015191
SLK	9748	NM_014720
SMAD7	4092	NM_005904
SMG1	23049	NM_014006
SNARK	81788	NM_030952
SNF1LK	150094	NM_173354
SNRK	54861	NM_017719
SOCS1	8651	NM_003745
SOCS5	9655	NM_014011
SPA17	53340	NM_017425
SPEC2	56990	NM_020240
SPHK1	8877	NM_021972
SPHK2	56848	NM_020126
SQSTM1	8878	NM_003900
SRC	6714	NM_005417
SRMS	6725	NM_080823
SRPK1	6732	NM_003137
SRPK2	6733	NM_182691
SSTK	83983	NM_032037
STK10	6793	NM_005990
STK11	6794	NM_000455
STK16	8576	NM_003691
STK17A	9263	NM_004760
STK17B	9262	NM_004226
STK19	8859	NM_004197
STK22B	23617	NM_053006
STK22C	81629	NM_052841
STK22D	83942	NM_032028
STK23	26576	NM_014370
STK24	8428	NM_003576
STK25	10494	NM_006374
STK29	9024	NM_003957
STK3	6788	NM_006281
STK31	56164	NM_031414
STK32A	202374	NM_145001
STK32B	55351	NM_018401
STK32C	282974	NM_173575
STK33	65975	NM_030906
STK35	140901	NM_080836
STK36	27148	NM_015690
STK38	11329	NM_007271
STK38L	23012	NM_015000
STK39	27347	NM_013233
STK4	6789	NM_006282
STK6	6790	NM_003600
STYK1	55359	NM_018423
SYK	6850	NM_003177
TAF1	6872	NM_004606
TAF1L	138474	NM_153809
TAO1	9344	NM_004783
TAO1	9344	NM_004783
TBK1	29110	NM_013254
TEC	7006	NM_003215
TEK	7010	NM_000459
TESK1	7016	NM_006285
TESK2	10420	NM_007170
TEX14	56155	NM_031272
TGFBR1	7046	NM_004612
TGFBR2	7048	NM_003242
THNSL1	79896	NM_024838
TIE	7075	NM_005424
TJP2	9414	NM_004817
TK1	7083	NM_003258
TK2	7084	NM_004614
TLK1	9874	NM_012290
TLK2	11011	NM_006852
TLR1	7096	NM_003263
TLR3	7098	NM_003265
TLR4	7099	NM_003266
TLR6	10333	NM_006068
TNFRSF10A	8797	NM_003844
TNIK	23043	XM_039796
TNK1	8711	NM_003985
TNK2	10188	NM_005781
TNNI3K	51086	NM_015978
TOPK	55872	NM_018492
TP53RK	112858	NM_033550
TPK1	27010	NM_022445
TRIB1	10221	NM_025195
TRIB2	28951	NM_021643
TRIB3	57761	NM_021158
TRIM	50852	NM_016388
TRIO	7204	NM_007118
TRPM6	140803	NM_017662
TRPM7	54822	NM_017672
TSKS	60385	NM_021733
TTBK1	84630	XM_166453
TTBK2	146057	NM_173500
TTK	7272	NM_003318
TTN	7273	NM_003319
TXK	7294	NM_003328
TXNDC3	51314	NM_016616
TYK2	7297	NM_003331
TYRO3	7301	NM_006293
UCK1	83549	NM_031432
UGP2	7360	NM_006759
ULK1	8408	NM_003565
ULK2	9706	NM_014683
UMP-CMPK	51727	NM_016308
UMPK	7371	NM_012474
URKL1	54963	NM_017859
VRK1	7443	NM_003384
VRK2	7444	NM_006296
VRK3	51231	NM_016440
WEE1	7465	NM_003390
WIF1	11197	NM_007191
XYLB	9942	NM_005108
YES1	7525	NM_005433
YWHAH	7533	NM_003405
YWHAQ	10971	NM_006826
ZAK	51776	NM_133646
ZAP70	7535	NM_001079

## Sheet: Supplementary Table S5
Gene Title	gene_assignment	A375-Ctrl-1	A375-Treated-1	A375-Ctrl-2	A375-Treated-2	A375-Ctrl-3	A375-Treated-3
A1BG	NM_130786 // A1BG // alpha-1-B glycoprotein // 19q13.4 // 1 /// NM_198458 // ZNF497 // zinc finger protein 497 // 19q13.43 // 162968 /// BC035719 // A1BG // alpha-1-B glycoprotein // 19q13.4 // 1 /// BC118983 // ZNF497 // zinc finger protein 497 // 19q13.43 // 162968 /// ENST00000263100 // A1BG // alpha-1-B glycoprotein // 19q13.4 // 1 /// ENST00000311044 // ZNF497 // zinc finger protein 497 // 1…	6.53723	6.33824	6.97907	6.91822	6.35771	7.20262
A2LD1	NM_033110 // A2LD1 // AIG2-like domain 1 // 13q32.3 // 87769 /// AK095850 // A2LD1 // AIG2-like domain 1 // 13q32.3 // 87769 /// ENST00000257302 // A2LD1 // AIG2-like domain 1 // 13q32.3 // 87769 /// ENST00000376250 // A2LD1 // AIG2-like domain 1 // 13q32.3 // 87769	6.59196	6.83125	6.86249	6.93525	6.61507	7.03723
A4GALT	NM_017436 // A4GALT // alpha 1,4-galactosyltransferase // 22q11.2-q13.2 // 53947 /// BC017068 // A4GALT // alpha 1,4-galactosyltransferase // 22q11.2-q13.2 // 53947 /// ENST00000381276 // A4GALT // alpha 1,4-galactosyltransferase // 22q11.2-q13.2 // 53947 /// ENST00000249005 // A4GALT // alpha 1,4-galactosyltransferase // 22q11.2-q13.2 // 53947 /// ENST00000401850 // A4GALT // alpha 1,4-galactosy…	6.32561	6.67108	6.34551	6.65158	6.02624	6.52148
AAAS	NM_015665 // AAAS // achalasia, adrenocortical insufficiency, alacrimia (Allgrove, triple-A) // 12q13 // 8086 /// BC000659 // AAAS // achalasia, adrenocortical insufficiency, alacrimia (Allgrove, triple-A) // 12q13 // 8086 /// ENST00000209873 // AAAS // achalasia, adrenocortical insufficiency, alacrimia (Allgrove, triple-A) // 12q13 // 8086 /// ENST00000394384 // AAAS // achalasia, adrenocortical…	10.4938	10.6937	10.2726	10.3818	10.2289	10.4623
AACS	NM_023928 // AACS // acetoacetyl-CoA synthetase // 12q24.31 // 65985 /// BC040490 // AACS // acetoacetyl-CoA synthetase // 12q24.31 // 65985 /// ENST00000316519 // AACS // acetoacetyl-CoA synthetase // 12q24.31 // 65985 /// ENST00000261686 // AACS // acetoacetyl-CoA synthetase // 12q24.31 // 65985 /// ENST00000316543 // AACS // acetoacetyl-CoA synthetase // 12q24.31 // 65985 /// ENST00000331699 /…	8.26412	8.93183	8.33041	8.91504	8.02827	8.47589
AADAC	NM_001086 // AADAC // arylacetamide deacetylase (esterase) // 3q21.3-q25.2 // 13 /// L32179 // AADAC // arylacetamide deacetylase (esterase) // 3q21.3-q25.2 // 13 /// ENST00000232892 // AADAC // arylacetamide deacetylase (esterase) // 3q21.3-q25.2 // 13	7.49254	6.73235	5.92119	5.80134	7.21443	6.13522
AADACL1	NM_020792 // AADACL1 // arylacetamide deacetylase-like 1 // 3q26.31 // 57552 /// BC028734 // AADACL1 // arylacetamide deacetylase-like 1 // 3q26.31 // 57552 /// ENST00000273512 // AADACL1 // arylacetamide deacetylase-like 1 // 3q26.31 // 57552	10.4837	10.0941	10.3607	10.3202	10.06	9.70339
AADAT	NM_016228 // AADAT // aminoadipate aminotransferase // 4q33 // 51166 /// NM_182662 // AADAT // aminoadipate aminotransferase // 4q33 // 51166 /// AF481738 // AADAT // aminoadipate aminotransferase // 4q33 // 51166 /// ENST00000337664 // AADAT // aminoadipate aminotransferase // 4q33 // 51166 /// ENST00000353187 // AADAT // aminoadipate aminotransferase // 4q33 // 51166	8.00694	6.99443	7.49234	7.20008	8.06688	6.90104
AAK1	NM_014911 // AAK1 // AP2 associated kinase 1 // 2p14 // 22848	8.58172	8.57625	8.31364	8.66745	8.54419	7.61432
AAK1	NM_014911 // AAK1 // AP2 associated kinase 1 // 2p14 // 22848 /// AB028971 // AAK1 // AP2 associated kinase 1 // 2p14 // 22848 /// ENST00000406297 // AAK1 // AP2 associated kinase 1 // 2p14 // 22848 /// ENST00000390657 // AAK1 // AP2 associated kinase 1 // 2p14 // 22848	8.9195	8.913	8.94444	9.24946	8.93617	8.78624
AAMP	NM_001087 // AAMP // angio-associated, migratory cell protein // 2q35 // 14 /// M95627 // AAMP // angio-associated, migratory cell protein // 2q35 // 14 /// ENST00000248450 // AAMP // angio-associated, migratory cell protein // 2q35 // 14	9.18916	9.21532	9.19815	9.1748	9.09764	9.40372
AARS	NM_001605 // AARS // alanyl-tRNA synthetase // 16q22 // 16 /// D32050 // AARS // alanyl-tRNA synthetase // 16q22 // 16 /// ENST00000261772 // AARS // alanyl-tRNA synthetase // 16q22 // 16	11.2095	11.3805	11.3614	11.1604	11.32	11.5333
AARS2	NM_020745 // AARS2 // alanyl-tRNA synthetase 2, mitochondrial (putative) // 6p21.1 // 57505 /// BC131728 // AARS2 // alanyl-tRNA synthetase 2, mitochondrial (putative) // 6p21.1 // 57505 /// ENST00000244571 // AARS2 // alanyl-tRNA synthetase 2, mitochondrial (putative) // 6p21.1 // 57505	6.9193	6.88107	7.28925	6.82142	7.15572	7.50554
AARSD1	NM_001136042 // AARSD1 // alanyl-tRNA synthetase domain containing 1 // 17q21.31 // 80755 /// NM_025267 // AARSD1 // alanyl-tRNA synthetase domain containing 1 // 17q21.31 // 80755 /// BC004172 // AARSD1 // alanyl-tRNA synthetase domain containing 1 // 17q21.31 // 80755 /// ENST00000360221 // AARSD1 // alanyl-tRNA synthetase domain containing 1 // 17q21.31 // 80755	7.89023	7.68117	8.00624	7.74624	7.69552	7.91725
AASDH	NM_181806 // AASDH // aminoadipate-semialdehyde dehydrogenase // 4q12 // 132949 /// AY422212 // AASDH // aminoadipate-semialdehyde dehydrogenase // 4q12 // 132949 /// ENST00000205214 // AASDH // aminoadipate-semialdehyde dehydrogenase // 4q12 // 132949	7.43098	8.15249	6.72076	7.36235	7.29268	7.64537
AASDHPPT	NM_015423 // AASDHPPT // aminoadipate-semialdehyde dehydrogenase-phosphopantetheinyl transferase // 11q22 // 60496 /// AF302110 // AASDHPPT // aminoadipate-semialdehyde dehydrogenase-phosphopantetheinyl transferase // 11q22 // 60496 /// ENST00000278618 // AASDHPPT // aminoadipate-semialdehyde dehydrogenase-phosphopantetheinyl transferase // 11q22 // 60496	10.3719	10.5235	10.1348	10.2883	10.4464	10.2104
AASS	NM_005763 // AASS // aminoadipate-semialdehyde synthase // 7q31.3 // 10157 /// AF229180 // AASS // aminoadipate-semialdehyde synthase // 7q31.3 // 10157 /// ENST00000393376 // AASS // aminoadipate-semialdehyde synthase // 7q31.3 // 10157 /// ENST00000358954 // AASS // aminoadipate-semialdehyde synthase // 7q31.3 // 10157	5.07519	5.56014	5.6276	5.6399	5.26787	5.96239
AATF	NM_012138 // AATF // apoptosis antagonizing transcription factor // 17q11.2-q12 // 26574 /// BC000591 // AATF // apoptosis antagonizing transcription factor // 17q11.2-q12 // 26574 /// ENST00000225402 // AATF // apoptosis antagonizing transcription factor // 17q11.2-q12 // 26574	10.5024	10.1224	10.5654	10.3256	10.5577	10.2008
AATK	NM_001080395 // AATK // apoptosis-associated tyrosine kinase // 17q25.3 // 9625 /// AK131395 // AATK // apoptosis-associated tyrosine kinase // 17q25.3 // 9625 /// ENST00000326724 // AATK // apoptosis-associated tyrosine kinase // 17q25.3 // 9625 /// ENST00000374792 // AATK // apoptosis-associated tyrosine kinase // 17q25.3 // 9625	6.84748	6.86853	7.03839	6.94941	6.6776	7.13583
ABAT	NM_020686 // ABAT // 4-aminobutyrate aminotransferase // 16p13.2 // 18 /// NM_000663 // ABAT // 4-aminobutyrate aminotransferase // 16p13.2 // 18 /// NM_001127448 // ABAT // 4-aminobutyrate aminotransferase // 16p13.2 // 18 /// BX537362 // ABAT // 4-aminobutyrate aminotransferase // 16p13.2 // 18 /// ENST00000268251 // ABAT // 4-aminobutyrate aminotransferase // 16p13.2 // 18 /// ENST00000396600 …	6.05293	5.81253	6.05175	5.91507	5.96312	6.23794
ABCA1	NM_005502 // ABCA1 // ATP-binding cassette, sub-family A (ABC1), member 1 // 9q31.1 // 19 /// AF285167 // ABCA1 // ATP-binding cassette, sub-family A (ABC1), member 1 // 9q31.1 // 19 /// ENST00000374736 // ABCA1 // ATP-binding cassette, sub-family A (ABC1), member 1 // 9q31.1 // 19 /// ENST00000341579 // ABCA1 // ATP-binding cassette, sub-family A (ABC1), member 1 // 9q31.1 // 19 /// ENST00000374…	6.79472	6.47553	7.46036	6.49946	7.08028	6.56051
ABCA11P	NR_002451 // ABCA11P // ATP-binding cassette, sub-family A (ABC1), member 11 (pseudogene) // 4p16.3 // 79963 /// BC098116 // ABCA11P // ATP-binding cassette, sub-family A (ABC1), member 11 (pseudogene) // 4p16.3 // 79963 /// AK303674 // ZNF721 // zinc finger protein 721 // 4p16.3 // 170960 /// ENST00000400168 // ABCA11P // ATP-binding cassette, sub-family A (ABC1), member 11 (pseudogene) // 4p16.…	5.77257	5.89459	5.49815	5.6158	5.62267	5.73105
ABCA12	NM_173076 // ABCA12 // ATP-binding cassette, sub-family A (ABC1), member 12 // 2q34 // 26154 /// NM_015657 // ABCA12 // ATP-binding cassette, sub-family A (ABC1), member 12 // 2q34 // 26154 /// AY219711 // ABCA12 // ATP-binding cassette, sub-family A (ABC1), member 12 // 2q34 // 26154 /// ENST00000272895 // ABCA12 // ATP-binding cassette, sub-family A (ABC1), member 12 // 2q34 // 26154 /// ENST00…	5.85059	5.07498	5.43095	4.89191	5.96549	5.16425
ABCA2	NM_001606 // ABCA2 // ATP-binding cassette, sub-family A (ABC1), member 2 // 9q34 // 20 /// NM_212533 // ABCA2 // ATP-binding cassette, sub-family A (ABC1), member 2 // 9q34 // 20 /// AF178941 // ABCA2 // ATP-binding cassette, sub-family A (ABC1), member 2 // 9q34 // 20 /// ENST00000265662 // ABCA2 // ATP-binding cassette, sub-family A (ABC1), member 2 // 9q34 // 20 /// ENST00000371605 // ABCA2 /…	7.22598	6.77519	7.36265	7.155	7.31961	6.82733
ABCA3	NM_001089 // ABCA3 // ATP-binding cassette, sub-family A (ABC1), member 3 // 16p13.3 // 21 /// BC151840 // ABCA3 // ATP-binding cassette, sub-family A (ABC1), member 3 // 16p13.3 // 21 /// ENST00000301732 // ABCA3 // ATP-binding cassette, sub-family A (ABC1), member 3 // 16p13.3 // 21 /// ENST00000382381 // ABCA3 // ATP-binding cassette, sub-family A (ABC1), member 3 // 16p13.3 // 21	7.49941	7.90117	7.85483	8.14986	7.44975	7.75412
ABCA5	NM_018672 // ABCA5 // ATP-binding cassette, sub-family A (ABC1), member 5 // 17q24.3 // 23461 /// NM_172232 // ABCA5 // ATP-binding cassette, sub-family A (ABC1), member 5 // 17q24.3 // 23461 /// AY028897 // ABCA5 // ATP-binding cassette, sub-family A (ABC1), member 5 // 17q24.3 // 23461 /// ENST00000392677 // ABCA5 // ATP-binding cassette, sub-family A (ABC1), member 5 // 17q24.3 // 23461 /// EN…	6.62344	7.18311	6.11387	7.17775	6.65443	6.8956
ABCA7	NM_019112 // ABCA7 // ATP-binding cassette, sub-family A (ABC1), member 7 // 19p13.3 // 10347 /// AF250238 // ABCA7 // ATP-binding cassette, sub-family A (ABC1), member 7 // 19p13.3 // 10347 /// ENST00000263094 // ABCA7 // ATP-binding cassette, sub-family A (ABC1), member 7 // 19p13.3 // 10347	6.51924	6.77903	6.80871	7.11611	6.59634	7.37167
ABCA8	NM_007168 // ABCA8 // ATP-binding cassette, sub-family A (ABC1), member 8 // 17q24 // 10351 /// BC130280 // ABCA8 // ATP-binding cassette, sub-family A (ABC1), member 8 // 17q24 // 10351 /// ENST00000269080 // ABCA8 // ATP-binding cassette, sub-family A (ABC1), member 8 // 17q24 // 10351 /// ENST00000375538 // ABCA8 // ATP-binding cassette, sub-family A (ABC1), member 8 // 17q24 // 10351	4.21209	4.21664	4.49463	4.33794	4.32463	4.42707
ABCB1	NM_000927 // ABCB1 // ATP-binding cassette, sub-family B (MDR/TAP), member 1 // 7q21.1 // 5243 /// M14758 // ABCB1 // ATP-binding cassette, sub-family B (MDR/TAP), member 1 // 7q21.1 // 5243 /// ENST00000265724 // ABCB1 // ATP-binding cassette, sub-family B (MDR/TAP), member 1 // 7q21.1 // 5243 /// ENST00000394661 // ABCB1 // ATP-binding cassette, sub-family B (MDR/TAP), member 1 // 7q21.1 // 5243	4.55982	4.60608	4.92615	4.56742	4.92651	4.8088
ABCB10	NM_012089 // ABCB10 // ATP-binding cassette, sub-family B (MDR/TAP), member 10 // 1q42.13 // 23456 /// AB013380 // ABCB10 // ATP-binding cassette, sub-family B (MDR/TAP), member 10 // 1q42.13 // 23456 /// ENST00000344517 // ABCB10 // ATP-binding cassette, sub-family B (MDR/TAP), member 10 // 1q42.13 // 23456	8.74034	9.10233	9.02157	9.04279	8.77557	8.97818
ABCB6	NM_005689 // ABCB6 // ATP-binding cassette, sub-family B (MDR/TAP), member 6 // 2q36 // 10058 /// AF308472 // ABCB6 // ATP-binding cassette, sub-family B (MDR/TAP), member 6 // 2q36 // 10058 /// ENST00000265316 // ABCB6 // ATP-binding cassette, sub-family B (MDR/TAP), member 6 // 2q36 // 10058 /// ENST00000295750 // ABCB6 // ATP-binding cassette, sub-family B (MDR/TAP), member 6 // 2q36 // 10058	7.95326	7.8758	7.99788	7.92709	7.7097	7.85574
ABCB7	NM_004299 // ABCB7 // ATP-binding cassette, sub-family B (MDR/TAP), member 7 // Xq12-q13 // 22 /// AF133659 // ABCB7 // ATP-binding cassette, sub-family B (MDR/TAP), member 7 // Xq12-q13 // 22 /// ENST00000373394 // ABCB7 // ATP-binding cassette, sub-family B (MDR/TAP), member 7 // Xq12-q13 // 22 /// ENST00000253577 // ABCB7 // ATP-binding cassette, sub-family B (MDR/TAP), member 7 // Xq12-q13 //…	9.37241	9.09296	8.86326	8.82904	9.28486	8.6793
ABCB8	NM_007188 // ABCB8 // ATP-binding cassette, sub-family B (MDR/TAP), member 8 // 7q36 // 11194 /// BC141814 // ABCB8 // ATP-binding cassette, sub-family B (MDR/TAP), member 8 // 7q36 // 11194 /// ENST00000297504 // ABCB8 // ATP-binding cassette, sub-family B (MDR/TAP), member 8 // 7q36 // 11194 /// ENST00000356058 // ABCB8 // ATP-binding cassette, sub-family B (MDR/TAP), member 8 // 7q36 // 11194 …	7.69495	7.95983	7.83829	7.94387	7.87382	8.14072
ABCB8	ENST00000356058 // ABCB8 // ATP-binding cassette, sub-family B (MDR/TAP), member 8 // 7q36 // 11194	8.13063	8.29983	8.40365	8.40005	7.92478	8.63764
ABCB8	NM_007188 // ABCB8 // ATP-binding cassette, sub-family B (MDR/TAP), member 8 // 7q36 // 11194	7.32457	7.37566	7.38382	7.36763	7.37508	7.54944
ABCB8	NM_007188 // ABCB8 // ATP-binding cassette, sub-family B (MDR/TAP), member 8 // 7q36 // 11194 /// AF086382 // ABCB8 // ATP-binding cassette, sub-family B (MDR/TAP), member 8 // 7q36 // 11194	7.07817	7.2893	7.17065	7.15229	6.93205	7.43454
ABCB9	NM_019625 // ABCB9 // ATP-binding cassette, sub-family B (MDR/TAP), member 9 // 12q24 // 23457 /// NM_203444 // ABCB9 // ATP-binding cassette, sub-family B (MDR/TAP), member 9 // 12q24 // 23457 /// NM_019624 // ABCB9 // ATP-binding cassette, sub-family B (MDR/TAP), member 9 // 12q24 // 23457 /// AF216494 // ABCB9 // ATP-binding cassette, sub-family B (MDR/TAP), member 9 // 12q24 // 23457 /// ENST…	6.48381	6.71627	6.63793	6.70965	6.56993	6.72995
ABCC1	NM_004996 // ABCC1 // ATP-binding cassette, sub-family C (CFTR/MRP), member 1 // 16p13.1 // 4363 /// NM_019862 // ABCC1 // ATP-binding cassette, sub-family C (CFTR/MRP), member 1 // 16p13.1 // 4363 /// NM_019898 // ABCC1 // ATP-binding cassette, sub-family C (CFTR/MRP), member 1 // 16p13.1 // 4363 /// NM_019900 // ABCC1 // ATP-binding cassette, sub-family C (CFTR/MRP), member 1 // 16p13.1 // 4363…	10.3282	10.6897	10.4084	10.5598	10.3061	10.6713
ABCC10	NM_033450 // ABCC10 // ATP-binding cassette, sub-family C (CFTR/MRP), member 10 // 6p21.1 // 89845 /// AY032599 // ABCC10 // ATP-binding cassette, sub-family C (CFTR/MRP), member 10 // 6p21.1 // 89845 /// ENST00000244533 // ABCC10 // ATP-binding cassette, sub-family C (CFTR/MRP), member 10 // 6p21.1 // 89845 /// ENST00000372530 // ABCC10 // ATP-binding cassette, sub-family C (CFTR/MRP), member 10…	7.20948	7.56824	7.28827	7.27262	6.99618	7.50009
ABCC2	NM_000392 // ABCC2 // ATP-binding cassette, sub-family C (CFTR/MRP), member 2 // 10q24 // 1244 /// U63970 // ABCC2 // ATP-binding cassette, sub-family C (CFTR/MRP), member 2 // 10q24 // 1244 /// ENST00000370449 // ABCC2 // ATP-binding cassette, sub-family C (CFTR/MRP), member 2 // 10q24 // 1244 /// ENST00000370434 // ABCC2 // ATP-binding cassette, sub-family C (CFTR/MRP), member 2 // 10q24 // 1244	11.6343	11.6275	11.6323	11.7566	11.5465	11.8424
ABCC3	NM_003786 // ABCC3 // ATP-binding cassette, sub-family C (CFTR/MRP), member 3 // 17q22 // 8714 /// AF085692 // ABCC3 // ATP-binding cassette, sub-family C (CFTR/MRP), member 3 // 17q22 // 8714 /// ENST00000285238 // ABCC3 // ATP-binding cassette, sub-family C (CFTR/MRP), member 3 // 17q22 // 8714	10.1964	10.4541	10.1841	10.4783	10.0339	10.7756
ABCC4	NM_005845 // ABCC4 // ATP-binding cassette, sub-family C (CFTR/MRP), member 4 // 13q32 // 10257 /// NM_001105515 // ABCC4 // ATP-binding cassette, sub-family C (CFTR/MRP), member 4 // 13q32 // 10257 /// AY207008 // ABCC4 // ATP-binding cassette, sub-family C (CFTR/MRP), member 4 // 13q32 // 10257 /// ENST00000376887 // ABCC4 // ATP-binding cassette, sub-family C (CFTR/MRP), member 4 // 13q32 // 1…	10.134	9.34338	10.2655	9.43703	10.2333	9.71898
ABCC5	NM_005688 // ABCC5 // ATP-binding cassette, sub-family C (CFTR/MRP), member 5 // 3q27 // 10057 /// NM_001023587 // ABCC5 // ATP-binding cassette, sub-family C (CFTR/MRP), member 5 // 3q27 // 10057 /// U83661 // ABCC5 // ATP-binding cassette, sub-family C (CFTR/MRP), member 5 // 3q27 // 10057 /// ENST00000334444 // ABCC5 // ATP-binding cassette, sub-family C (CFTR/MRP), member 5 // 3q27 // 10057 /…	7.71749	8.04952	7.65479	7.94021	7.99691	8.10228
ABCC6	NM_001171 // ABCC6 // ATP-binding cassette, sub-family C (CFTR/MRP), member 6 // 16p13.1 // 368 /// AF076622 // ABCC6 // ATP-binding cassette, sub-family C (CFTR/MRP), member 6 // 16p13.1 // 368 /// ENST00000205557 // ABCC6 // ATP-binding cassette, sub-family C (CFTR/MRP), member 6 // 16p13.1 // 368 /// ENST00000205558 // ABCC6 // ATP-binding cassette, sub-family C (CFTR/MRP), member 6 // 16p13.1…	5.96482	6.1224	6.38328	6.35245	6.25896	6.83207
ABCC6P2	NR_023387 // ABCC6P2 // ATP-binding cassette, sub-family C, member 6 pseudogene 2 // 16p13.11 // 730013 /// NM_001079528 // ABCC6 // ATP-binding cassette, sub-family C (CFTR/MRP), member 6 // 16p13.1 // 368 /// AY078405 // ABCC6 // ATP-binding cassette, sub-family C (CFTR/MRP), member 6 // 16p13.1 // 368 /// ENST00000333763 // ABCC6P2 // ATP-binding cassette, sub-family C, member 6 pseudogene 2 /…	7.76333	7.42585	8.11821	7.67447	7.936	8.03114
ABCC8	NM_000352 // ABCC8 // ATP-binding cassette, sub-family C (CFTR/MRP), member 8 // 11p15.1 // 6833 /// U63421 // ABCC8 // ATP-binding cassette, sub-family C (CFTR/MRP), member 8 // 11p15.1 // 6833 /// ENST00000389817 // ABCC8 // ATP-binding cassette, sub-family C (CFTR/MRP), member 8 // 11p15.1 // 6833 /// ENST00000302539 // ABCC8 // ATP-binding cassette, sub-family C (CFTR/MRP), member 8 // 11p15.…	6.35616	6.37715	6.4893	6.6105	6.52275	6.96976
ABCD1	NM_000033 // ABCD1 // ATP-binding cassette, sub-family D (ALD), member 1 // Xq28 // 215 /// BC025358 // ABCD1 // ATP-binding cassette, sub-family D (ALD), member 1 // Xq28 // 215 /// ENST00000218104 // ABCD1 // ATP-binding cassette, sub-family D (ALD), member 1 // Xq28 // 215 /// ENST00000370129 // ABCD1 // ATP-binding cassette, sub-family D (ALD), member 1 // Xq28 // 215	6.73981	6.84931	6.74664	6.58492	6.44663	6.9147
ABCD3	NM_002858 // ABCD3 // ATP-binding cassette, sub-family D (ALD), member 3 // 1p22-p21 // 5825 /// NM_001122674 // ABCD3 // ATP-binding cassette, sub-family D (ALD), member 3 // 1p22-p21 // 5825 /// M81182 // ABCD3 // ATP-binding cassette, sub-family D (ALD), member 3 // 1p22-p21 // 5825 /// ENST00000370214 // ABCD3 // ATP-binding cassette, sub-family D (ALD), member 3 // 1p22-p21 // 5825 /// ENST0…	10.8863	11.2528	10.8057	11.1011	10.9847	11.0264
ABCD4	NM_005050 // ABCD4 // ATP-binding cassette, sub-family D (ALD), member 4 // 14q24.3 // 5826 /// NR_003256 // ABCD4 // ATP-binding cassette, sub-family D (ALD), member 4 // 14q24.3 // 5826 /// AK291332 // ABCD4 // ATP-binding cassette, sub-family D (ALD), member 4 // 14q24.3 // 5826 /// ENST00000298816 // ABCD4 // ATP-binding cassette, sub-family D (ALD), member 4 // 14q24.3 // 5826 /// ENST000003…	7.58169	7.55594	7.54188	7.37591	7.41259	7.70787
ABCE1	NM_002940 // ABCE1 // ATP-binding cassette, sub-family E (OABP), member 1 // 4q31 // 6059 /// NM_001040876 // ABCE1 // ATP-binding cassette, sub-family E (OABP), member 1 // 4q31 // 6059 /// BC016283 // ABCE1 // ATP-binding cassette, sub-family E (OABP), member 1 // 4q31 // 6059 /// ENST00000296577 // ABCE1 // ATP-binding cassette, sub-family E (OABP), member 1 // 4q31 // 6059	10.7985	10.4361	10.2819	10.4868	10.9213	9.8566
ABCF1	NM_001025091 // ABCF1 // ATP-binding cassette, sub-family F (GCN20), member 1 // 6p21.33 // 23 /// NM_001090 // ABCF1 // ATP-binding cassette, sub-family F (GCN20), member 1 // 6p21.33 // 23 /// BC112923 // ABCF1 // ATP-binding cassette, sub-family F (GCN20), member 1 // 6p21.33 // 23 /// ENST00000326195 // ABCF1 // ATP-binding cassette, sub-family F (GCN20), member 1 // 6p21.33 // 23 /// ENST000…	9.88459	9.9922	10.1042	9.92712	9.89541	10.1567
ABCF1	NM_001025091 // ABCF1 // ATP-binding cassette, sub-family F (GCN20), member 1 // 6p21.33 // 23 /// NM_001090 // ABCF1 // ATP-binding cassette, sub-family F (GCN20), member 1 // 6p21.33 // 23 /// BC112923 // ABCF1 // ATP-binding cassette, sub-family F (GCN20), member 1 // 6p21.33 // 23 /// ENST00000326195 // ABCF1 // ATP-binding cassette, sub-family F (GCN20), member 1 // 6p21.33 // 23 /// ENST000…	9.88459	9.9922	10.1042	9.92712	9.89541	10.1567
ABCF1	NM_001025091 // ABCF1 // ATP-binding cassette, sub-family F (GCN20), member 1 // 6p21.33 // 23 /// NM_001090 // ABCF1 // ATP-binding cassette, sub-family F (GCN20), member 1 // 6p21.33 // 23 /// BC112923 // ABCF1 // ATP-binding cassette, sub-family F (GCN20), member 1 // 6p21.33 // 23 /// ENST00000326195 // ABCF1 // ATP-binding cassette, sub-family F (GCN20), member 1 // 6p21.33 // 23 /// ENST000…	9.88459	9.9922	10.1042	9.92712	9.89541	10.1567
ABCF2	NM_007189 // ABCF2 // ATP-binding cassette, sub-family F (GCN20), member 2 // 7q36 // 10061 /// NM_005692 // ABCF2 // ATP-binding cassette, sub-family F (GCN20), member 2 // 7q36 // 10061 /// AF261091 // ABCF2 // ATP-binding cassette, sub-family F (GCN20), member 2 // 7q36 // 10061 /// ENST00000287844 // ABCF2 // ATP-binding cassette, sub-family F (GCN20), member 2 // 7q36 // 10061 /// ENST000002…	9.7522	9.53779	9.59335	9.52486	9.76332	9.56573
ABCF3	NM_018358 // ABCF3 // ATP-binding cassette, sub-family F (GCN20), member 3 // 3q27.1 // 55324 /// BC009253 // ABCF3 // ATP-binding cassette, sub-family F (GCN20), member 3 // 3q27.1 // 55324 /// ENST00000292808 // ABCF3 // ATP-binding cassette, sub-family F (GCN20), member 3 // 3q27.1 // 55324	8.46888	8.79319	8.40518	8.52008	8.56758	8.79562
ABCG1	NM_207627 // ABCG1 // ATP-binding cassette, sub-family G (WHITE), member 1 // 21q22.3 // 9619 /// NM_207628 // ABCG1 // ATP-binding cassette, sub-family G (WHITE), member 1 // 21q22.3 // 9619 /// NM_016818 // ABCG1 // ATP-binding cassette, sub-family G (WHITE), member 1 // 21q22.3 // 9619 /// NM_004915 // ABCG1 // ATP-binding cassette, sub-family G (WHITE), member 1 // 21q22.3 // 9619 /// NM_2071…	5.73065	5.75335	6.02342	5.98796	5.46541	5.87518
ABCG2	NM_004827 // ABCG2 // ATP-binding cassette, sub-family G (WHITE), member 2 // 4q22 // 9429 /// BC092408 // ABCG2 // ATP-binding cassette, sub-family G (WHITE), member 2 // 4q22 // 9429 /// ENST00000237612 // ABCG2 // ATP-binding cassette, sub-family G (WHITE), member 2 // 4q22 // 9429	9.5729	9.66452	8.64291	8.74963	9.21971	9.41418
ABHD10	NM_018394 // ABHD10 // abhydrolase domain containing 10 // 3q13.2 // 55347 /// BC014516 // ABHD10 // abhydrolase domain containing 10 // 3q13.2 // 55347 /// ENST00000273359 // ABHD10 // abhydrolase domain containing 10 // 3q13.2 // 55347	9.10906	9.07484	8.3405	8.99741	9.23038	8.66082
ABHD11	NM_148912 // ABHD11 // abhydrolase domain containing 11 // 7q11.23 // 83451 /// AF217971 // ABHD11 // abhydrolase domain containing 11 // 7q11.23 // 83451 /// ENST00000222800 // ABHD11 // abhydrolase domain containing 11 // 7q11.23 // 83451 /// ENST00000322862 // ABHD11 // abhydrolase domain containing 11 // 7q11.23 // 83451 /// ENST00000395147 // ABHD11 // abhydrolase domain containing 11 // 7q1…	7.12567	7.2712	7.2429	7.46228	7.07318	7.27541
ABHD12	NM_001042472 // ABHD12 // abhydrolase domain containing 12 // 20p11.21 // 26090 /// NM_015600 // ABHD12 // abhydrolase domain containing 12 // 20p11.21 // 26090 /// AK293495 // ABHD12 // abhydrolase domain containing 12 // 20p11.21 // 26090 /// ENST00000339157 // ABHD12 // abhydrolase domain containing 12 // 20p11.21 // 26090 /// ENST00000376542 // ABHD12 // abhydrolase domain containing 12 // 20…	9.46283	9.90275	9.48053	9.87898	9.56332	9.87554
ABHD13	NM_032859 // ABHD13 // abhydrolase domain containing 13 // 13q33.3 // 84945 /// BC022566 // ABHD13 // abhydrolase domain containing 13 // 13q33.3 // 84945 /// ENST00000375898 // ABHD13 // abhydrolase domain containing 13 // 13q33.3 // 84945	8.56002	8.36269	8.00105	8.35077	8.6497	7.90929
ABHD14A	NM_015407 // ABHD14A // abhydrolase domain containing 14A // 3p21.1 // 25864 /// BC002571 // ABHD14A // abhydrolase domain containing 14A // 3p21.1 // 25864 /// AK298086 // ACY1 // aminoacylase 1 // 3p21.1 // 95 /// ENST00000273596 // ABHD14A // abhydrolase domain containing 14A // 3p21.1 // 25864 /// ENST00000360889 // ABHD14A // abhydrolase domain containing 14A // 3p21.1 // 25864	7.33001	7.52943	7.70233	7.52343	7.21952	7.48134
ABHD14B	NM_032750 // ABHD14B // abhydrolase domain containing 14B // 3p21.1 // 84836 /// BC007234 // ABHD14B // abhydrolase domain containing 14B // 3p21.1 // 84836 /// ENST00000395008 // ABHD14B // abhydrolase domain containing 14B // 3p21.1 // 84836 /// ENST00000361143 // ABHD14B // abhydrolase domain containing 14B // 3p21.1 // 84836 /// ENST00000315877 // ABHD14B // abhydrolase domain containing 14B …	7.25641	7.46349	7.6013	7.41167	7.33487	7.67586
ABHD2	NM_007011 // ABHD2 // abhydrolase domain containing 2 // 15q26.1 // 11057 /// NM_152924 // ABHD2 // abhydrolase domain containing 2 // 15q26.1 // 11057 /// BC019248 // ABHD2 // abhydrolase domain containing 2 // 15q26.1 // 11057 /// ENST00000355100 // ABHD2 // abhydrolase domain containing 2 // 15q26.1 // 11057 /// ENST00000352732 // ABHD2 // abhydrolase domain containing 2 // 15q26.1 // 11057	10.3638	10.2869	10.1362	10.2976	10.2754	9.97869
ABHD3	NM_138340 // ABHD3 // abhydrolase domain containing 3 // 18q11.2 // 171586 /// BC021196 // ABHD3 // abhydrolase domain containing 3 // 18q11.2 // 171586 /// ENST00000289119 // ABHD3 // abhydrolase domain containing 3 // 18q11.2 // 171586	8.08253	8.37034	7.50242	7.86855	7.69115	7.4447
ABHD4	NM_022060 // ABHD4 // abhydrolase domain containing 4 // 14q11.2 // 63874 /// BC024779 // ABHD4 // abhydrolase domain containing 4 // 14q11.2 // 63874 /// ENST00000216327 // ABHD4 // abhydrolase domain containing 4 // 14q11.2 // 63874	10.2898	9.63161	10.1672	9.77179	10.1461	9.75339
ABHD5	NM_016006 // ABHD5 // abhydrolase domain containing 5 // 3p21 // 51099 /// BC021958 // ABHD5 // abhydrolase domain containing 5 // 3p21 // 51099 /// ENST00000013894 // ABHD5 // abhydrolase domain containing 5 // 3p21 // 51099	8.28342	8.1895	8.1417	8.19688	8.15807	7.99736
ABHD6	NM_020676 // ABHD6 // abhydrolase domain containing 6 // 3p14.3 // 57406 /// BC001698 // ABHD6 // abhydrolase domain containing 6 // 3p14.3 // 57406 /// ENST00000295962 // ABHD6 // abhydrolase domain containing 6 // 3p14.3 // 57406 /// ENST00000295962 // LOC643635 // similar to DEAD/H (Asp-Glu-Ala-Asp/His) box polypeptide 11 // 1p36.33 // 643635	8.38227	8.43854	8.26654	8.18963	8.41086	8.68514
ABHD7	NM_173567 // ABHD7 // abhydrolase domain containing 7 // 1p22.1 // 253152 /// BC041475 // ABHD7 // abhydrolase domain containing 7 // 1p22.1 // 253152 /// ENST00000370383 // ABHD7 // abhydrolase domain containing 7 // 1p22.1 // 253152	6.01236	5.61088	5.98058	5.47367	5.77601	6.00956
ABI1	NM_005470 // ABI1 // abl-interactor 1 // 10p11.2 // 10006 /// NM_001012750 // ABI1 // abl-interactor 1 // 10p11.2 // 10006 /// NM_001012752 // ABI1 // abl-interactor 1 // 10p11.2 // 10006 /// NM_001012751 // ABI1 // abl-interactor 1 // 10p11.2 // 10006 /// AF006516 // ABI1 // abl-interactor 1 // 10p11.2 // 10006 /// ENST00000376142 // ABI1 // abl-interactor 1 // 10p11.2 // 10006 /// ENST000003553…	9.86878	10.0758	9.76298	9.85018	10.1546	10.1761
ABI2	NM_005759 // ABI2 // abl interactor 2 // 2q33 // 10152 /// AK299824 // ABI2 // abl interactor 2 // 2q33 // 10152 /// ENST00000295851 // ABI2 // abl interactor 2 // 2q33 // 10152 /// ENST00000261017 // ABI2 // abl interactor 2 // 2q33 // 10152 /// ENST00000261016 // ABI2 // abl interactor 2 // 2q33 // 10152 /// ENST00000261018 // ABI2 // abl interactor 2 // 2q33 // 10152	9.40982	9.40461	8.95519	9.33306	9.30486	8.99728
ABL1	NM_005157 // ABL1 // c-abl oncogene 1, receptor tyrosine kinase // 9q34.1 // 25 /// NM_007313 // ABL1 // c-abl oncogene 1, receptor tyrosine kinase // 9q34.1 // 25 /// X16416 // ABL1 // c-abl oncogene 1, receptor tyrosine kinase // 9q34.1 // 25 /// ENST00000318560 // ABL1 // c-abl oncogene 1, receptor tyrosine kinase // 9q34.1 // 25 /// ENST00000372348 // ABL1 // c-abl oncogene 1, receptor tyrosi…	9.60853	9.38896	9.63671	9.46116	9.66935	9.36501
ABL2	NM_007314 // ABL2 // v-abl Abelson murine leukemia viral oncogene homolog 2 (arg, Abelson-related gene) // 1q24-q25 // 27 /// NM_001100108 // ABL2 // v-abl Abelson murine leukemia viral oncogene homolog 2 (arg, Abelson-related gene) // 1q24-q25 // 27 /// NM_005158 // ABL2 // v-abl Abelson murine leukemia viral oncogene homolog 2 (arg, Abelson-related gene) // 1q24-q25 // 27 /// NM_001136000 // AB…	8.96826	8.43271	9.01572	8.39619	8.97931	8.52648
ABLIM1	NM_002313 // ABLIM1 // actin binding LIM protein 1 // 10q25 // 3983 /// NM_001003408 // ABLIM1 // actin binding LIM protein 1 // 10q25 // 3983 /// NM_001003407 // ABLIM1 // actin binding LIM protein 1 // 10q25 // 3983 /// NM_006720 // ABLIM1 // actin binding LIM protein 1 // 10q25 // 3983 /// AF005654 // ABLIM1 // actin binding LIM protein 1 // 10q25 // 3983 /// ENST00000369262 // ABLIM1 // actin…	8.48585	8.45085	8.06429	7.69671	8.38663	7.95523
ABLIM2	NM_001130083 // ABLIM2 // actin binding LIM protein family, member 2 // 4p16.1 // 84448 /// NM_001130084 // ABLIM2 // actin binding LIM protein family, member 2 // 4p16.1 // 84448 /// NM_001130085 // ABLIM2 // actin binding LIM protein family, member 2 // 4p16.1 // 84448 /// NM_001130086 // ABLIM2 // actin binding LIM protein family, member 2 // 4p16.1 // 84448 /// NM_001130087 // ABLIM2 // actin…	6.44124	6.53455	6.76034	6.67665	6.29738	6.98613
ABLIM3	NM_014945 // ABLIM3 // actin binding LIM protein family, member 3 // 5q33.1 // 22885 /// AK225769 // ABLIM3 // actin binding LIM protein family, member 3 // 5q33.1 // 22885 /// ENST00000309868 // ABLIM3 // actin binding LIM protein family, member 3 // 5q33.1 // 22885 /// ENST00000326685 // ABLIM3 // actin binding LIM protein family, member 3 // 5q33.1 // 22885 /// ENST00000356541 // ABLIM3 // act…	7.40458	6.95011	7.98865	7.28447	7.79136	7.05089
ABO	NM_020469 // ABO // ABO blood group (transferase A, alpha 1-3-N-acetylgalactosaminyltransferase; transferase B, alpha 1-3-galactosyltransferase) // 9q34.1-q34.2 // 28 /// BC111575 // ABO // ABO blood group (transferase A, alpha 1-3-N-acetylgalactosaminyltransferase; transferase B, alpha 1-3-galactosyltransferase) // 9q34.1-q34.2 // 28 /// ENST00000319878 // ABO // ABO blood group (transferase A, …	6.39084	6.57361	6.81366	6.73512	6.42521	7.04967
ABP1	NM_001091 // ABP1 // amiloride binding protein 1 (amine oxidase (copper-containing)) // 7q34-q36 // 26 /// U11862 // ABP1 // amiloride binding protein 1 (amine oxidase (copper-containing)) // 7q34-q36 // 26 /// ENST00000360937 // ABP1 // amiloride binding protein 1 (amine oxidase (copper-containing)) // 7q34-q36 // 26 /// ENST00000388969 // ABP1 // amiloride binding protein 1 (amine oxidase (copp…	6.11627	6.26948	6.54736	6.45929	6.44453	6.74511
ABR	NM_021962 // ABR // active BCR-related gene // 17p13.3 // 29 /// NM_001092 // ABR // active BCR-related gene // 17p13.3 // 29 /// U01147 // ABR // active BCR-related gene // 17p13.3 // 29 /// ENST00000302538 // ABR // active BCR-related gene // 17p13.3 // 29 /// ENST00000291107 // ABR // active BCR-related gene // 17p13.3 // 29 /// ENST00000382259 // ABR // active BCR-related gene // 17p13.3 // 29	9.87081	9.31129	9.78429	9.16688	9.44715	9.06735
ABT1	NM_013375 // ABT1 // activator of basal transcription 1 // 6p22.1 // 29777 /// BC048812 // ABT1 // activator of basal transcription 1 // 6p22.1 // 29777 /// ENST00000274849 // ABT1 // activator of basal transcription 1 // 6p22.1 // 29777	7.78837	7.17576	7.57046	7.52578	7.77628	7.30058
ABTB1	NM_172027 // ABTB1 // ankyrin repeat and BTB (POZ) domain containing 1 // 3q21 // 80325 /// NM_032548 // ABTB1 // ankyrin repeat and BTB (POZ) domain containing 1 // 3q21 // 80325 /// NM_172028 // ABTB1 // ankyrin repeat and BTB (POZ) domain containing 1 // 3q21 // 80325 /// BC011858 // ABTB1 // ankyrin repeat and BTB (POZ) domain containing 1 // 3q21 // 80325 /// ENST00000232744 // ABTB1 // anky…	6.78442	6.58634	6.61061	6.56639	6.58989	6.90184
ABTB2	NM_145804 // ABTB2 // ankyrin repeat and BTB (POZ) domain containing 2 // 11p13 // 25841 /// AK291744 // ABTB2 // ankyrin repeat and BTB (POZ) domain containing 2 // 11p13 // 25841 /// ENST00000298992 // ABTB2 // ankyrin repeat and BTB (POZ) domain containing 2 // 11p13 // 25841	7.51737	7.68989	7.48949	7.62263	7.6653	7.53404
ACAA1	NM_001607 // ACAA1 // acetyl-Coenzyme A acyltransferase 1 // 3p23-p22 // 30 /// NR_024024 // ACAA1 // acetyl-Coenzyme A acyltransferase 1 // 3p23-p22 // 30 /// NM_001130410 // ACAA1 // acetyl-Coenzyme A acyltransferase 1 // 3p23-p22 // 30 /// BC000635 // ACAA1 // acetyl-Coenzyme A acyltransferase 1 // 3p23-p22 // 30 /// ENST00000333167 // ACAA1 // acetyl-Coenzyme A acyltransferase 1 // 3p23-p22 /…	8.02065	8.42875	8.09772	8.27418	7.86533	8.34923
ACAA2	NM_006111 // ACAA2 // acetyl-Coenzyme A acyltransferase 2 // 18q21.1 // 10449 /// BC001918 // ACAA2 // acetyl-Coenzyme A acyltransferase 2 // 18q21.1 // 10449 /// ENST00000285093 // ACAA2 // acetyl-Coenzyme A acyltransferase 2 // 18q21.1 // 10449 /// ENST00000398549 // ACAA2 // acetyl-Coenzyme A acyltransferase 2 // 18q21.1 // 10449	8.53927	8.12444	8.00808	7.88309	8.38156	8.03534
ACACA	NM_198839 // ACACA // acetyl-Coenzyme A carboxylase alpha // 17q21 // 31 /// NM_198834 // ACACA // acetyl-Coenzyme A carboxylase alpha // 17q21 // 31 /// NM_198838 // ACACA // acetyl-Coenzyme A carboxylase alpha // 17q21 // 31 /// NM_198836 // ACACA // acetyl-Coenzyme A carboxylase alpha // 17q21 // 31 /// NM_198837 // ACACA // acetyl-Coenzyme A carboxylase alpha // 17q21 // 31 /// AB371587 // AC…	9.6212	9.83601	9.31174	9.54062	9.65999	9.52297
ACACB	NM_001093 // ACACB // acetyl-Coenzyme A carboxylase beta // 12q24.11 // 32 /// AY382667 // ACACB // acetyl-Coenzyme A carboxylase beta // 12q24.11 // 32 /// ENST00000377848 // ACACB // acetyl-Coenzyme A carboxylase beta // 12q24.11 // 32 /// ENST00000338432 // ACACB // acetyl-Coenzyme A carboxylase beta // 12q24.11 // 32 /// ENST00000377854 // ACACB // acetyl-Coenzyme A carboxylase beta // 12q24.…	7.24416	7.21221	7.1967	7.12134	7.22361	7.07131
ACAD10	NM_001136538 // ACAD10 // acyl-Coenzyme A dehydrogenase family, member 10 // 12q24.12 // 80724 /// NM_025247 // ACAD10 // acyl-Coenzyme A dehydrogenase family, member 10 // 12q24.12 // 80724 /// NM_001136542 // ACAD10 // acyl-Coenzyme A dehydrogenase family, member 10 // 12q24.12 // 80724 /// AY323912 // ACAD10 // acyl-Coenzyme A dehydrogenase family, member 10 // 12q24.12 // 80724 /// ENST000003…	7.29181	7.96259	6.75624	7.48919	7.26126	8.02308
ACAD11	NM_032169 // ACAD11 // acyl-Coenzyme A dehydrogenase family, member 11 // 3q22.1 // 84129 /// BC125204 // ACAD11 // acyl-Coenzyme A dehydrogenase family, member 11 // 3q22.1 // 84129 /// ENST00000264990 // ACAD11 // acyl-Coenzyme A dehydrogenase family, member 11 // 3q22.1 // 84129 /// ENST00000393156 // ACAD11 // acyl-Coenzyme A dehydrogenase family, member 11 // 3q22.1 // 84129 /// ENST00000355…	7.58179	7.68191	6.8119	7.20096	7.54975	7.42527
ACAD8	NM_014384 // ACAD8 // acyl-Coenzyme A dehydrogenase family, member 8 // 11q25 // 27034 /// AF126245 // ACAD8 // acyl-Coenzyme A dehydrogenase family, member 8 // 11q25 // 27034 /// ENST00000281182 // ACAD8 // acyl-Coenzyme A dehydrogenase family, member 8 // 11q25 // 27034 /// ENST00000374752 // ACAD8 // acyl-Coenzyme A dehydrogenase family, member 8 // 11q25 // 27034	7.66823	7.86377	7.34543	7.53663	7.60902	8.16456
ACAD9	NM_014049 // ACAD9 // acyl-Coenzyme A dehydrogenase family, member 9 // 3q21.3 // 28976 /// BC013354 // ACAD9 // acyl-Coenzyme A dehydrogenase family, member 9 // 3q21.3 // 28976 /// ENST00000308982 // ACAD9 // acyl-Coenzyme A dehydrogenase family, member 9 // 3q21.3 // 28976 /// ENST00000334167 // ACAD9 // acyl-Coenzyme A dehydrogenase family, member 9 // 3q21.3 // 28976 /// ENST00000406840 // A…	9.51098	9.60085	9.30986	9.3413	9.68465	9.52804
ACADM	NM_000016 // ACADM // acyl-Coenzyme A dehydrogenase, C-4 to C-12 straight chain // 1p31 // 34 /// NM_001127328 // ACADM // acyl-Coenzyme A dehydrogenase, C-4 to C-12 straight chain // 1p31 // 34 /// BC005377 // ACADM // acyl-Coenzyme A dehydrogenase, C-4 to C-12 straight chain // 1p31 // 34 /// ENST00000370841 // ACADM // acyl-Coenzyme A dehydrogenase, C-4 to C-12 straight chain // 1p31 // 34 ///…	10.5234	10.6076	9.94832	10.1423	10.7008	10.2957
ACADS	NM_000017 // ACADS // acyl-Coenzyme A dehydrogenase, C-2 to C-3 short chain // 12q22-qter // 35 /// M26393 // ACADS // acyl-Coenzyme A dehydrogenase, C-2 to C-3 short chain // 12q22-qter // 35 /// ENST00000242592 // ACADS // acyl-Coenzyme A dehydrogenase, C-2 to C-3 short chain // 12q22-qter // 35	6.85621	6.88981	7.18129	7.11217	6.9222	7.17114
ACADSB	NM_001609 // ACADSB // acyl-Coenzyme A dehydrogenase, short/branched chain // 10q26.13 // 36 /// BC013756 // ACADSB // acyl-Coenzyme A dehydrogenase, short/branched chain // 10q26.13 // 36 /// ENST00000358776 // ACADSB // acyl-Coenzyme A dehydrogenase, short/branched chain // 10q26.13 // 36 /// ENST00000368869 // ACADSB // acyl-Coenzyme A dehydrogenase, short/branched chain // 10q26.13 // 36	8.54846	9.26393	7.66778	8.92566	8.44209	8.79028
ACADVL	NM_000018 // ACADVL // acyl-Coenzyme A dehydrogenase, very long chain // 17p13-p11 // 37 /// NM_001033859 // ACADVL // acyl-Coenzyme A dehydrogenase, very long chain // 17p13-p11 // 37 /// BC012912 // ACADVL // acyl-Coenzyme A dehydrogenase, very long chain // 17p13-p11 // 37 /// ENST00000356839 // ACADVL // acyl-Coenzyme A dehydrogenase, very long chain // 17p13-p11 // 37 /// ENST00000322910 // …	9.93656	10.2739	10.1402	10.3586	9.84953	10.4187
ACAP2	NM_012287 // ACAP2 // ArfGAP with coiled-coil, ankyrin repeat and PH domains 2 // 3q29 // 23527 /// BC060767 // ACAP2 // ArfGAP with coiled-coil, ankyrin repeat and PH domains 2 // 3q29 // 23527 /// ENST00000326793 // ACAP2 // ArfGAP with coiled-coil, ankyrin repeat and PH domains 2 // 3q29 // 23527	8.90738	9.23515	8.99655	9.2012	9.04082	9.05174
ACAP3	NM_030649 // ACAP3 // ArfGAP with coiled-coil, ankyrin repeat and PH domains 3 // --- // 116983 /// AB051503 // ACAP3 // ArfGAP with coiled-coil, ankyrin repeat and PH domains 3 // --- // 116983 /// ENST00000354980 // ACAP3 // ArfGAP with coiled-coil, ankyrin repeat and PH domains 3 // --- // 116983 /// ENST00000354700 // ACAP3 // ArfGAP with coiled-coil, ankyrin repeat and PH domains 3 // --- //…	7.37214	7.58209	7.57631	7.86697	7.5103	7.98975
ACAT1	NM_000019 // ACAT1 // acetyl-Coenzyme A acetyltransferase 1 // 11q22.3-q23.1 // 38 /// D90228 // ACAT1 // acetyl-Coenzyme A acetyltransferase 1 // 11q22.3-q23.1 // 38 /// ENST00000265838 // ACAT1 // acetyl-Coenzyme A acetyltransferase 1 // 11q22.3-q23.1 // 38 /// ENST00000375674 // ACAT1 // acetyl-Coenzyme A acetyltransferase 1 // 11q22.3-q23.1 // 38 /// ENST00000299355 // ACAT1 // acetyl-Coenzym…	8.69652	8.50748	8.7275	9.10727	9.13567	8.59743
ACAT2	NM_005891 // ACAT2 // acetyl-Coenzyme A acetyltransferase 2 // 6q25.3 // 39 /// BC000408 // ACAT2 // acetyl-Coenzyme A acetyltransferase 2 // 6q25.3 // 39 /// ENST00000367048 // ACAT2 // acetyl-Coenzyme A acetyltransferase 2 // 6q25.3 // 39	8.76234	8.59776	8.23042	8.83679	8.68641	8.37856
ACBD3	NM_022735 // ACBD3 // acyl-Coenzyme A binding domain containing 3 // 1q42.12 // 64746 /// AY150218 // ACBD3 // acyl-Coenzyme A binding domain containing 3 // 1q42.12 // 64746 /// ENST00000366812 // ACBD3 // acyl-Coenzyme A binding domain containing 3 // 1q42.12 // 64746	10.7959	10.7428	10.8079	10.6781	10.9342	10.8631
ACBD4	NM_001135704 // ACBD4 // acyl-Coenzyme A binding domain containing 4 // 17q21.31 // 79777 /// NM_024722 // ACBD4 // acyl-Coenzyme A binding domain containing 4 // 17q21.31 // 79777 /// NM_001135706 // ACBD4 // acyl-Coenzyme A binding domain containing 4 // 17q21.31 // 79777 /// NM_001135705 // ACBD4 // acyl-Coenzyme A binding domain containing 4 // 17q21.31 // 79777 /// NM_001135707 // ACBD4 // a…	6.86962	6.96419	6.87063	6.8106	6.85834	7.22142
ACBD5	NM_145698 // ACBD5 // acyl-Coenzyme A binding domain containing 5 // 10p12.1 // 91452 /// NM_001042473 // ACBD5 // acyl-Coenzyme A binding domain containing 5 // 10p12.1 // 91452 /// NR_024150 // ACBD5 // acyl-Coenzyme A binding domain containing 5 // 10p12.1 // 91452 /// BC030555 // ACBD5 // acyl-Coenzyme A binding domain containing 5 // 10p12.1 // 91452 /// ENST00000396271 // ACBD5 // acyl-Coen…	9.55158	9.7099	9.48548	9.5139	9.76436	9.61468
ACBD6	NM_032360 // ACBD6 // acyl-Coenzyme A binding domain containing 6 // 1q25.2-q25.3 // 84320 /// BC006505 // ACBD6 // acyl-Coenzyme A binding domain containing 6 // 1q25.2-q25.3 // 84320 /// ENST00000367595 // ACBD6 // acyl-Coenzyme A binding domain containing 6 // 1q25.2-q25.3 // 84320	7.8094	7.62252	7.11508	7.61048	7.32021	6.86059
ACBD7	NM_001039844 // ACBD7 // acyl-Coenzyme A binding domain containing 7 // 10p13 // 414149 /// ENST00000378211 // ACBD7 // acyl-Coenzyme A binding domain containing 7 // 10p13 // 414149 /// ENST00000356189 // ACBD7 // acyl-Coenzyme A binding domain containing 7 // 10p13 // 414149 /// ENST00000325778 // ACBD7 // acyl-Coenzyme A binding domain containing 7 // 10p13 // 414149	5.62431	7.12906	5.66499	6.66785	6.00526	6.55176
ACCN2	NM_020039 // ACCN2 // amiloride-sensitive cation channel 2, neuronal // 12q12 // 41 /// NM_001095 // ACCN2 // amiloride-sensitive cation channel 2, neuronal // 12q12 // 41 /// U78180 // ACCN2 // amiloride-sensitive cation channel 2, neuronal // 12q12 // 41 /// ENST00000228468 // ACCN2 // amiloride-sensitive cation channel 2, neuronal // 12q12 // 41	6.45805	6.01603	6.35309	6.2405	6.44894	6.44904
ACCN3	NM_004769 // ACCN3 // amiloride-sensitive cation channel 3 // 7q35 // 9311 /// NM_020321 // ACCN3 // amiloride-sensitive cation channel 3 // 7q35 // 9311 /// NM_020322 // ACCN3 // amiloride-sensitive cation channel 3 // 7q35 // 9311 /// AB209421 // ACCN3 // amiloride-sensitive cation channel 3 // 7q35 // 9311 /// ENST00000349064 // ACCN3 // amiloride-sensitive cation channel 3 // 7q35 // 9311 ///…	6.97627	7.14282	7.14551	7.13571	7.06441	7.48587
ACCS	NM_032592 // ACCS // 1-aminocyclopropane-1-carboxylate synthase homolog (Arabidopsis)(non-functional) // 11p11 // 84680 /// NM_001127219 // ACCS // 1-aminocyclopropane-1-carboxylate synthase homolog (Arabidopsis)(non-functional) // 11p11 // 84680 /// BC020197 // ACCS // 1-aminocyclopropane-1-carboxylate synthase homolog (Arabidopsis)(non-functional) // 11p11 // 84680 /// ENST00000263776 // ACCS /…	6.96735	7.23055	6.81584	6.80741	6.74331	7.13251
ACD	NM_001082486 // ACD // adrenocortical dysplasia homolog (mouse) // 16q22.1 // 65057 /// NM_022914 // ACD // adrenocortical dysplasia homolog (mouse) // 16q22.1 // 65057 /// NM_001082487 // ACD // adrenocortical dysplasia homolog (mouse) // 16q22.1 // 65057 /// BC016904 // ACD // adrenocortical dysplasia homolog (mouse) // 16q22.1 // 65057 /// ENST00000393919 // ACD // adrenocortical dysplasia hom…	8.23189	8.12636	8.18437	8.20498	8.20865	8.17791
ACER2	NM_001010887 // ACER2 // alkaline ceramidase 2 // 9p22.1 // 340485 /// BC092487 // ACER2 // alkaline ceramidase 2 // 9p22.1 // 340485 /// ENST00000340967 // ACER2 // alkaline ceramidase 2 // 9p22.1 // 340485 /// ENST00000380376 // ACER2 // alkaline ceramidase 2 // 9p22.1 // 340485	6.81581	7.34191	6.66104	6.75277	6.71543	6.8113
ACER3	NM_018367 // ACER3 // alkaline ceramidase 3 // 11q13.5 // 55331 /// AF214454 // ACER3 // alkaline ceramidase 3 // 11q13.5 // 55331 /// ENST00000278544 // ACER3 // alkaline ceramidase 3 // 11q13.5 // 55331	9.1378	8.92856	8.54013	8.70226	9.04472	8.05929
ACHE	NM_015831 // ACHE // acetylcholinesterase (Yt blood group) // 7q22 // 43 /// NM_000665 // ACHE // acetylcholinesterase (Yt blood group) // 7q22 // 43 /// M55040 // ACHE // acetylcholinesterase (Yt blood group) // 7q22 // 43 /// ENST00000302913 // ACHE // acetylcholinesterase (Yt blood group) // 7q22 // 43 /// ENST00000241069 // ACHE // acetylcholinesterase (Yt blood group) // 7q22 // 43 /// ENST0…	5.42896	5.56228	5.94007	5.68482	5.2271	6.00793
ACIN1	NM_014977 // ACIN1 // apoptotic chromatin condensation inducer 1 // 14q11.2 // 22985 /// AF124726 // ACIN1 // apoptotic chromatin condensation inducer 1 // 14q11.2 // 22985 /// ENST00000262710 // ACIN1 // apoptotic chromatin condensation inducer 1 // 14q11.2 // 22985 /// ENST00000338631 // ACIN1 // apoptotic chromatin condensation inducer 1 // 14q11.2 // 22985 /// ENST00000357481 // ACIN1 // apop…	9.07454	9.20399	8.73815	8.96152	9.07293	8.89132
ACLY	NM_001096 // ACLY // ATP citrate lyase // 17q12-q21 // 47 /// NM_198830 // ACLY // ATP citrate lyase // 17q12-q21 // 47 /// BC006195 // ACLY // ATP citrate lyase // 17q12-q21 // 47 /// ENST00000406400 // ACLY // ATP citrate lyase // 17q12-q21 // 47 /// ENST00000352035 // ACLY // ATP citrate lyase // 17q12-q21 // 47 /// ENST00000401700 // ACLY // ATP citrate lyase // 17q12-q21 // 47 /// ENST000003…	12.3894	12.1944	12.4588	12.3377	12.6795	12.2801
ACN9	NM_020186 // ACN9 // ACN9 homolog (S. cerevisiae) // 7q21.3 // 57001 /// BC028409 // ACN9 // ACN9 homolog (S. cerevisiae) // 7q21.3 // 57001 /// ENST00000360382 // ACN9 // ACN9 homolog (S. cerevisiae) // 7q21.3 // 57001	7.28528	7.73707	7.0209	7.39539	7.20849	7.09578
ACO1	NM_002197 // ACO1 // aconitase 1, soluble // 9p22-q32|9p21.1 // 48 /// AF261088 // ACO1 // aconitase 1, soluble // 9p22-q32|9p21.1 // 48 /// ENST00000379923 // ACO1 // aconitase 1, soluble // 9p22-q32|9p21.1 // 48 /// ENST00000309951 // ACO1 // aconitase 1, soluble // 9p22-q32|9p21.1 // 48 /// ENST00000379921 // ACO1 // aconitase 1, soluble // 9p22-q32|9p21.1 // 48	10.9007	10.7989	10.8683	10.829	11.0481	10.9785
ACO2	NM_001098 // ACO2 // aconitase 2, mitochondrial // 22q11.2-q13.31|22q13.2|22q13.2-q13.31 // 50 /// BC014092 // ACO2 // aconitase 2, mitochondrial // 22q11.2-q13.31|22q13.2|22q13.2-q13.31 // 50 /// ENST00000396512 // ACO2 // aconitase 2, mitochondrial // 22q11.2-q13.31|22q13.2|22q13.2-q13.31 // 50 /// ENST00000216254 // ACO2 // aconitase 2, mitochondrial // 22q11.2-q13.31|22q13.2|22q13.2-q13.31 //…	9.49455	9.68484	9.49134	9.66506	9.51312	9.73376
ACOT1	NM_001037161 // ACOT1 // acyl-CoA thioesterase 1 // --- // 641371 /// DQ082754 // ACOT1 // acyl-CoA thioesterase 1 // --- // 641371 /// ENST00000311148 // ACOT1 // acyl-CoA thioesterase 1 // --- // 641371	7.8156	7.72501	8.29036	7.82487	7.48203	7.5137
ACOT11	NM_147161 // ACOT11 // acyl-CoA thioesterase 11 // 1p32.3 // 26027 /// NM_015547 // ACOT11 // acyl-CoA thioesterase 11 // 1p32.3 // 26027 /// BC093844 // ACOT11 // acyl-CoA thioesterase 11 // 1p32.3 // 26027 /// ENST00000343744 // ACOT11 // acyl-CoA thioesterase 11 // 1p32.3 // 26027 /// ENST00000371316 // ACOT11 // acyl-CoA thioesterase 11 // 1p32.3 // 26027	5.93965	5.84045	6.19291	5.92455	5.98983	6.46549
ACOT2	NM_006821 // ACOT2 // acyl-CoA thioesterase 2 // 14q24.3 // 10965 /// DQ082755 // ACOT2 // acyl-CoA thioesterase 2 // 14q24.3 // 10965 /// ENST00000238651 // ACOT2 // acyl-CoA thioesterase 2 // 14q24.3 // 10965	8.46058	7.70289	8.2568	7.61322	8.23869	7.70289
ACOT4	NM_152331 // ACOT4 // acyl-CoA thioesterase 4 // 14q24.3 // 122970 /// BC090945 // ACOT4 // acyl-CoA thioesterase 4 // 14q24.3 // 122970 /// ENST00000326303 // ACOT4 // acyl-CoA thioesterase 4 // 14q24.3 // 122970	6.54139	6.21743	6.27119	6.14806	6.65071	6.37531
ACOT7	NM_007274 // ACOT7 // acyl-CoA thioesterase 7 // 1p36.31-p36.11 // 11332 /// NM_181864 // ACOT7 // acyl-CoA thioesterase 7 // 1p36.31-p36.11 // 11332 /// NM_181865 // ACOT7 // acyl-CoA thioesterase 7 // 1p36.31-p36.11 // 11332 /// NM_181866 // ACOT7 // acyl-CoA thioesterase 7 // 1p36.31-p36.11 // 11332 /// BC017365 // ACOT7 // acyl-CoA thioesterase 7 // 1p36.31-p36.11 // 11332 /// ENST00000361521…	8.1275	8.15259	8.44307	8.30096	8.0816	8.22723
ACOT8	NM_005469 // ACOT8 // acyl-CoA thioesterase 8 // 20q13.12 // 10005 /// NM_183386 // ACOT8 // acyl-CoA thioesterase 8 // 20q13.12 // 10005 /// AF014404 // ACOT8 // acyl-CoA thioesterase 8 // 20q13.12 // 10005 /// ENST00000217455 // ACOT8 // acyl-CoA thioesterase 8 // 20q13.12 // 10005 /// ENST00000347763 // ACOT8 // acyl-CoA thioesterase 8 // 20q13.12 // 10005 /// ENST00000339460 // ACOT8 // acyl-…	7.49595	7.53452	7.53512	7.66285	7.07518	7.50235
ACOT9	NM_001037171 // ACOT9 // acyl-CoA thioesterase 9 // Xp22.11 // 23597 /// NM_001033583 // ACOT9 // acyl-CoA thioesterase 9 // Xp22.11 // 23597 /// BX648512 // ACOT9 // acyl-CoA thioesterase 9 // Xp22.11 // 23597 /// ENST00000379303 // ACOT9 // acyl-CoA thioesterase 9 // Xp22.11 // 23597 /// ENST00000336430 // ACOT9 // acyl-CoA thioesterase 9 // Xp22.11 // 23597 /// ENST00000379295 // ACOT9 // acyl…	10.1249	9.77111	10.0472	9.72405	9.90701	9.66226
ACOX1	NM_004035 // ACOX1 // acyl-Coenzyme A oxidase 1, palmitoyl // 17q24-q25|17q25.1 // 51 /// NM_007292 // ACOX1 // acyl-Coenzyme A oxidase 1, palmitoyl // 17q24-q25|17q25.1 // 51 /// BC008767 // ACOX1 // acyl-Coenzyme A oxidase 1, palmitoyl // 17q24-q25|17q25.1 // 51 /// ENST00000301608 // ACOX1 // acyl-Coenzyme A oxidase 1, palmitoyl // 17q24-q25|17q25.1 // 51 /// ENST00000293217 // ACOX1 // acyl-C…	8.86619	9.21134	8.56201	9.1632	8.97344	9.05987
ACOX3	NM_003501 // ACOX3 // acyl-Coenzyme A oxidase 3, pristanoyl // 4p15.3 // 8310 /// NM_001101667 // ACOX3 // acyl-Coenzyme A oxidase 3, pristanoyl // 4p15.3 // 8310 /// BC017053 // ACOX3 // acyl-Coenzyme A oxidase 3, pristanoyl // 4p15.3 // 8310 /// ENST00000356406 // ACOX3 // acyl-Coenzyme A oxidase 3, pristanoyl // 4p15.3 // 8310	7.73542	7.66029	7.63052	7.46455	7.63098	7.5479
ACP1	NR_024080 // ACP1 // acid phosphatase 1, soluble // 2p25 // 52 /// NM_007099 // ACP1 // acid phosphatase 1, soluble // 2p25 // 52 /// NM_004300 // ACP1 // acid phosphatase 1, soluble // 2p25 // 52 /// NM_001040649 // ACP1 // acid phosphatase 1, soluble // 2p25 // 52 /// M83653 // ACP1 // acid phosphatase 1, soluble // 2p25 // 52 /// ENST00000272065 // ACP1 // acid phosphatase 1, soluble // 2p25 /…	10.7084	10.4216	10.5968	10.4058	10.7458	10.4652
ACP2	NM_001610 // ACP2 // acid phosphatase 2, lysosomal // 11p11.2-p11.11|11p12-p11 // 53 /// NM_001131064 // ACP2 // acid phosphatase 2, lysosomal // 11p11.2-p11.11|11p12-p11 // 53 /// BC093010 // ACP2 // acid phosphatase 2, lysosomal // 11p11.2-p11.11|11p12-p11 // 53 /// ENST00000256997 // ACP2 // acid phosphatase 2, lysosomal // 11p11.2-p11.11|11p12-p11 // 53	8.53128	8.56577	8.52012	8.72763	8.32535	8.54427
ACP6	NM_016361 // ACP6 // acid phosphatase 6, lysophosphatidic // 1q21 // 51205 /// BC009965 // ACP6 // acid phosphatase 6, lysophosphatidic // 1q21 // 51205 /// ENST00000369238 // ACP6 // acid phosphatase 6, lysophosphatidic // 1q21 // 51205 /// ENST00000392988 // ACP6 // acid phosphatase 6, lysophosphatidic // 1q21 // 51205	8.27542	7.63258	7.46246	7.15428	8.00177	7.09732
ACPL2	NM_152282 // ACPL2 // acid phosphatase-like 2 // 3q23 // 92370 /// NM_001037172 // ACPL2 // acid phosphatase-like 2 // 3q23 // 92370 /// AY358460 // ACPL2 // acid phosphatase-like 2 // 3q23 // 92370 /// ENST00000393010 // ACPL2 // acid phosphatase-like 2 // 3q23 // 92370 /// ENST00000286353 // ACPL2 // acid phosphatase-like 2 // 3q23 // 92370 /// ENST00000393007 // ACPL2 // acid phosphatase-like …	6.65944	6.57506	6.58413	6.53394	7.08411	6.77214
ACPT	NM_033068 // ACPT // acid phosphatase, testicular // 19q13.4 // 93650 /// ENST00000270593 // ACPT // acid phosphatase, testicular // 19q13.4 // 93650 /// ENST00000270594 // ACPT // acid phosphatase, testicular // 19q13.4 // 93650	6.75345	6.89889	7.19515	7.16053	6.68358	7.04559
ACR	NM_001097 // ACR // acrosin // 22q13-qter|22q13.33 // 49 /// CR456366 // ACR // acrosin // 22q13-qter|22q13.33 // 49 /// ENST00000216139 // ACR // acrosin // 22q13-qter|22q13.33 // 49	6.3746	6.27805	6.65061	6.50575	6.6116	6.41508
ACRBP	NM_032489 // ACRBP // acrosin binding protein // 12p13.31 // 84519 /// BC033010 // ACRBP // acrosin binding protein // 12p13.31 // 84519 /// ENST00000229243 // ACRBP // acrosin binding protein // 12p13.31 // 84519	6.16628	6.22544	6.20792	6.28741	6.28879	6.65072
ACSF2	NM_025149 // ACSF2 // acyl-CoA synthetase family member 2 // 17q21.33 // 80221 /// AK294205 // ACSF2 // acyl-CoA synthetase family member 2 // 17q21.33 // 80221 /// ENST00000300441 // ACSF2 // acyl-CoA synthetase family member 2 // 17q21.33 // 80221	7.1981	6.77156	6.91933	6.84739	7.19483	6.8975
ACSF3	NM_174917 // ACSF3 // acyl-CoA synthetase family member 3 // 16q24.3 // 197322 /// NM_001127214 // ACSF3 // acyl-CoA synthetase family member 3 // 16q24.3 // 197322 /// NR_023316 // ACSF3 // acyl-CoA synthetase family member 3 // 16q24.3 // 197322 /// BC028399 // ACSF3 // acyl-CoA synthetase family member 3 // 16q24.3 // 197322 /// ENST00000317447 // ACSF3 // acyl-CoA synthetase family member 3 /…	7.53947	7.57332	7.53271	7.38321	7.36527	7.76905
ACSL1	NM_001995 // ACSL1 // acyl-CoA synthetase long-chain family member 1 // 4q34-q35 // 2180 /// BC050073 // ACSL1 // acyl-CoA synthetase long-chain family member 1 // 4q34-q35 // 2180 /// ENST00000281455 // ACSL1 // acyl-CoA synthetase long-chain family member 1 // 4q34-q35 // 2180	8.15313	8.9008	8.3127	9.07303	8.42593	9.06738
ACSL3	NM_004457 // ACSL3 // acyl-CoA synthetase long-chain family member 3 // 2q34-q35 // 2181 /// NM_203372 // ACSL3 // acyl-CoA synthetase long-chain family member 3 // 2q34-q35 // 2181 /// BC041692 // ACSL3 // acyl-CoA synthetase long-chain family member 3 // 2q34-q35 // 2181 /// ENST00000357430 // ACSL3 // acyl-CoA synthetase long-chain family member 3 // 2q34-q35 // 2181 /// ENST00000392066 // ACS…	10.4852	10.5241	9.81773	10.4573	10.4109	10.1852
ACSL4	NM_022977 // ACSL4 // acyl-CoA synthetase long-chain family member 4 // Xq22.3-q23 // 2182 /// NM_004458 // ACSL4 // acyl-CoA synthetase long-chain family member 4 // Xq22.3-q23 // 2182 /// AK294915 // ACSL4 // acyl-CoA synthetase long-chain family member 4 // Xq22.3-q23 // 2182 /// ENST00000340800 // ACSL4 // acyl-CoA synthetase long-chain family member 4 // Xq22.3-q23 // 2182 /// ENST0000037207…	9.2985	9.62948	9.45682	10.0424	9.93052	9.56694
ACSM3	NM_005622 // ACSM3 // acyl-CoA synthetase medium-chain family member 3 // 16p13.11 // 6296 /// NM_202000 // ACSM3 // acyl-CoA synthetase medium-chain family member 3 // 16p13.11 // 6296 /// AK290322 // ACSM3 // acyl-CoA synthetase medium-chain family member 3 // 16p13.11 // 6296 /// ENST00000289416 // ACSM3 // acyl-CoA synthetase medium-chain family member 3 // 16p13.11 // 6296	6.90345	6.34227	5.53649	5.28823	6.51025	5.35332
ACSS1	NM_032501 // ACSS1 // acyl-CoA synthetase short-chain family member 1 // 20p11.23-p11.21 // 84532 /// BC039261 // ACSS1 // acyl-CoA synthetase short-chain family member 1 // 20p11.23-p11.21 // 84532 /// ENST00000323482 // ACSS1 // acyl-CoA synthetase short-chain family member 1 // 20p11.23-p11.21 // 84532 /// ENST00000376727 // ACSS1 // acyl-CoA synthetase short-chain family member 1 // 20p11.23-…	7.05191	6.86181	7.06701	6.63405	7.1857	7.05245
ACSS2	NM_018677 // ACSS2 // acyl-CoA synthetase short-chain family member 2 // 20q11.22 // 55902 /// NM_001076552 // ACSS2 // acyl-CoA synthetase short-chain family member 2 // 20q11.22 // 55902 /// BC012172 // ACSS2 // acyl-CoA synthetase short-chain family member 2 // 20q11.22 // 55902 /// ENST00000360596 // ACSS2 // acyl-CoA synthetase short-chain family member 2 // 20q11.22 // 55902 /// ENST0000025…	7.93511	7.97491	7.81831	7.55923	7.55693	7.70906
ACSS3	NM_024560 // ACSS3 // acyl-CoA synthetase short-chain family member 3 // 12q21.31 // 79611 /// BC009317 // ACSS3 // acyl-CoA synthetase short-chain family member 3 // 12q21.31 // 79611 /// ENST00000261206 // ACSS3 // acyl-CoA synthetase short-chain family member 3 // 12q21.31 // 79611	4.77857	4.80783	4.9649	4.93998	4.83177	5.09519
ACTA1	NM_001100 // ACTA1 // actin, alpha 1, skeletal muscle // 1q42.13 // 58 /// BC012597 // ACTA1 // actin, alpha 1, skeletal muscle // 1q42.13 // 58 /// ENST00000366684 // ACTA1 // actin, alpha 1, skeletal muscle // 1q42.13 // 58 /// ENST00000366682 // ACTA1 // actin, alpha 1, skeletal muscle // 1q42.13 // 58 /// ENST00000308794 // ACTA1 // actin, alpha 1, skeletal muscle // 1q42.13 // 58 /// ENST000…	7.82953	7.88038	8.0851	8.2025	7.9868	8.09059
ACTA2	NM_001613 // ACTA2 // actin, alpha 2, smooth muscle, aorta // 10q23.3 // 59 /// AY692464 // ACTA2 // actin, alpha 2, smooth muscle, aorta // 10q23.3 // 59 /// ENST00000224784 // ACTA2 // actin, alpha 2, smooth muscle, aorta // 10q23.3 // 59	8.18348	8.33416	8.62057	8.13865	8.44558	8.41939
ACTB	NM_001101 // ACTB // actin, beta // 7p15-p12 // 60 /// BC013380 // ACTB // actin, beta // 7p15-p12 // 60 /// ENST00000331789 // ACTB // actin, beta // 7p15-p12 // 60	12.9765	12.9107	13.0503	13.1103	13.0769	12.8763
ACTBL3	ENST00000329081 // ACTBL3 // actin, beta-like 3 // 2q21.1 // 440915 /// ENST00000397487 // ACTBL3 // actin, beta-like 3 // 2q21.1 // 440915	10.3272	10.2004	10.4309	10.4347	10.4392	10.0861
ACTC1	NM_005159 // ACTC1 // actin, alpha, cardiac muscle 1 // 15q11-q14 // 70 /// BC009978 // ACTC1 // actin, alpha, cardiac muscle 1 // 15q11-q14 // 70 /// ENST00000290378 // ACTC1 // actin, alpha, cardiac muscle 1 // 15q11-q14 // 70	5.66111	5.22024	5.4162	5.50139	5.44528	5.24417
ACTG1	NM_001614 // ACTG1 // actin, gamma 1 // 17q25 // 71 /// BC009848 // ACTG1 // actin, gamma 1 // 17q25 // 71 /// ENST00000331925 // ACTG1 // actin, gamma 1 // 17q25 // 71	13.1415	13.0366	13.166	13.2503	13.2453	13.0667
ACTL6A	NM_178042 // ACTL6A // actin-like 6A // 3q26.33 // 86 /// NM_004301 // ACTL6A // actin-like 6A // 3q26.33 // 86 /// NM_177989 // ACTL6A // actin-like 6A // 3q26.33 // 86 /// BC036371 // ACTL6A // actin-like 6A // 3q26.33 // 86 /// ENST00000392662 // ACTL6A // actin-like 6A // 3q26.33 // 86 /// ENST00000259034 // ACTL6A // actin-like 6A // 3q26.33 // 86	9.573	9.59211	9.20202	9.42179	9.51414	9.41158
ACTL7B	NM_006686 // ACTL7B // actin-like 7B // 9q31 // 10880 /// AK097670 // ACTL7B // actin-like 7B // 9q31 // 10880 /// ENST00000374667 // ACTL7B // actin-like 7B // 9q31 // 10880	6.81131	6.73198	7.10334	7.06639	6.85784	7.44496
ACTN1	NM_001130004 // ACTN1 // actinin, alpha 1 // 14q24.1-q24.2|14q24|14q22-q24 // 87 /// NM_001102 // ACTN1 // actinin, alpha 1 // 14q24.1-q24.2|14q24|14q22-q24 // 87 /// NM_001130005 // ACTN1 // actinin, alpha 1 // 14q24.1-q24.2|14q24|14q22-q24 // 87 /// DQ496098 // ACTN1 // actinin, alpha 1 // 14q24.1-q24.2|14q24|14q22-q24 // 87 /// ENST00000193403 // ACTN1 // actinin, alpha 1 // 14q24.1-q24.2|14q2…	11.5207	11.0998	11.582	11.3217	11.4626	10.8203
ACTN3	NM_001104 // ACTN3 // actinin, alpha 3 // 11q13.1 // 89 /// AK125851 // ACTN3 // actinin, alpha 3 // 11q13.1 // 89 /// ENST00000376839 // ACTN3 // actinin, alpha 3 // 11q13.1 // 89	6.0488	5.88694	6.25775	6.30998	6.12344	6.39265
ACTN4	NM_004924 // ACTN4 // actinin, alpha 4 // 19q13 // 81 /// BC005033 // ACTN4 // actinin, alpha 4 // 19q13 // 81 /// ENST00000252699 // ACTN4 // actinin, alpha 4 // 19q13 // 81	12.6746	12.5794	12.772	12.6869	12.7611	12.5875
ACTR10	NM_018477 // ACTR10 // actin-related protein 10 homolog (S. cerevisiae) // 14q23.1 // 55860 /// AF220190 // ACTR10 // actin-related protein 10 homolog (S. cerevisiae) // 14q23.1 // 55860 /// ENST00000254286 // ACTR10 // actin-related protein 10 homolog (S. cerevisiae) // 14q23.1 // 55860	9.71766	9.58266	9.32218	9.78312	9.71839	9.28848
ACTR1A	NM_005736 // ACTR1A // ARP1 actin-related protein 1 homolog A, centractin alpha (yeast) // 10q24.32 // 10121 /// BC000693 // ACTR1A // ARP1 actin-related protein 1 homolog A, centractin alpha (yeast) // 10q24.32 // 10121 /// ENST00000369905 // ACTR1A // ARP1 actin-related protein 1 homolog A, centractin alpha (yeast) // 10q24.32 // 10121	10.3074	10.3946	10.1788	10.3938	10.1016	10.1162
ACTR1B	NM_005735 // ACTR1B // ARP1 actin-related protein 1 homolog B, centractin beta (yeast) // 2q11.1-q11.2 // 10120 /// BC004374 // ACTR1B // ARP1 actin-related protein 1 homolog B, centractin beta (yeast) // 2q11.1-q11.2 // 10120 /// ENST00000289228 // ACTR1B // ARP1 actin-related protein 1 homolog B, centractin beta (yeast) // 2q11.1-q11.2 // 10120	8.35883	8.42023	8.41706	8.42373	8.21679	8.23419
ACTR2	NM_001005386 // ACTR2 // ARP2 actin-related protein 2 homolog (yeast) // 2p14 // 10097 /// NM_005722 // ACTR2 // ARP2 actin-related protein 2 homolog (yeast) // 2p14 // 10097 /// AF006082 // ACTR2 // ARP2 actin-related protein 2 homolog (yeast) // 2p14 // 10097 /// ENST00000260641 // ACTR2 // ARP2 actin-related protein 2 homolog (yeast) // 2p14 // 10097 /// ENST00000377982 // ACTR2 // ARP2 actin-…	12.4459	12.3736	12.4108	12.31	12.5594	12.4418
ACTR3	NM_005721 // ACTR3 // ARP3 actin-related protein 3 homolog (yeast) // 2q14.1 // 10096 /// BC044590 // ACTR3 // ARP3 actin-related protein 3 homolog (yeast) // 2q14.1 // 10096 /// ENST00000263238 // ACTR3 // ARP3 actin-related protein 3 homolog (yeast) // 2q14.1 // 10096	12.377	11.9066	12.2684	12.0852	12.4946	11.8707
ACTR3B	NM_020445 // ACTR3B // ARP3 actin-related protein 3 homolog B (yeast) // 7q36.1 // 57180 /// NM_001040135 // ACTR3B // ARP3 actin-related protein 3 homolog B (yeast) // 7q36.1 // 57180 /// AF023453 // ACTR3B // ARP3 actin-related protein 3 homolog B (yeast) // 7q36.1 // 57180 /// ENST00000256001 // ACTR3B // ARP3 actin-related protein 3 homolog B (yeast) // 7q36.1 // 57180 /// ENST00000397282 // …	7.85402	8.28877	7.94437	8.24871	8.40479	8.35862
ACTR5	NM_024855 // ACTR5 // ARP5 actin-related protein 5 homolog (yeast) // 20q11.23 // 79913 /// BC038402 // ACTR5 // ARP5 actin-related protein 5 homolog (yeast) // 20q11.23 // 79913 /// ENST00000243903 // ACTR5 // ARP5 actin-related protein 5 homolog (yeast) // 20q11.23 // 79913	8.63376	8.47163	8.46332	8.30703	8.38718	8.24611
ACTR6	NM_022496 // ACTR6 // ARP6 actin-related protein 6 homolog (yeast) // 12q23.1 // 64431 /// AK124075 // ACTR6 // ARP6 actin-related protein 6 homolog (yeast) // 12q23.1 // 64431 /// ENST00000188312 // ACTR6 // ARP6 actin-related protein 6 homolog (yeast) // 12q23.1 // 64431	7.32366	7.25956	6.67803	7.34482	7.5417	7.01269
ACTR8	NM_022899 // ACTR8 // ARP8 actin-related protein 8 homolog (yeast) // --- // 93973 /// AK094507 // ACTR8 // ARP8 actin-related protein 8 homolog (yeast) // --- // 93973 /// ENST00000335754 // ACTR8 // ARP8 actin-related protein 8 homolog (yeast) // --- // 93973 /// ENST00000231909 // ACTR8 // ARP8 actin-related protein 8 homolog (yeast) // --- // 93973	8.61275	8.8444	8.52415	8.68947	8.74753	8.91396
ACTRT2	NM_080431 // ACTRT2 // actin-related protein T2 // 1p36.32 // 140625 /// BC029499 // ACTRT2 // actin-related protein T2 // 1p36.32 // 140625 /// ENST00000378404 // ACTRT2 // actin-related protein T2 // 1p36.32 // 140625	6.21559	6.39175	6.72248	6.38192	6.22741	6.77755
ACVR1	NM_001105 // ACVR1 // activin A receptor, type I // 2q23-q24 // 90 /// NM_001111067 // ACVR1 // activin A receptor, type I // 2q23-q24 // 90 /// BC033867 // ACVR1 // activin A receptor, type I // 2q23-q24 // 90 /// ENST00000263640 // ACVR1 // activin A receptor, type I // 2q23-q24 // 90	8.01751	8.02006	8.02068	7.91204	8.07671	7.81694
ACVR1B	NM_004302 // ACVR1B // activin A receptor, type IB // 12q13 // 91 /// NM_020328 // ACVR1B // activin A receptor, type IB // 12q13 // 91 /// NM_020327 // ACVR1B // activin A receptor, type IB // 12q13 // 91 /// BC040531 // ACVR1B // activin A receptor, type IB // 12q13 // 91 /// ENST00000257963 // ACVR1B // activin A receptor, type IB // 12q13 // 91	8.09295	8.04386	8.11598	7.94483	8.19436	8.14313
ACVR2A	NM_001616 // ACVR2A // activin A receptor, type IIA // 2q22.3 // 92 /// BC069707 // ACVR2A // activin A receptor, type IIA // 2q22.3 // 92 /// ENST00000241416 // ACVR2A // activin A receptor, type IIA // 2q22.3 // 92 /// ENST00000402410 // ACVR2A // activin A receptor, type IIA // 2q22.3 // 92 /// ENST00000404590 // ACVR2A // activin A receptor, type IIA // 2q22.3 // 92	8.41523	8.73654	8.13302	8.49282	8.56829	8.5889
ACVR2B	NM_001106 // ACVR2B // activin A receptor, type IIB // 3p22 // 93 /// BC096245 // ACVR2B // activin A receptor, type IIB // 3p22 // 93 /// ENST00000352511 // ACVR2B // activin A receptor, type IIB // 3p22 // 93	6.67123	6.51763	6.75909	6.33232	6.92399	7.07546
ACY1	NM_000666 // ACY1 // aminoacylase 1 // 3p21.1 // 95 /// L07548 // ACY1 // aminoacylase 1 // 3p21.1 // 95 /// ENST00000404366 // ACY1 // aminoacylase 1 // 3p21.1 // 95 /// ENST00000232907 // ACY1 // aminoacylase 1 // 3p21.1 // 95	7.18728	6.76668	7.01891	6.87493	7.10525	7.02066
ACY3	NM_080658 // ACY3 // aspartoacylase (aminocyclase) 3 // 11q13.2 // 91703 /// BC008689 // ACY3 // aspartoacylase (aminocyclase) 3 // 11q13.2 // 91703 /// ENST00000255082 // ACY3 // aspartoacylase (aminocyclase) 3 // 11q13.2 // 91703	5.98298	5.49956	6.21633	5.49675	5.84337	5.85514
ACYP1	NM_203488 // ACYP1 // acylphosphatase 1, erythrocyte (common) type // 14q24.3 // 97 /// NM_001107 // ACYP1 // acylphosphatase 1, erythrocyte (common) type // 14q24.3 // 97 /// BC035568 // ACYP1 // acylphosphatase 1, erythrocyte (common) type // 14q24.3 // 97 /// ENST00000357971 // ACYP1 // acylphosphatase 1, erythrocyte (common) type // 14q24.3 // 97 /// ENST00000238618 // ACYP1 // acylphosphatas…	7.00195	7.04073	6.64603	6.61947	7.00077	6.71509
ACYP2	NM_138448 // ACYP2 // acylphosphatase 2, muscle type // 2p16.2 // 98 /// BC012290 // ACYP2 // acylphosphatase 2, muscle type // 2p16.2 // 98 /// ENST00000303536 // ACYP2 // acylphosphatase 2, muscle type // 2p16.2 // 98 /// ENST00000394666 // ACYP2 // acylphosphatase 2, muscle type // 2p16.2 // 98	6.58875	7.20384	6.66273	7.07792	6.81804	7.01626
ADA	NM_000022 // ADA // adenosine deaminase // 20q12-q13.11 // 100 /// BC040226 // ADA // adenosine deaminase // 20q12-q13.11 // 100 /// ENST00000396772 // ADA // adenosine deaminase // 20q12-q13.11 // 100 /// ENST00000372874 // ADA // adenosine deaminase // 20q12-q13.11 // 100	9.20743	8.3086	8.98375	8.32175	9.23404	8.28989
[truncated: 15,569 more rows]
